# Supplementary material for: Mitochondrial genome complexity in Stemona sessilifolia: nanopore sequencing reveals chloroplast gene transfer and DNA rearrangements
Source: Front Genet. 2024 Jun 4;15:1395805. doi: 10.3389/fgene.2024.1395805 (PMC11188483; doi:10.3389/fgene.2024.1395805)
Supplement: Supplementary file 1 [file DataSheet1.ZIP]

Archive with 47 entries (44 files):
- Supplementary Data/
- Supplementary Data/Supplementary Data1.gfa
- __MACOSX/Supplementary Data/._Supplementary Data1.gfa
- Supplementary Data/.DS_Store
- __MACOSX/Supplementary Data/._.DS_Store
- Supplementary Data/Supplementary Data2/
- Supplementary Data/Supplementary Data4/
- Supplementary Data/Supplementary Data3_MTPTs.fa
- __MACOSX/Supplementary Data/._Supplementary Data3_MTPTs.fa
- Supplementary Data/~$pplementary_Material.docx
- __MACOSX/Supplementary Data/._~$pplementary_Material.docx
- Supplementary Data/Supplementary Data2/Chloroplasts_tRNA.fa
- __MACOSX/Supplementary Data/Supplementary Data2/._Chloroplasts_tRNA.fa
- Supplementary Data/Supplementary Data2/.DS_Store
- __MACOSX/Supplementary Data/Supplementary Data2/._.DS_Store
- Supplementary Data/Supplementary Data2/Mitochondria_tRNA.fa
- __MACOSX/Supplementary Data/Supplementary Data2/._Mitochondria_tRNA.fa
- Supplementary Data/Supplementary Data4/MTPT7.jpg
- __MACOSX/Supplementary Data/Supplementary Data4/._MTPT7.jpg
- Supplementary Data/Supplementary Data4/MTPT6.jpg
- __MACOSX/Supplementary Data/Supplementary Data4/._MTPT6.jpg
- Supplementary Data/Supplementary Data4/MTPT17.jpg
- __MACOSX/Supplementary Data/Supplementary Data4/._MTPT17.jpg
- Supplementary Data/Supplementary Data4/MTPT15.jpg
- __MACOSX/Supplementary Data/Supplementary Data4/._MTPT15.jpg
- Supplementary Data/Supplementary Data4/MTPT12-MTPT13.jpg
- __MACOSX/Supplementary Data/Supplementary Data4/._MTPT12-MTPT13.jpg
- Supplementary Data/Supplementary Data4/MTPT27-left.jpg
- __MACOSX/Supplementary Data/Supplementary Data4/._MTPT27-left.jpg
- Supplementary Data/Supplementary Data4/MTPT11-MTPT23.jpg
- __MACOSX/Supplementary Data/Supplementary Data4/._MTPT11-MTPT23.jpg
- Supplementary Data/Supplementary Data4/MTPT10-MTPT14-MTPT19.jpg
- __MACOSX/Supplementary Data/Supplementary Data4/._MTPT10-MTPT14-MTPT19.jpg
- Supplementary Data/Supplementary Data4/MTPT24.jpg
- __MACOSX/Supplementary Data/Supplementary Data4/._MTPT24.jpg
- Supplementary Data/Supplementary Data4/MTPT8-MTPT20.jpg
- __MACOSX/Supplementary Data/Supplementary Data4/._MTPT8-MTPT20.jpg
- Supplementary Data/Supplementary Data4/MTPT26.jpg
- __MACOSX/Supplementary Data/Supplementary Data4/._MTPT26.jpg
- Supplementary Data/Supplementary Data4/MTPT22.jpg
- __MACOSX/Supplementary Data/Supplementary Data4/._MTPT22.jpg
- Supplementary Data/Supplementary Data4/MTPT27-right.jpg
- __MACOSX/Supplementary Data/Supplementary Data4/._MTPT27-right.jpg
- Supplementary Data/Supplementary Data4/MTPT21.jpg
- __MACOSX/Supplementary Data/Supplementary Data4/._MTPT21.jpg
- Supplementary Data/Supplementary Data4/MTPT9.jpg
- __MACOSX/Supplementary Data/Supplementary Data4/._MTPT9.jpg
