# Supplementary material for: Mitochondrial genome complexity in Stemona sessilifolia: nanopore sequencing reveals chloroplast gene transfer and DNA rearrangements
Source: Front Genet. 2024 Jun 4;15:1395805. doi: 10.3389/fgene.2024.1395805 (PMC11188483; doi:10.3389/fgene.2024.1395805)
Supplement: Supplementary file 1 [file DataSheet1.ZIP › Supplementary Data/Supplementary Data1.gfa]

S	ctg1	GAGACAGTGGTTGCTCGCTCTAGTGCAGAAGCAGAGTAAAGGGCTCTTGCTGATACTACATCAGAGATTATTTTGTTGCGATGGTTACTTAAAGATATGGGAGTCACTTTTTCTTTTTCGGGTGCTTTGGGCCTGTGGGGGAGCTGCCCTCTTTGTTGCATTTATAGAGTGGTTGGATTTAGCGCTTTCCGCCATGGATAGCACGCCTCTTTCCATCGGAGGCGATGGAAGCGGTGTCGGCCCTTCGCAACGACCGCTTCTCGATCTAAACCGAACCCTCGGCGGAAGAACGTGAAGCGTTTTACAAATAACCAAAGAGGTGGAAGAAATGGAAGCTCGAATAGAGCTTTTAAAGCGTAGACGAGACATCCTTCGCCGACAAATCAATATGATCCAATATCGCCAAGACATTGCTGGGTGGCGGTTTTGGTGGAGATAGTAGTCAAGCAAATGACAGATAATCATTCTGTCATGTCCGTCTCCAAAGATCTGCGGTTACGTAGGAAGGGAGTCGCTATTTCCCCGAATCTTCCTCCATTCTCGCCGATTGGTGGAAGAAGATGAAGTAGGTGACGCGGCGTTCAGAACCAGCCGTCGAAGTGAATGAATTCGAAAGAACGAAGAAGTAAGGAAATGAGACGACTCTTTCTTGAACTATTTCATAAGCAGATCTTCCCCTCCACACCAATCACGAGTTTTTTTTTATTCCTATCGTATATCGTCGTCACGCCCTTAATGATAGGTTTTGAAAAAGACTTTTCATGTCATTCCCATTTAGGTCCGATTCGGATCCCTCCGTTGTTTCCCTTTCCTCCCGAACCTTTTCCTCGAAATGAGAAAGAATCTGGTACACTCGAATTGTATTATTTAAGTGCTTATTGCTTGCCAAAGATCCTACTTCTACAATTGGTAGGTCACCGGGTTATTCAAATAAGTCGTGTTTTCCGTAGTTTTCCCATGTTACAACTTCCGTACCAATTCGATCGATCCGGAATGGATCGGTTAAACATTCTATTAGGGAGCCCGGTCTTGACTCTTCTGTGTGGTATTCATTCTCGTTCGGCTCTTGGAATCACATCCAGCAGTGGTTGGAACAGCTCGCAAAATCCAACCACTTCACCTACTTCATTGCCCCCAACCGTTTCCCGTACCTCTATGGAAACTGAATGGTTTCATGTTCTTTCATCGATTGGTTATTCCTCTCCGTTCGTATCTCCTTATCCAATTTCGGTCTCGATTAGTTCACAAGATTGAATGGCCAAGTCATTGAAAAGCCGTCATTCGATTGTTTCCAAGAATGTTGAGCCGGGCCGGGGTATGTAAGTTAAGCCATGTATCTGGGAGGAACTTGAAAGAAGGGCTTTCGGTTTTTTGCACCCAGTTTTGGCATAGCAGCTATATTTCGATTCATCCTATTATTCCAAGGGTTTCATAAGTTTACGTTGAACCCCAGAATGTTTTGGGACTAGCTTGCCTTGGTGGAAGAGAATTCGAGATAGAGGGCTTAACCGATTTTCCTCTCTGATCCGCTTTGAAACTCCAGTTGAGAGGGAAATAGGTGGGATTCGAGCCTCTGCTTTCGATCCATCTCTCCCAGAACCATTTCCATCGACGATTTAAAGATGCGCCAGCCCTTCCTTCCTGAACATTATCAGCAGCCGTAACAGATCCCAGGCTCATAGATTCAGGTGGGATATGCCCAGGTTCAGGATTCGAGACTGAAAGATCAGTTGGTTGACTTACCTCATTCCCATCACCAGTGTCAGTAGCAACCAAAATTCCTTTGTAACCAGCTAAGGGCTAAGGCACTCTTTGATGCTGGAGTTTGCTGGGCCAAGGGCTTTGATTTATAAAGTGGACCAGGGGACTGAACCAACTACTGTGCAAATTGTGTAGCCAGCCTGTAGGGCTTGTTAAATACTAAAGGGGATCTTCTGGCCCTTCTTTCCCATGACGGTTGGCATAGCCCACCAGCTTCGCTACCTGAGTTTTGTGTAATAATCAGCCATTGCTTCATCCAGTTTGCCTTCAGAATTGTACAGTGGTTTGTCTGCATCTAGCACACTATACCATGCTGCGCTGCTTGCTCCCAAATCTCTATGTCCTTCGAATAAGGCCTCCTGCTGTATTTCATCCTTCAAAATTGCTTCGGGATCTTGCTTTTCCCATCCCATCGTTTGACGAAGCCTTGTCTTCTCTGTCAAACTCACTGCATCTAGAGCAGTCCCAGGGAAGGGAATCTTTCCCAAAACCAAGCTTGTAGCAACCAAAATGTTGCGTAGACGGTTATTTCTGATACATTCTCTGCATCTTCGTTTCTGATGTCTGTGGAGATGTAGTTAAATGAATAGTACAAGTGGGCTGTTACTGCTGGAGCCAATGCCCATTTTTCACCTGAAGCCAGTCAACTAGCGGGGCCATAAGTGCACGAGGGCACCTCATCAGCAGCAGGATAGTATAGTTCCACGCTTTTCTGAAGCCAATAAGCCAAGAATGTGCCGCAAGCGCCTTGATTTGACATCTTCCTCCTGTCCTCCTTGATTCTCTATCCTGGAAATCTGACTTAATGGTACAAAGAAAGAGATCTCAATGTATATGCTGCTTTCCATGCCATGACATAGAAAAAAAAAAAAAAAGCGCTTTGTTGAAGAGAGAACAAGTCCCACAGAGAGATGAGAAGTGGGGGAAAGAGTGAAAAACCAATCTCTTCTGAAATGGAGGACCTACCATCCACTGACTACAAGACTGCAGCCTAATACCCTTTTTAGCCTGACGGTCAGCTAAAATAGTTGCCCCTCTTCATCTCACAGCCCCAGCCCAAGCTCCTCCAGCAGTGCAGTCCCAACCAGTCCAGACCCATGCCCAGTCCTCCCAAAGAAAGCAAGGTGCCGCGATGCCCCTTCCTGGCCCTAGAACCTTCACTCCTCTCAAGGAGTTGAGTCTGTTAGCACAGGGTCAAATAGAAAAAAGCACAAACCGGAAATAAGGGGAATTTCTACAGCAAGTTCCATCGGTTGGCCATGCTACTGACGATTGCTTTGCCCTGCAAAGGGCACTTCGTCCAAGATTTCATTGAAGATGGAAAGATCGTCGTAGATGGCACCAACCAGTCCTCCACCCAACGTCCCTCAAACCCTAACCAGGGTATGGGTATATTCAGTGACCTCGATCCGGGAGGGCAAAGCTCAATTGACTGACCCTCAACCATTCGGAATCCACTCTTGGTCAATCAAGTAAACACCTCATACCATGTTGTACCACCACCTCCGACCCTGCACCCAACTACTCCCACATCCGCCTCAACCCATCTGTACAGTATAGAGGAGCAGTTAGGAAGAAGACCTGCTCACCATCTTAGAACTCATTAAGACCTCTAAAGAGCATAGGGACTGATGCATCAACAAGCTTCATACTTTCTTGTTGGCTCCACTCGCTATCCTATTTCTGTTTGCCCGCCCAATAGATTCCAATAGACAGTTGTATGCCTAGTCTGGCCCGCCCGTCGAATTTCTTTATGAATTCCAAATTCATGGGGCATTCGAGCAGAGTGACAAGGACAACTTCGTCTGCCTACTCGCGACCCAACATGATCGGGGCTCCAGGCGGCTTCTTTCACGGTATGTTAGTTGGTCGCGGACCACCCAGCGTATAGACTCTCAAAGCAAAGCACCTTGCCCATATTGATACCCCGTTTAAGGTATTCCAGTTGCATATCGGTATCCGCAAGCGCCTCTACTTCGGTTTTATAGCTTGTGTTGGAGCCATAACCCCTTCGCCGGGGCGAAGGATAAAGCAGTACCCATTGTAGGAACATATGCCGGAACAGCGGTGAAGAAAGCAGCATCTCCGCCACCATATCCATATTCAATCCCCCCGAATGAGTTAGATTTCCGTAGGTTCTGTGCTCCTAAAGGAGCTCTCATGAGCTCCCCAAGATCTCCTAACACGTCCTTTCAGCCTCACCGATTTGTCAGGTCGCTACGGGGCTGCTCCCCAGAATTGGACCAGTTCGCTCTTTGGTGTATGGGCCTAGAAGCTGATGGTGAAAGGCCGGTCCTCATCATTGGACCGTGTCCTACAGGGATTGTTTATCGAAGCAGTCCCAACTCGGCTTTGACTCATAAACCCACTTCTCTACATCATAGATAGGGTTACCTCAGAGATGTATGTTGTGCATATTCCCTACGGCTTAGCAGATACATTCCTTTCATTGCAGCAAGCACCGCTAGCCTCGAGGATAATAACGTCATTCCAATTCCAACTCAGTCGGGGTCCGGCCCCGGGGATTCTATTCTATAACGAGCCTTGGCGGCGTGCAGTCATAGCCTCGCAGGTAGGGCTGAGGCAATTCATCTAACGCATTTCGGCGAGGACTTGTGTGTGTTCCGTTCATCGGAGATCCGAGTCCTGCGGCTTGGAGAGGAGGTAAGCCGAGCGGGGATATTGCAGCATGTGGAGCGAGCCCAGTAAAGGTCTCTATCGTTGTTCCTATAATACACGCGGCAACGAATACTGAACCGCGCTATCGCGGCTGACTTTACTAATAGATAGAGCCGCGCTATGCCCGTTACAGAGAAAAAAGGATATTTACTACTGGGGAGTGGGTTCGGGGATGTGTACCATAGGTCAAAGATACTGGAAAGATTGCATCGGCAAGGTCTCACGGAACCATAAAACTCCCTTTGCCTCACCTGGTGAAGCTTCCTTCCTGATCAATCACGGCATTTTTGTTGATAGTATATTTGTGTTGGACGAAAGTTTCCCTATCCATGATTTTGTGTACAGGACCCCGAAGCCATGCGTCTTGCATTTCGTGAGAGCTACGGAATTATGAGAGATTATGCTAGTGAATTGATTGACGGAAAATCATGAATTTCTTTTCGTATGATCTTTTTCTGTCAAGGCGTTAAAGACCCTCTCTCTTAAAAAAGGCTAGTTCAGGCATATGAATGTGTTCCCGGAACTGGTGTTCCAGCATTCCCTGATACAAAGAGAAACGATTCCTTCTCCTCTCGTCCCAAGCCAAAGGGAAAAGGGGAACGGGTTCTATAGGAAGCCGAGCAGTTTCCCCCTGAACTCAATGCACAAGCTCGTCCAGCGTTGAAGAAGGAAGGGATCTACGCTTCTATTTTCACCCACGCCGAAAAAAGAAGGATCGATAACCCGACGCACTGCCAAGGCCAGGGAAGCTCTCCAGAACAAACCGAAGCACCTGTACGACAGGAGGATGTGGACAGTATACTGGCACGTATGCAGGCCCAGAAAAAGATCGCCAAATCGCCGATCTGAATGCCAAGATAGAACAGATACAGGCTATGATGCACACCGTCATGCCTCAACGCCAGACGCCTCCGTCCCCGGGGCGACCCAACAGAACAAGGCCATCAAAGTGTGTCTGGGGGATATGCCTATGATCCCCGAAGAGAAGCCACCTGAGAAAAAGGCTATCTTAGGCGAAGGGAAGGGAAAAAAGATGAAACCGGCGCTCGAATCGAATAAAGGCGTAAGAGACTCTTTCCAGAAAGACAAAGTCCGGAAGATTTTCGATGATGCCGTCAGAAGTGGGCTACAATTGCCGAAATGCAAGAGGCCTCACCAGGCGGACAAAATCGGTAACCCCAATTACTTACTGTCTCTATCATCGTGTTTTGGGACACCCCATAGAAGACTGCTACGTCTTCAAGGATTGGGTACAGAAACAATACGAGGAAGGCGCGAAGCGTCACGTTGTCCCCTAAGGTGCGTTTGGCGATACCTACAGAACACACTAAGGTAGCTCAAGTAGTCCCCACCAAGGAATTGTTCTGGGGGCAGGAAGATTGCTGTCACGTAAATGTCGAAAGCGATTCCTCTTCTTCAGAAGAAGACCTTGGGTTCCCCGAAGAAGAACATAACAACCCTCCAGCGGTGAACCAGATGCAGCTGAGGAAGGGAAAGGTTCTTGAGGGTACTCCCGGGAACAGATCCAGTGGAGACGGGCTGGGGCATGTAGCTCAGAGGATTAGAGCACGTGGCTACGAACCACGGTGTCGGGGGATCGGATCAACGGATGCCTTCTATGGATGCATTGAGAAATGAGCCCAGCTACCTACATGCTCTGACCTTCCGGAGCCTGTGCTAATGATGGAGGTAAGTGAGATTGCTCCTACAGAAAAAGACGTAGTCCTGTTCTCAGTCTCACTTGCTCTATCTGCTCGTCCTGACTGATTGGACCCTTCTTTCTTGTCTCTTGTGCCCACCTTGGTTCACTCTCACTGATGGGAAACTCCAGATCTCCATAGGAAAGCCTTCGCAACAAGAGGGAATCCCTGAGAGAAGAAAGACCCTTCCACGAGGGGGAAGTTATAAAACCCTAATCCCATTGGATGAGGATAGGCCTTTTCCACTGAATCTGCCATAGCCTGTGTTGTCGGTACTCCCTCAGGATCAAGATCTGAATTCGGACTTGATTGGCAGCTTTCGTGAATAAATAGGAGTCTTTTCGTCTCAAAGTCGAAGGAAGAGAAAAAGGCTTGATCAGGGATCTGATCGGGTGTGGCTACTTGATGATAGAGGATCAAGCTGCCTAGAGCGCTTCCTCACCTTGAACCGAAAGGCACTCCCGTCCACTGAAGCAAGAGAGCGTGAAATGCATAATGGGCACTATGCCTCAAAACAGAGAACTTCGCTTCGACACCCTTTCCCTAACAGGAACAGGGGCCTTCCTCAACAAGCGAACCCATATCCACTTTCTGGTCTATTTTCATCCGTCAAAGCATTGATGAATCTTGTGCTCCGCAAACGCTGCGCCCTCTAATGGCACTCCCCTGTTTCGGGGCTCTTCCTCGCAATGATTGTATGGACCTCTTTGTCAGCTTTCTCTCTCTCTCTCTCTGTTGAACATTTCTATGCCAATACGCAGTACATTGACTTACTTTACTGACTTCCTACTGCTGTGTGAACAGAAACCTCTTGGTGAAGCGGAGTACTCATCCGAAGAAGAAGCTAGGTCAGAGAGAGGGAAGCCCCATTGTTTCCAACAACCTGGAAGGAATAGGCAAAAGCAGGCAAAGGGAAGGCAGAGAATGGCTTGAGTTCCCAACCTTCTACCTAGACCTGATTTGACTGAGCTTGTCATCTTGTAGGTCACCAAAAACAAGAGAAGGAAAAGACCAGTGGACAATCATACAATGAGCCTGATGATCACTGTGGACTGTGGACTAGAAAGCTTGGAAGCGGTCAGGTAAAAAACCAAAAGAAAGCTGCATGCATGGTGACAACAGTCAGAGATCAGAGCACAAAGAAGGAAAAAGGCTTCCACGGAGTGTGAAAATCAAGGGCCAAAAGAGGGTCCAGAAAGAAGGATACCTGGGATGGAAAGAAGAGAGGCAGTGCATGAATGAGACTTTCTCGGGTGTTGGGTAGTTGCTCGGGTGGTGTATTGTGTATTGTGGTTGGTTGCATCAGTTGATTCACTCCTTCCTCAGCATTCGTCGATTGGTGGCGTGGGAAAGGGGCATTAGATCACGGGCTGTCGATGCTTTTCTTAGTTGGCTTGCCTTATTAACCTGTCTTTCCTCCAGACAACTCGGTAAGGTGATGCTAAACTATCTTCTTCAGGTGGATACTAAACCATAGGCTTGGGGCTCCCATGCTTTCCCACGGGTATCTTTCAGTTTGTTGGCTCCTTCATCTTGTGGGATTCCCTTTTACCTGAACAGCAGGCACCTGACTTTTATTCTTTTGCAGTTGATTGAAGATCCGCCTAAAAAATCCAGTTCGACAATAACCCGGGTCCCCTCCTTCTCCGGAAAGAGATCTCTCCGTGATTGGGCCATGAAATGGATAGTTGAGTTCACCTCATACTGCACCAGAAAGAGATGGCGATTAAGCATTCCTATCCGCCTCAGAAAGATCTTTATCGGCAAGGATTTCATGGTTCGCTCCTCCCCCTTTGACCCGACGGCATGAAAAGCAATAGACCTTGAATAACCGGGAAGTCTAGCAGGAGGATGCTCCTGAGAGAGAGAGGTGGAACCTCCTGTTGAAGAAGAGCGTGCGGTAGTTCCTGAAACAGTCGGAAGAGTCCCTCCTTCATGATACTGTACAGGACAGTGATTAAGAGGATGTCGACGAAGAAATACAAACGGAAGGACCTCCCTCTATCTATAACCACACAAGAACCCGTGGGAGAAAGGACGGAAGCACTCACTTCTACTCCTGTCCTGCTGTGGAAGCAGTGGCCTCGCCCTCTCCACGCTCGTTGTAAGCGGTCTGTCTGATGGAGCTGATTAGATCCACAACCTCCGATAGCGGTCCAAAAGAAGTCCGATCCGTCGTATGACATACGACTTTTGAAGTGAAAAGGAAGCCAGGCTCAGATTTCATTATGGGACCTTCTCAACTCTTCTACAGAGCATAGGGAGTGTCTTCTGAAATTCCTGCAAGGAGCCCATGCTCCTAGAGAGATCGAAGCGGAAATGTTAGAGCGTATGGTCGGCCACCAAATCATGGCACCTAAGGTCATTCATTACCTTTTCCGATGACGAGTTGCCACCTAATGGTTGTAAGCACTCTAAAAAGCTCAACAGAACTCTTCGGCGTGACAAGTTAAGGATTCCCTTAGTGCTCATTGACAATGGATCAGGTGTGAATGTGTGTCCACTCCGGATAGCCTTGAGATTAGGGTTTGAACCATCATCCTTGCAAAAGTCGTCCATAGGAGTTCGTGCCTTTGACAATAGCAGGAAGGATGTGATAGGCGAAATTGATGTTGAATTGGACATAGGACCCATTACCTTCCCCATTCTCTTTCATCTTCTAGACATCCAGCCTACTTTAATTGCGTTGTCGACCTTGGATACATGAGAACGGGGTAGTCCCTTCAACCCTCCACCAGTGCCTTAAGTTCAATAAGGACGACCAAGTTATTGTGATTCTAGCTGAACCTGAGATGGTCTTGCCACCTGACGTAGATGTGTCCACCACCGCCACTGCACTTTTCCTGTGATTGACATTAGGCATACCCTCGAAAACATCCCAACCAATGGCTTAGAAACAAATCGAGCAAGTCGGTTTTTTTTGTTCAGTCTGAGCCTGAGTCCTTTACCGCTTCCCCTCCCTTTCGCTCGCAAGTTATGATTGGCAACCAAACCAACCTTTGGCGAAGGTGGGAGCTTCGCCCTTAAAGGCTTAGGTCGAAAGCGAAAGAATGTTGGAAGGATAGAACCAGTCCAGGCTAGAGGACAATTCGACTCATATGGCCCACCAAGACGGACCGTGAGATGTTGAAGCTAGCAAGGATAGCTAGAGCTAAGGCTAGAGCCGAAGGGATCGAGCTACCCACTCCAGGTTTAAGTCCTATTCCGCACCTAAGAGAGAGCTTCATTAGCGCCGGCTTTCTTTGTGTAGGGATCACTCGCTTATCCCCGGTTCCTCTGTCGTTACCTAGAGAAAGTCAAGCTTCTTCGTCTAGTTCTACGACTCTTCTCTCTCCTTCTTTCTGCTTCCCAGCCTTTCTTTCAATCCTCCTACGGACCTGCCCTTTTGCGTTATTCAAGCTGGTTATCCATCAACCTTTTGAAAGCAACTACTATTGCTATTGGTATCATCTTATTACTCCCTAAGGCTACTTAACCCTTGTCGACTAGCCTAAGCTACTACTGGATTCCAGTTTAGATGATATACCCATTGTCCATTTCCACTATGAAATGTCACTGCTACAAAGTAGTGACATTTCACGGAGAGAAGAACAACTAACCCCGGTTCAGTCCCTAAATCTTCTTTGCATCAGAAATCTCTTTCACCGCGAACTTTCCTTCGTATCTAATGGATCGCTTCACTGGAATGCTTGAATAGCTATCAACTAAATTTCTATTCATGGCTGGATCTTTCGGCTTGTGATCTGTCGACCCTTTGATGGACGTCCCCATCAGCACCACTATTTCTGACAATCGTGGGAACTGGAAGACGGCTTGGATTGGACTCTATCTTTCTCCAACGGAAACTGGAAATGGGACTCGATTTATATCTGCATCTGCGGGTACGGCATCTACAACCCGCTTTCTTTCTTGCTTTAGAAGTTAGCCCGATGAATGTATTGGGAATTACCATATTGAATCTGATGAGTGACGTATGCTTCCGGAACCGAGATCCAGCCCCTCCCGCGGAACTAGTACCACTAATAGATAGCATCTTTGCCCGTCCCTTCTTGGGCAACCCTTACAGTCTCTTCTTGTACGGACTGAAACAAGACAAAAATTCCTCCTTTCTTTTGTCTTCAAAATCTTCCTCCCCCGGAGGGGTAACTACTAAAGTACGCTACAGATAGGGGAGTTTTTCAGCTCCTTCGAATCTTGCATTTCTTTTCTTTGGTTGTTGTTGTTCAAGAATTTTGTCTTTTTCTTTCTTTCTAAGCTAAGAAAGTCAAGCCCCCGCCATTTTACTGAGAAAAGTTCCGTGTGCTGCTCGCCACTCCCCGAGGCCAAGGACGGGGTCGAACCGTCATTCCAGGATTTGCAGTCCGATACATTTCCATTATGTTACCTAGCCAAACCCGCCACCTCATTCATGTGCCAAAGTCAAACGGTTGTTCTTCCTTCCCCGCTCCCTCTTTTTCGACATATGCGGTGGCGGGCGGAGCGCTCTATATGACCGGCGGCGGGGTTACCAGAGAAGAGGGGACAACACAACTTCGCTGCGCCCTTGCCTTGCTCAATCTTCCTTTTCTGATTGAAAGTTGCAAGCCACTACTCCACTACTGGTACAGAGGCCAGATAGAAGGTGGCTTCTTCTATATGTATGTTCAGGCGAAGAACATGACGAAGCTAGCTCTTGTTTTGGTTGCTACCATGCTGTTTCTCATTTAGCTTACCAAAGTCAAGTGGTCTTACTAAAAGTAAGTAAGCTTACAGTTCCGTTCCAAGAACCATGGCTTTTAACTATTCCTTTCCAGAGAAAGGTTGCTCATCCAGTCCAGCGGATCAATTGTTTATTTTATGCGGCAGTGCGATGCGCTCGAAAATCTCTCTTTCGCCTCTCCTCCTTTCCTTGTCTCCATTCTGATTGATTCGCTTCTTCGCGCAAGCGCTTGGTTCGCCCCTTGTTGCATTTCGTGATTCTCCGCTGCAGGATGCCTTTTTTCAGATAGCCGGGATCCGACGTTGATTTCCGATTGAAATGTCCAGGTTTTGGGCGGCCCATCTGGTTAGTTTAGCTATCACTGCTGGAAGCCCCTGCGGTTGTTCGGCTGCGTACTCCCCGTCCGCGTATCTCAAACTAACCCTATTTCATTTTCCTTTCCAGTATTTTTCTATCCATAGGTCGGCTTCGTGCAGATAGATGTTCGCCGTGGGAGATTGGTGCTCCTTGAGGTATGCCTTTCCCGGTTGCTTGTTCCCTTATCTGTCTTTTCCATCCAGTGCCCGCACTGCGTCAGAAAATCTTCGTCTTCGATCTCTCTTCGCTACGCAATAAAGAAGTAGTTCTCTTTCTCTCGGCTCATGCGGTCATTGATTAGGGGCGTTCACTATAAAGCCTACGATAAAGCCTACGCCCGTCCATTCCTTGAAAGCTTGATCCCGCCCCCCTTCATCTTGCCCTTGTTACGCAACACGCCAACAAATCAAAGAACTTGGCCCTCTCGCAACATGGGCTCTATTCGGTCGGAACCGAAGTCGTCTTGCTTTAGAGTCTATAGGTTCGATAACCTTATCTCATAGATTTCCTTCATTTCACCAAGTCATCGCCAGCAATCTGCTCCCTTCGCCCTTGGTGTCAAAGGGCGAGTTCCTGTCTTTTGTCTTGCCCAAAGTCTATCATTGGAGAAAAACTCTCCTGCGGCAAGGCAGTCCAGCTGCTTTCTTGATCTCGCTTGCCGCGTCTAGCTTCGGTGCCCCGGAGGTTAGACCGCTTGGGTTATATTTTCTAGTTGAAGATGCAGTCAACGTTCTTTTCCCATTAGACTTGTAAATCCTTTGTTTGCTCTTTTTCCTTCTCTCTTCTATTTCTCTCTTTATTTGACAGGGGCGGAGAATACCACTCTATCAATAACAAGAAAAAAAAAGCAACAATTCCGTTTCAAATGGTTTGAGCTTGGAAGCAACCTGCTATCTATCGATAGGCGAGAACAGACTGCTATTGGCTGCTTCGCCTATCTATTCTATTATGTATGGCCGGCTTGGAGACATCAGAGGAAGACCATCATCTCTATCCGGGTACGATCAACGCTTCATTCATTCGTTGAACCCTGGGGATAACCATTAGCATTGAGATCAATCACCACACCACCTCTATCATACATACGACATTACACGACGCGAGAGTGCATGGTCAACACCACACACCTACAGCGCCTACGTTCCGCTTGCAGCCAATACAACCACAACCGTTCTTGCACGATATTAAACAACCGAAGCTACTGGTAGGAAGGGGGGACGGCATCCTCCTATAATAGTTAGCAGTACTGAACAACCGAGTAATTGGTCCGGGGAAAGAAAAGGACCCATAAAAAAAAGGAATTCGCTTAACTTAACTCGCGTTGCCTTCGGAACAAAGGTTATTCTTTTCATGCTGAAGACGATCTTGCTCATTCTATTTAGAAAATGACATACACACTCTTTTTCTATTAGAAGGACGAACCTATAGGCTGTTTTAGCGCGTTTCCAAAGTCAACCTAAGCGCTTACCTTTGGAAACGCTACTAAGGACCGGGTGAAGAATGAAAAACGTCTGCTAACGCCCACGGGAGTTGTTTTGAGACCAGCAACGAATGGATTGGTTCTATGAAGATATCTTTCTTCCCGCCCCGGGAATCAGAAATGGGCCCTGAATGCCATACCTTGTGCGGAAGGCGATTCACGAGAGAATCGCGCACAGTTCCGTTTGACCGAGATGTGAATGCCCGTGATCCGCTCGGTATAGTTATGGATTTCATTTTTTTTATTAATTAATTTACTAGGGTTCCCCCTCTCCCTTTTATCATACACCATAACTATAGAACATAACTGTTTGATTTTTTCCATAAAAGTTCTTGAATAAATGTCATATTCATCTTCAGTTTTGAATTCTTTATGTTATGCGTTCAAAATGATCAATCGACGTAGACTATAACCAACCTCTCTAAGCTAACGATTCGACTTCGATTTCTGCTGCAACTTCACATGTTGTGGGAAAAAGAGGACACCATTCTCGTAGGATTCTCTTATCTTATTTGAAGAAGAAGTATGGTCATAACATAATTGCATGTAGAGTTTTGAGGTCCCATTGTAGGTTGGTTCGAGTCTTGCCTGATTATGCGTCCTAAAAAATCAAAGGTATGATAATGAGAATCAAAATGTGATACGAATGGGTAGTAGTACGAAGTGAAAGCTAAGCTACCAAATAAAAATCTTTAATATATATGTAGTCAGATATCGAAATTAAGTTAATGTTAAAAAATACTGGAATAGGCTCTTCTATTCTATTATATATAGATGGATGGAATCTGACTGGACTTCCATTCTAAGCAATATCAATTAAAGATGAAGGGAGCAGAGAGATATCTATTGCTGGGATCATGGAATATCCCATCTTGACAAGACATTATCTATAGATAAATAGTTAGAATCAAAATCTAAATATAGCTATAGTGAAATCATAGGCACCTCGTTGACACGCGAGGACAATGCGCTTTTTTTTTTTACCTACTCCTTGATCTGCAGGAGGTCAAATTCAAGTTGCAATTCCACTTTGTTAAGTTATTTTATTGTGATTCGACATAACATAACAAGAACAGAATCACGCTCTGTAGGATTTGAACCTACGACATCGGGTTTTGGAGACCCACGTTCTACCGAACTGAACTAAGAGCGCTTTCTTACGACAGGAGATAAAGCTGTAAAGAAAAGGATGATTGATTTTTGTACCGCATGCATATAGTCTAATTAAACTACCTATTTTGTCCAATTTGAATCGATTTCAAGCTTAACGCCCTTGTTACTTTACTGCCCATAGGATAAGTAATGGGTAGGGATGACAGGCGGTATCGCCTTTGTTCCATTTTTGACCCCAATCAAACGCGCTACCAAGCTGCGCTACATCCCTTTTTCCAATTTTTGTACAGTGTCATTGTCAAAAATCCCTGTCTTGTTTTCCACATCGTTATTTCCTCGTCCATCTATGTACAATATCTTTCTCTTGCCATTTTTTCTTTTTCTTTTTTGTCTCAATATCAAACATTGTTCTAATTAGAAATTTTTTAAATAAAGAAAGACTCATCATCCCGATCCCGCCGCTCCTACCAACGAACATAGAAGTTTCGAGGGTTTCCCGATAGAAAGATTTGCATGCGAGAGAGAGCCCAAGAATAGTAGTTCCGGTTAAGCAAGCCCTGCCGCCAGCTTCCACCCATTCAAGAAGGTCCTGATCCGAGTGTTTAATAATTACTGCATGCGTTATATATACAGGGAGAGAGAGGAATAATCCGACCCAGCTACGTTTGCTCCCATTCCAAGGCGGAGATGATTGGGCTAATCGATTACTCTCCTATGCCTGCCTGAGGTATCGATGGGATACGAAGCAGAACTGGACGGAGGGGATGGAACTACCGATCCTGGAAATGACAAGGGCTTGGGGCTTGAGTCACCGCAAATAGTTGGTGACGAAGAAAATCATAGGTAGCTTGCAAGCATAGGAATTGATAACCGAATTCTTTCATTCCCCCCCAGCCGATGTGCTAGATCTTCTTCTACTCCTGCTGATGCCCCAACTCCATTTCCTTTGCGAATATACTTTTAGGGGGTTAGGATCAAGGGTTGGTCGAGCTTGCACGATGAACCGGTTGATTCGGCAGGTTATTCAATCTATGGGCTTAGAAGCCCAGGAACTCACTGGGTCCTTATTCAGCCCGGGAAGGCTTCCGGGGCGGGAGGAGAAGACCTAATATTTTCTTTTATATTTTAGTAGGAGTTGGAATTGAAAGGGGGGAGAGCCGTCACTCTATGACAACAAACTCTGTCTTCCATCCTACACCGCAGTTGCAGCTTCCTTCAAAGACTCCTCTACCTTGGCTTCATTGGGGGATGAAAGGTCGAACATGGAAACATCTTTCTCGAGTCTTGTTGATCGACAATGCCCGGGCCGATCATCAAAGGTGGGCTGAACAGTAGTCAAGTCGGATTCATTCTCGGTTCGATCCTAGACAATTCCTCTTTCCCCAAGCAAAGGGTTGGTAGGCTGGTAAACTCGTTCCGCAGACTTCTCAAGGCGATATTCTATACTAAATACCAATCGATCGAAATCAATCCCCACAACATAGGGGGCTCTAAAGGTAAGACATTAAGTAAGGCGCTTGCGGTTCGATGCTAATCCCCGGCAAAAAAAAAGCAATGCTTAAGCTCGTTATTTGGAAAATGTAGATCCAACCTTTTTATATATCATAAATCTATCTATCATTGCTCTCTACGTTCACTCTTGCTGTTCTATGTGGTCATGTCGGACTCATCAATTGATCAGGTCTTCCTTGCATGGAATGCAGCCCAATAACAAGAAATTTTGAACAACAACTTTCTTGTGGACTATGGCCCCTAGTTGGTCATCGTCCAAAGGTTATTGATCCAGGAATATCTGATAGCAGCTCTCTTTGGTTGCCCATTCAATAGTCGGCCTATCAATTGCTGCTGAGTTCTGAATGATGGTTCGTTGAGTGGTGCAGGGTTGAAATCAATGATGGACCATGAATTTGAAGTAGTCTACCTGAGACCCAAACACAGATGGAGACTCTTTATCTCTAAAAAGATCTTGTTTAAGGCAGCACATCTTCTTGAGGTGCTTTTCGAAGAAGGGCTCAACCACTACTTGGCCGCGAAAGCCGTCTTTTTGGATTCTTCTATCGGGCTGGACCTTCAGAAAGACCGATGCTTGCCAACTCGAATGACAAACTAGATCAAAGAAATCCAAGGCGAAGAGGACGAACAGGTTCTCAATCATGTGCTAGTAGAGCAGCATCAGAGAGAGACTCGCTCAAGGGACCTGCGCCATGCCTTACATCGAGTAGATCCGATTCGTACGTGGGAAGACCAGAAAGATCCGACAAACGGGGGTTGCAAACGATGATTCCACTCACTGGTAGCAAAAGAGCAAAAAGTGTTGGCATGAGCTCGAGAAAGGGTTCCCACGGAGTCTGACGGGGAAAGAAAAGGGTTTTATGGAAAAAGCAGAAGGAGGGTCTACTGTTACACAACAGAGAAAGGTTGGTATAGGGTCAACTGAGCTATTTGACCTATCCTTTTGGGATAACCGTGGAAGAGTCAAAATTAGATGGATTGATCATGGCACCGCGCGTATACCATACGGAGCATCGGATCAATGAGCATTCAGATCCAAAGGAAGATCTGGAACCACCACACCCAACTCCATCTGGAAGAGTCCGAAAGGAGAACCGCGACAGTGAACAAAGACACTCACAGGAGGATCACCATCCGAAGCAGGAGAAAGAGGAAGAACCTACTTCGACTGTGAAAGAGATAGCAAGATAACAGAGTAGCTGTCGCCCAAAGTGTCTACGTGACCGGTCCCCGATGGTGAAAGTCACTTGCTATTTCGTTCATCTAAGCATCAATGAATGTGTTCAGTTTGAGCTTTATCTTTCGTTTGAGACTGAACGCATATTGAAAGGGAAGACATGGACTGAGATGAGAGAGGTAGCCCCGGGAGCAGGGAGGGCATAGGACTTTTTCCCATTCATCAAGTTTTTTCAGTCAATCAAGCTTACTAGAAAGCGGGACATTGGAAGAGAGTGGGATTGTGGAAACCCCGACACGAAGGAAAGAATCTTCTCTTTGGAACGATTCCCGCCCGGCGGATCTTGCACCAGCACAATGGATTGAACATCAGTAGCAATAGAGAATTGCCCGAGCGCAATGGCTGCCCAATGGTTGAATCGGATTAAGGACTAAGAACAGATGGATTTTCTTAAACTATTAAGGCCGCTCACCCGGCCATCGCGGGTTATCTTCTTTTCCAGACCCACAATACGTTCTCCGATCTTGTGTTAGCCGGTATCAAGGCGCTTGCGTCTGAATTTCTCTCAAATGAGTAAAGCATCTCACATGCGAGAGTTGTTAACCGGTACGAAATCAATCATTTTCTTTGTGTTAAGAATATATTGATCCATGTTGATAAGGTTTCGTGGTGTACGGTGGCGTACAATCATTTCGGTAGCTAAGCTAGCGTATAGAGAGTGGTGTCGCAAGTACACCTGGGGATGGGCTCACATCCCTCTTCCGGTCCTTCGATTGAGCGATAGTTGTGCATTGCATGAGCTCTGTTCGATCGGAGAATGGCCGAGCTGATGCCTTGGCAGGCATAGCAGCGGCCTTATCCCACCCGTCAGGGACGACGATCGAACTCCCCATTGTGGAACGAAGAGCCCTCTCTTCGGTTCTTGATGAAGAAGAAGAAGAGATCGTAACTGTCAACACGGTTCAGGAAGCCGAGACAGAAGATTGGCGACAACCATTGATTGACTATTTTGAGTATGGAAGGTTGCCCCAACAGAAGACGACAGTCAGAAGAAGAGCCCCTCGATTAGTATACCTTGACGGTGTACTCAATAGAAGTTTAGTTGATGGAATTCTTTTCTTCTTCGGTGCTTGTCTAATGAAGAAGTGCAACAAGCCCTCCAGGAAGTGCACGCAGAAGTATGCGGTGCCCATCAATCAGGCCTGAAGTTACACCTACAACTCAGGCACTTGTCAAATTATTGGCCCTAATACCACCATGTACATGCTGTTTCCTGATTCAATCGCATTCTGGGACCATCAGCTACTCCTACTTGGGTCGAGCAGCACTAGTTCCGGCCCCTGCGGCCTCGTTGCGGACATTGCAAGGCGTCTTTGTCTGAATTGCGACGTAGTAGAGCGTTCAGTGAGGGCTAGCCTATGTTAGTGAACGTGCTTCACGGGCCTGGTTCTGGGCTTATCTCTTTCTTATTATTATGTGCTTGACGCAACCTTTGTTTTTCCTCATAGAGGTGCACAACCCTTGACTTAATTAAGGGCGGGTTTGACTTTGGTCACATCGGACACAAACCTAATGAAAGGCAGACATTCACTTTCAGCGCGGGCCAACAATGGGTTGAAAAGCACCAACTATCGACAAGGCATAGCTGCACTTACCCCGTGTCTTAGGAAAGACATAATGAGATTACTCCTATGCTGAGACCTTGTTAAATAGATTTACAATGGACTTTTGACTGGTTAAAAACCTCTAAAAAGTGTTCTGGTATTGCATCCGAGCACGCTTTAAAAAGCTCCCCTTCTCTGTAACCTGGCTGGCGCTACAATAGTCGGTCTGGTCTGTCCGGTTAACTAGCCAGCCTTCCGTCTTGTGGGTCGGGTCTACTCTTCGCGGCCGTCCCATGGCGCTTTCTTTTTTTATACTTAACGCGAGATCGTGGGTTTAGTTACCGATACGCTCTGGATGTTCACACCTGCCATCTCGTGGCTTTAGTCTTGCCTCCTGTTGATCATTTGCTGCCTTTCAGTGATTCACCTTTGACTCTATCTATCTCGGGACGGACCTGACTTTGATAGCGAAATCGACCTTCTTTTTCATTTTCTCTTCATCGCGCGAGGGCACGCAGGAAGCAGGCGGGTTCGCCCCGAACCCACCGCTTCTCTACTAATGAGCAAGATGAGTCAGTAGAAAAGATGACAGGTGCGCTCGTGGTATTCTAAACACTTCAGGAGCAAGATGAGTCAGTAGAAAAGATGAAAGGTGCGCTCGTGGTATTCTAAACACTGAAGTACGTCGCCCATGCTTTGTGCGTACCCTCCCATCTTTTATACCGCGTCAGCACCTCGCTTTCTGCGTAGTATCGATAAGTAGGCGGCTACTCGTCATGAGGAGGCCACTGCCCATCTTGGGTACGATTGTTGCTAATAAATATGGGGATGGGTTTTTTGCTAAACTACTAACGCTGACGGATAATAATTGAATTGAACAAAGGACTAGAAAACTTATGGACCAAATAAGGAAAGAACACGAGAGGGGAATAGAAAGAATAATACCGGAAACATTAAACATTACTCATTGGTTTTTCTTTCTTTTTCCTTTTCGATCTTGTACCCCTAGTTTGATCGAGGGCGGTACACTGAACACCCACTAAATCTCGACGAAAGAAAATCAAACTACAAGCAACTACGAAAAAGAGAACAACCTCCGTGAGCAGAAGCTTTGTCAGTTCATTCACACGTTCTTTCTATAAGAAGTAAACAAAGAAGTCATTCTAATCTTGTTAACTGCTTCTAGCTCAACTCAGATAGATGGAGAAAGAGAAAGAACCGTAACCTTACTTACGAGTTTTAGATCCACAAGAGGAATTATTATCGCTTAGCGCTTGTGCTGAGGAGTAACATAATTTAAATAGAAAACGGAAAGCTGCTTTATTTAAAAGACAGCTGCAGCAAGAAAGAAAATGTCGGTTTGTCGCGCGTGTGAGAGAGCTCCTTTCATCTGAGTCCTCCGGTTTGGTTGTCAGCCATCCGAACTTGCCAATGAGTGGGAGAAAGAATAGGAATAAAGAGTGAATTGCCCCCATCACTGGGGAAGAGCTAGCACCAATCTAGGTGAGGGCTGGCAGAAGGTGGGAGCAAAAAGCATTCTTTAAGATCTGATTCGGGGTCATCAGCTTCAACGTGGAATTTCTTCATTGATCGAGTTCGCTTTCTTCTTTATCAAAAAAAAGTGTAATAAGGATAGTGACTTGCCCCAAGAAAGGGGAGAGTCTCGTTCAGCCGCTTCAGCTTCATCCTCAACTTCAGCTTCAAAAGCAAGCTTGCGAAGAAAAGTCTTTGTGGTGTGTCACGCGCGTACAGGATATCCTTTCATATGATTCCTATGGTTGTCATCCCTCCTAACTGACCATTTAGGGTGAGAAGGCGGAGGAATGAAAAAATTCATCAACTTTAGAGGTCCAGCCGCTCTTGAGTAGATGGGTGCTCCTAGCTCTTGCAGGTGGGATAAAAACCTCGTCTGATAAGGTAGCTCCGGTAGTCTCGAGAAGCTGCTGCTGGGCCTTGTATAGGTCCAATAAGTGTCCCATTTCCGAGGTAACTATCACTATAAAGAGTAGCGACCTATTCAGCGACATATGAGTTTGTCGCATAATGAGCCGCTCTCCGATCTCAAGGAACGTTTTTCACAAGGAAACGCTTCCCGCATATTCCAAATCCAGAAGAGCATTGTTGAACACAGACAAGGCCAACAATAAATCTCCCTTTATTAGACCAAGCTGAAGTCCTTTTGGGATGAACTGGCATCTTACAATGATATTCCTCCTTGTACCTGTCGAGCCACTGTCTCTTCAAGCCTTTTTAGCTGTTCCTGGACTTTTGCTAGGTTTACCCAGTGGATTTTGAAAGAAAGGTTGTTGGCAAAAGCCTGGGTTAGGTGTGAAAGGTATTCGGTTGCCACCAGCTCTTAAGCACACCCATTGGCATTGACTGCATGGGATCGAAAGACTTCCGGTTTCGTGAACGTGTCCATAACTTTCTCATGGATCTGATTTGGATGAATACACGGGAAGCCCAGAGACCTCATTTGGCATTGTGCGGCTTCCTTAATTGCACTAGCGCACTCAGGTGAGCAACAAGCCGTTGGTTGAACCAATAGGGGCTCTGGCAGAAGATACTACCAGACACCCAATCCCAGCAGAAGACATGTTAGTAGGACGAATCGGCTGTCTTTGACGTAGGCGAAGGCCATTGCCTCTGATAAGCCGAATGTCCTTGTACGACTAATTTGTCTTGTGGCGCCCGCTAATCCAATAACGCGATCCGGGGATCTAAGTAGGGTGGCTTTGTTGCCTCTATTTTGATCTATTGTCGAAGCAAAAAGAAAGGGCAACTGTTCTCGAATCAGCAATGCCACATCTGACTCAATCAAAAAGCATTTTAAAAACCTCCCTTCCCCCTTTTGCCAAGGAAAGCCTTGAAAGCAGGAAAGGCAAGCTATTTTAACAACGGGGTTTTCTTTTTTATAATACGATATGACCTTCCAAAATTCAACTGATGAAACCATTCTTCAGCCATACCAGACTAATTCCGTCTACGTCTAATGAGCCTAGCCTAACGGTTCTAGGGCGAATTCCGTCTATTGCTCCTTACCCTATAGGTTATAGAGACTCTTCCCAGTGCCAAGAACTAGGATCAGAAGGAAAGTCTCAACCCTTTGGTACGAAAGTAGGCTATGATTCCCAGAGAGAAAGAAATGGTTTCATATAAAGGCTTGGCACCTAGTTATCTTTATTTAAGTCGGCCTTACTCGGGCTAAGTTCAAGCAAAGATAAGTCCTTTAAGCTAAAAGCTTAAGTGATCAACTAGAAGATACCACCTTCCCCAATGAAACTTCTTTCCCCGGAGCAGCAACTGAAAGAGAAAAGACCGGGTATGCCTGAAAACCTGAAACGGATTCGTGAACAACAGATAAGAGATATACCCCGGATACCATTTGAACCAGAGCTGAACCATTGAATTACCCGAGAGTGATTTCACTCCAGAAGACCTCGAGTCACTGGCTGCCTTTAGAGCAGACTAAGAATCAGGTACGGAAGGAAGTGAAGGTGAAGCAGGCTTGCTTTAAGGGCTAGGCTTTCTCTCTTCTTTGGCTTGACAATATGACAGAGATGGGCCCTTGAGCCTGGGCTTTCTTCTTTAAAGCCTTGAGCCGGGTATGAACTCGATTGTTGGTCGGATCTTGCTGGGTATTCCCACTTTGCTTGGATGGCGCCTTTCGCCTTTGATTAGGACTTTTCCGCATTTCATCTCAAAGAGGATCTAAGCTAACTAAGCTAAACAGTGCTTTTCTCTTCCTAAACCCAAAGAGTAAGAGTAAAGCATTCCAATTTCAGGGCTTAGCTTAGGCCCCTTCCTAATCTAATGCCATGCCCAACCAATGCCGAATCCAAGACCTGGTTCACGCTTGAAAGCCAGAGCTAGTCTTCTTCCCACTGACCGCTACTAATAAGATAAGACGAACCACTACCAGTAGTCCTTCTTCCGGGGTTCAATAGCTGCTGATTCTGTAACAGCTTGTTCTGTCACAGCTTCTTCAACTCAACCTCCCCCAGGGAAGTAAGTAAGGTAGCAGGAATAGATCTACTAGGCCTTGAGTCGGGTTTGAACTCAACTCCCCTCACGACTCTCTTTGGTTCTGCCTTTAAGAGGCCTGTAGAGGGATAATTTTCACTGCAAACTCTTCTCGGTCTCTACGATTGCTTGACTTAAACAAGTGACCTCTTTTCTTTCATCTGTGAGATAATGTCTCTAATTCACTCTCGGATCTAACTCTCTTTCTTTTTCTTTCGGGCTTAGCCGGGAAGAGACTTTAGTCATTGATATCCATATTAAAAGGCGGGTATTCCCACAAAACAAAACAAAAGCGCTAGACCCCTGGTCCTTTACTTTAATCAACAAGGCTGCTTTCCCTGCTAACCCTTCTCGCCAAGGAAAGAAGTCCAATAGCAGCTGATCTTAGCTTTGAGCACTTATTCCTTTTGTTCCCAGCTAACTCTGAGAGTGGTCACGAGCTTATTGGAATCAGAGCTTTTTCAAGCATTCCCATAGTAAGAAGGTCAAACGAAGCAAATACATCTCTGTTAACGAATGCTCCTACTACTAATGTAATGGTTCCATATCCAATTACTTAAGGATAAGGAAGAAGGAAAGCGAAGGAGAGAACAGCTACTAAGAGTTAGAAGAGCCATACCACAGAAAGCTAAAAGGAGCAGGGGTATACTACTTTATATACGCTAGCACCAAAGCAAGGAAAGAAGGCAAGGTGACCAGGTGAAAGGCTTGCTTAACTAGCAATAGATTAGTAATAAGGTCTTAAGGAACTACTAAAACCGATATTCCCCTTTGTTTTTGGGCTATAAGACTCTTCTACGTGCATAAGCTTTTTTACTAAAAAAAACGATTACGCCCCCGGTAAAAAAGGGGTCCGTCAACTGAACTTGCCTTGTTGTGATAGGGGTACCACCTTTTCAGTCCCACCAAGGAGCCGGAGCTTTACTTAGATAGGGCTTGACTGCCTTGAGACTTTTTTTTTCTCGATTCCCAGAGGTCGAACAAAGGTAAAGAGTCTTTTTACGATTTTCCGACATTGGAATTTTACGATTCGCCGACATATGAAATAAGAAAAGAAAAAGAGAAGTAGGAGATGCTCATCTAACTCATTCACAGGGGATGTCTCGCACAAGGAAAGCTCTTCTATGGGCACTCGCCGCTTACAGGGAATGCTTCTTAGGCTTTCTTACCCTGAACCACCACCCATTCTCAACGTGGCTTAACTTCTCTTTCCCTTGAGAAGCAATTAACAATTGCGAAGTGTGAGTTTCGTTACGAAGATCCGAAAAGAGACACAGGAAGAGCGGGGCGAGGCTCTGAAACATGTACCACAACTTTAGGGTTCCACGGGCGTATCCACACCTTCGGTGCCTAATGATGGAGTGCATTTCACCTTATATGGTTCTCCCTATTGAGAAAGTCTGTCTATTTTACCATGCTCTTTGAATAGAATGAGCCTAAGCCTCTGTGTCCGGCTGCGCCTCCTCATAAAGTACGGCTAAAAGGCCGCTACCCGCAGCTATAACAGCTCCTCCGCGACCTCTTAGGTCCATCCAGCCTGTGCACATGGGATAATGTTCAGTATACACCGTCACACGAACAGCTTCACTTTTTTAGGGACATGCCTTTCTTTTTCGCCTGTTACACAGCAAACCGACGACTTTTATCTAGCCTCAACCAAGCTTTTCGTTCGAATGAAAAGGAAAAGCCGCACATTAGCTAGCCATTAAAAAGAATGCATTTTTTTCAATCAAACAGGGATTGTTTTACACCATGGATTCTTTGCTCTTCTCCGTGTGTATTGGAATGAATGGAGTCACTAACCCGACTTTCTACAGCCGGGGGCCAACCCAGTGATCAATGACAGCTCCGCACTGATTAGTATTCCAGCTACCCGATAAAGTCTGGCACTTTTTAAGAAAGTTCTCGGTCGCACACTTCGCTGTGCTCAGTGCCTTGCATTGGAAAAAGGGTTCCGTTTCAGCCCTTTCTTCTACGCTACGTTGAGGGAGCGGTCTCTGCGACAGATCTCGAATGGCTTGGTTCCTTCGTATCGGACTGGGCCTTAAGTGGACTTACAGCGGTCTAATAAAGAAAAAGGATGCTCTAGCTTTCCGTGCCTCTTTGGTTAATCTAAGGTATTGGTATTATACAGCCTCGGTTCACCCTATATGATATAGAGGATCCTCAAATCCGTATCTTTCTAGAGATCCGAAAGAATTTTCAAGCCCGAATGATGAAAGGTAACGTCGGTCCTCTGGTCCCTTTAGGCACCTCGAATAAGAGGCATTCCCACCATTCATATTCCGCCCGGTCAACAGATCCTTTCTCACGATCTGGATTAAAAGCCATTGTGGGTGGCGGAGCGCTAGAAAACGACTGCAACACCATACCCGTCGAAGCTCAAGTTAGACTGACCGGGTATTTCTTTGATTCGAACCAACTGTAGAGACTCTTTCTGCTCTCAGAAGAATGAAATGGGCTTAGATGCATGGGATACCAATCTTACGATCTTAGGGCCCTCTGTGTCCTTGCGAATTGAATTCCACTATCCGAACCGCTTCGTTCCGGGAAGAAGAGAAGGGTTAGGTCAATCAGTTGACTTCCTTACTAAGCTTTCAGGAAAGTCAGGACTATGCTTATAATCTACTAATCGGTAAGCATTCCTCATGTGGGCAACCAAGCAATCGGTGGTTCATCAGAGGATTCCATTTTTGAGAGAAAGCAAGGAAAGCTAACCTACCCTTCCGTTCGCTGAATCTGACCTTCGTCCAAGAGTTCGGGCTTCTGCGCGAGGAACGTGCTTTCTGACATCGAGTTTCAGCTATGCCAAGAGATCACTACTTTGATAAGGTCGGTTCGATTGGTCATTCTTCAGGAGAAGTCCCAAAACAGAACTAGTCAATTGATAGGATCATTGCTAACCCATTGGCTTCATCGAGATCGGATAGCGCATAGTATCCATGAAAATAAACTACTACCAGAAGGGGAAGGGCCGCTTTTTCTTCTTCGAATGAGAGCTCTGATTCTGTTTTTTCCTTTATAGGATATTCTGATGGAACTGGTGCCAATGATTGATAACATGGTAGAGTAGAGCAAGCTTTCGCTTTTTTTTTTATATTCGTATAGAAATTATCCCAACTCCGTTTCATCGGGATATTCCGAACTAAATAGGTACGAAGTTGTCGTTGCAGCATATGCCTCCACGGGAGTCAAGCTCAAAGTGACAGGTATTTGATGGGCTATCCGCTCTAAAATACGGGGTCTGGAATTAGGGCTTTTTCGTTTTGCAGGTATCGTATGACCAAAAAAGTGTTTCTATTAGCAGAGTTTCCACCCCTCTCCTGTTTAGGTGGAAAGATTGGTACTATTATTATTATTATGGTGGACTAGGCGATTTAGCGAAGCCTAGAGTAGCCCCTCTAACCAAGCCTATCAAAGTGACGGAGTTCATGAGTCAGGCATTGGCCCATTCTACGAAGCTACTGGCATCTATTCTAATAAACTCGTTGTGTTCAAGTCTTCGAATGGTGTCCCCCATAGGCCGAAACCACGTAAAAAGAGAGATTTATGAGGGACCGGGCTTTTTCCTTTAGTCCTCTGATAGTTAAATTGCTAAAAAAGAAAAAAGGGATACACCAACCATCCGCTCCGAGCTGTGTCCCTCCCTGCTGATAGAAGAGAGCGGTCTGGAATTGATTCACCTATTACACGACTCGCATCAGCAACAGGAAAAGGAACTGTGGCTATCGCTAGCAGCCCCGGCCAAAGTTCTCTTCCTCAGAGAGGAGTTGGATCCGCAAAGGTCAGCCAAGAAAGCAGGGAAAGATGCCAATTCATGCGGGTTTCTTAACTTTGATTGTTAGATTTTCGGGCATTTCCTTAAAGATAGACGGGAAACTTCCTGGGCTTGGCTTTGCCATCAGCAGTGTGCTTTCGAGCGTTCCCTGCCTCGACCTGTTCGGTTTTAAGGTGGGAGTCCTCTTCTTTCACTTTCAGCTGAGTTAGTCGCCCAGCCTTTGGCATCTCTCTTTTAAGGTTTATAGCATTCTATGTAATATCGACCGAATGCGCTAGGTAGATTTCTCTTCTCTTCATCTCCATTCATTTCTTTCAGAACCTCTGCGCGGAATAGAGATCCTTGTTTTGATTAGGAGAGAGAGGCGAGCCCCGCACCAAGGGTGTTCACCTACGAGACACCGGCGCCTCTTGACTTTCATGTGTTTTTCATGCGTTAGCTGCTTTCGTCCTTGTGCTAGTCGGGCACTTTCCCGCAGGTTCATATATTTTGGTTATATCTTGTGTGAGTGAATGAGGTAGTTTTACTTGCTCGCTTGTTAGCCACTGCCGTTTTAGTTGGATCAACTCCCCCTTTCTGCAGGTGCTGGGTAGTTTACTCACTTAGCGCTGTCCTCAGCTTTGCTTCTTACCGGCGAGGTTGAGCCGCCATAGTTTCTTCTTTTTTCTTCGATAGACTAAATAGAGTTTACCGAGTAGAATTGTTATAAATAGAATCTTAAATAAATACAACTACTGTTTCTTCATTAACAGAATATCGGAGTGTAGGGATTCCTAAACCCACTTTCTAGAAAGCTCCTCTTGCGCTAAACGAATAATAGATAGCGAATAGATAGGCAAACCTGGCTCATCACTCTAATGGCAGGCCTGTGCCTCCTCTGCAAACATATATCTTTTTTCGCCCCTGAAGAAGAGAGTGAGCCGGATGGGAGACAAAATGGCACATTCTGAAGGTAGTGCACAGCTAGTTCGGCTAGAGGGGAAGGTAGGGGGCCCCGCCCGGCTGTATAAAGTAGGGCTAGCGGCTCCTGAAATAAGAGGAGATGAAATCAGCTCGACGTGCAAGGAGAGGAGATGAAAGAAAGATTCGTTCAGAACAACTTGACTGCCTTGAGCCTTTTTTTCTCGATTCCCAGTAGGTCTACGACCACTAAAGAAATCTAGTCATCCCATTCTTTTTTTTTGGTTTAAACCCCTACCCTTTGTTACAGGTGTCCTTGAGTGGAATTCAGGGAAGATGAAAGTAGGGACAGTAAACGCCTTTCTACTAGAAGGAAGGCTGGCGTCCAGAGGCACTACTAGGAATAGGGACAAGGAATGACTCCACTCTTAGCGCACTCTCAGGAAAGAATCGGTACAACAATTGAAAACGAAAGACGCACGAACCCTTCACTGCTGACAGCAACTCTTATAAAGCACTTTTTCACGATTCAAAGGCCATTTAGAGTAGGGCATTGGAATTTCTTGTTTTCCTTGTACTCTTATGTACATCCCCTTGAATCAGTGAATCCGGGGACAGAGCTCTAAACTCCAAGGTAAAGACAGAATGCACTCTTGGTCGGGCAAGAATTCCCGTTGAAGCCGATCCATCCTATGACTCATCAGTCTATGGCGCGCCTTGAGCTTTGCTTCGCAACCTTTCTAATTCAGTTGAAAAAGAAATAGAATGAACACCATCGGGAGCTATGCCTGAAAGTAGATTAATCTAGGTACGCTTAGCGCTTAGTAGGTCAGGAGCATAGGTGGTAGTATAGTAATTACAAATCGGGGATATCCGGTTAACTTTTCATAGGTTTTCCTAATCAAATTAACAACTAGACTTTGAGGACAGTGTGCTGAGTAACGAGAAATCCTGTCTTGCAAGAAATCTATGTGAGTTTTGTCAGTCACATAAAGTCAATGTCGGTATTTTGTCCAAGAATGGCTCTCTCTCTGAGGTCACTCTCGCTCTATAAAGAGTAGTGTGCCCTAAGCAGAGGATAAACTACTTACTAATACTAATTGATAATAGGAAGACTCGAAGGAAAGGCCGGACTCTACTACTTAATTTAAAAAGGGCGGGAAGAGAGGACTTCTTACAGGCAGCTCCCCTTTCTTCCTCAGAGGGCGGGGTTCTGGCATTACCGCTCATGTGGGAGAGCCCATGCTTGATAGAAAAAGACCCTTACCTACTAGAATTGGCTAAAAGAAGAAAAGATGCACGAGGAAATCCTTCTATTATATAAGAGATTTGCAGATAGTGATTGGAAGGCTAGCCCCTGCGCCTATCCACTTGCCTTTAATACCTGACCGTAACTGCCAGCCTTGAAATTGCCTAAAAGAAATCACAAACAAGAAAGCTGTGAGTCCTTACTCAACTCCCAGTGCATTAAGGAAAGGAATTATTATCGCTTAACGCTTGTGCTAAGGAAGAGCGGTTAAGCTCCGTCAAAACCTTTTTAAGGGTAGCGCTGGCGTGAGGTCATTTCATTAGGTGAGGGTTCTCTTTCGTGTCATCAATGTGGGAAGAAGAAGATGATCAGATGAAGGGCATTGAGGGTGACTTCCTTCTTCTGCTGTTGAGGTATATGTTGTTTTGGACGGGATAGGTAATGGTTTTAGAGGGGCTACGTAGTGCAGCTTGGCTTAGGGGGCAGCCAAGTCCAGTCATCTATCTATATCTATATACGCTATATCACAACGACTTCTATCTAAGAATTATTCAAACTCAACCTCTCTTTCCTCGGAACTGAAATAACATCCCTTTAGCTAGGATGGTGGTCTACGATCATGAGAAAGACATAACAGAATCAAGTAGATGGTTGCTCTTGTTCCCATCTAGTTGGGAGTTGGATATGAGGAAAAAAACCTTGTTAACTGTAGGGTTAGAGAAGAGTCATAATGGTTTAGATGGAGCTATCTGGTAGTTCCTGTGAGTAAGCTAAGATTGCAGCTAGGGCAGAGCTGAGGATAGATAGAAAAGGCAAGGAACCCGGATGCAAGCAAGGAGAATATGGATGTCTTTCGAGAATATTAAAAGTGAAACCTTTAGTCTGCAGCTTCCCTTCCTTCAAGTCTTTCTTCTAGTGGTTTTTATCCCTACGAGAACAAGCCATTTCTTTTCTGGGCAGAAGTCAGGTAGGAGGTTTTTATCCCTTTCTCTTCTAGCATTAATAAGACTTTGACTTCTTTGCTTAAGGAAAGGAATAAGGAGCAAACATGGCATGAGTCTTAGCGTCTGCATCTATAAGGGTAGAGAAAGTATAGGAATAAGGAATGCATTATAACAAATAAGATTTCGCAAGGTGAGGCTGGGACGAGAGACAATCCATAGAGCTATGATTCTTTTGTGACTTCCACCTTTCGTCGAGTGTGAAATGGTGGGCCAAGCCTAGCCCTCCAGTTTGGCATTGGTTGGTCAAGATGCACCCGAGGCTTAGATTAAGACAAAGAAGCCGCCGAACGCTGCCTCTGAGGAGATGTACGAATACTCATTCTCTTACCAATGTCTCTACTTCTCAAATCAATTGGAGAGGCCTCGAACGCCAAATCAAGTCATTGACAGAATGGATTTCGATCTAGGCTCTAGAATAGGATTTATGAAGAAAGAAGACCCGAGCACACGCCTGAAAGCAGCCTGACTTGAATAACCAATTGTTTTTCCTCTTTCCTCTCTGGATTGGGTCTTCCCCTGCCTCAAAGAGTAGGGTTCCATTCTGCAAGATCAAAATCGAATAGAAAGAAGTCGTCTTCTACGATGTTGAACATTTCCCTTTCAGTTAGGCAAAGAAAGAATCTCCGTGAAGGAGATATGTCTTGCCTGTCCCCGAGAGTAAACTTGACCAAGAAGACAAGGCTAATTGAATAGTGTGTACTCCACATCGGATGGGAGACCCTCTTGAAGGCGGGATCCAACCATCGATATTCCTTCGCAGTTCGAGAAAGTGAGGTAGTCTTGCCCTTCGATCGCCGAAAAGCTCTGTAAGAAAATGCATGGATGTCATCTTTCCAATCTCTTTATTCTTTACCCGCTCATTCCTCTGACTTTATGCCTTCTATTCGGCTCCTACCCTACCAAGGCAGCTCCGACCGGGGCTTTTCGTTATCAACTGCTTTCTTACTTCAAAATGTTGTATCATGGGCTTGAGGTATCACCGCCTACGAGTATAGATTTCCCGTTCGGTACACATAGCTTTTCCTATCGAAGGATAGAACCTCTCGCCTCTTCTGTGGAAGCATCCTTAGGGAGGTCAAGTCCATATAAGAGGACTAGCCACAAGTACTGAGACAATATCTAAAATCTTTGCAATTCTTAACTTTTGGGATTTTAACCCACTTCCGGGAATAAGGCAAGTAAGATATTTCACACAAGCTTGGCACCTAGGAATAGGCGTTTTATGGATGATTCAAGCCCTGCACACTCAAAGGCGAGAACGAAGTAGCGATTGCTCGTCCAAATGGGTTACCACCAAATCAAGAAAAATTTTATATGTATTTAATTTATACCTCAATCAGCCCTTGAACACCTTCGAAAGAAAAAAGAAGGAAAGCACCCATCTCAAGTGCCGGGGTTCCTCTTCTCATTCGCCATTCGTGATGGTTCGTGGAAATGTCATAACATGCGTAGGCGGACTAGCCCAAATGGGAAGTATAATCTTCTTTCTGCTTGCTTCGTCGTTGTGAAATAATCTTGTGTTACACGCTTCTGGACAGAAATTCTTTATCAATACCAATCTTGGCTTAAAGCTCTGCTCCCTTCGAGATAGGACTCAGTGGCCTCTTCAATGGTGCTACTTATGCTTATAGTTTCGGTCAGAAGATTCTTTTGACCCAAGGAAGACGACCACATCCTTCTCCTTCACCTGCCTGGGCAAAGCATTTAAAATAATTATTTCAATCTGGATTTGTTTCAGGCTTTACATATCCATTTCAATTAGAATCTGACCACCCCCCAACCCCCCTTTAGCGCTCCCCTTTTCCTTTTCCTTTCGCTCGTGATCGAGCCACCCGAGGCTTCTCGACTGCTTAAATTATAAATTATAATAAATTCATATCCATTTCTCACGATCAGCTTCGGGAAGTTATTTTATATTTCTTATTATATTTCTGGTTTGCAATTACCTTGGCATAGAGTGAGGGTCAATTCTTGCTGAAGTGCCGGTTCTTCCAAGATTCCTTTGCATTTCTCGTGCACGAACTACTTTCTTTTAGTTTTAGCTTTGACTTCACACTTCTCCATATTTAGTTTCTACTAATGGGTAGGCTACTCTAATCTTCCAGGATCACTTTTCTAGTTCCATCGTTTGATTTGCTTTTGTTTCCTCGTCGAGACAAAGCATAATGATAAGCAATGGAGATCCATGAAGCCATGATAGAGTTTGCATCAGATTCATACAGAAGGACGATAGCCTTTAGTACAAATTCCTTATAGTAAGTGAATTATGACCCGACTTTCACCTCCGAAGAGGGAAGGGGCTTCCTGTTGATGTCAAACTCTTCCTCAGCACAAGCGCTAAGCGATAATAATTCCTCGAGAAGGTAACATGAAACCAATTCGATCTACAAACTAGGACAGGAGGCCCGCTACGAATTAGACCATGACCAGGTATTTTGGGTTTTGTTCCGTAAATAAGGCTCACTAGCCCAGCCCCAACTAACAATATAAGCATCGATTGCAGGCCGGTTCATAGATCGATTGGCTAGGGGCAACAATTGCATCTGATAGAGTATAAAAGGAAACCCATCATAGGTCTAGCGAACATCGCCAGAAATGCCTTCATTCTCAGCCTTTGCGGCAACACCTGCAACTGGCAGGGCCGTCGATCGAACCAGATCGACGAAGTTGGGGATCCAAGCCTCCAGATGTCGATTCTACGGCCAACTCCCTTAAGCAAAAAGCTCGGTTAGGCACCTTTGATAGGTCCTGATGAAGGGTTTGAAAGGCGATTTCTCTGATATAAACCTTGCTTCCAGTCTCGGTTGTCGATCTTTTTTCTGATGTGTACCACGAAATCATTTGTATCTGAATGTGGTCCAGGCCTTTCTTTATCCATTCAATCAAACTAGGGAAGTGGTTAGAGAAGCAGTAGCTGCTATGCGAGTTAGATCGGTCAAGTTTTGATGTAGATATAGTCGCCCTCTTCTCTATGTCATAAAGTCGCTTATAATTAATGGTTGTTCACTTCAGATGTGATACGTTGTTCACTTCGGATGTGGTGGATGAACCCTTATCGATGCGGTTCAGGCCGTTTGATTGAACTACGCTAAGCTGAGACTTTCTCTTGTGCTTCGGGCGATCATAGTTGATTTGATAATAGAAATAGCGAGCGGTCCGCTTTCCTTAGCGCTTGTGCTGAGGAAGTGAAAGCTTGCTTCTTGGTACAAGGGGAGGGGCACTAGACTGACTCGCTTTTCCTAAAGGTTTTGTCTTCGCCTCAATCCGCCTCTTTCCCAACAACTCAAATCGCGTATCCCTGCCCTTATTGACTTAAAGCTGGGATCCTTAGACCCAGACCCCCACGACTATTAATAAAGCACTGCTCTTTCCTCACATCTACCTAACCAACAACGACTACCCTTAACTAAGTTAAGAAAGGGATGCGTTTCCCCTGTCGGGCCCACCGAAATGAACCTGACGCACTTTGGCCTAATTAGGGAGTGAGGCCCCTCAATAGTAAGTTGCTGCTACGTTTGCTGCCGTAGGAGGACTAAGGGCTGTCTTTACTCACACAGCCGAAAGATAAGATGCGCTACTAATGCGTCTCAACCCCCCAACTCCGCCAACTACTACAAGAGTAGAATTCTTTGCATTTGAAAAGGAAAGAGCCGAAAGGGCCGACCGTTACGTGCCTACCACATTTCTTTTTCACCCTTCTCTTTGTTGTTTTGAACTCATATTTCCAGTTCTTTAATAGAGAAATGTTCGCCTCTCTCGTTACCTTCCTGTTTGTGCCTGCCAGTCCTCTTCTATAGTTTTTCTGGTATTCCCATCTGACTCTTTGTCATTTTAAGTCACTTCCTCTCTCTTGTATTTCTTGTTTGCTATAATGGAATTCCCTCCTACTTCATGTGTACGGACTCCTACTTCTTGTGCTGTGCCTCCACCAACAGCGTATGCACGCATCTTTGTTTATTCATTCTTTATTTATAGACCGTCATGCTCGCTCACCTATTGTACTGCAACTGCTACAGGAAAGATTCCACCAGTTGACCTATAGATTAGATGACAGCTCCTTCGTTTACCGGTTGGTTGGCGGGGGATATTTATTTCCTCCTCCTCATACTCATAGCCATACTCATACTCGTCTACTGGAACTCCGGTTTGCCATTTTGATTTCCGTAAAAAAGAAGCCCCACTCCAGTGGGCATTCCTCTCTTCTCTATAAATTGTGTATCATTCCAGTCGTAACTCCTATGAAAAAAAGGAATTCCTCTAAAAGAACCAAGCAAGGGCACCGGGAAGGGAAGGCTGACACTCGTACTTCTTGTTTTCCTTACCCCCAAAACCTGGAATTTTGGTTAAGAAAACATGGGCTCTAAAACGAGATCTCCCATCAGACAGATTGGCGACAGCCGCACCTCCCTATATTCGCTAGCTTGGAATTTTTTTAAATAAAAAGAAAATAGGCCTACGAGATTCATTGGACATACATTGCTTGCGCCAGTTGATACCGAGATTCCAGTTTACAGATGACCGATTGAGAGAGTTTCCAGTACAACTAAGCGAGAAGATCTATTTTGAATTGCCAATGCTTAGACCCTTGCGCCAATGCCAATGATTGAAAGCGATGAAAGCCTTGCGAGAGATAAGCAAGGGAAGGATATTTTGAACAGTAAAACGTAGCTCGTGGCAGGGAGAACTAAAAGGGCGGGATGAGGAATCAAAAAAAGAAGATACTCGTTAAATCAATAACTTAAGGAAGATGTAGTTACCTATTCCTATCCATTCCAACAACTCGAATCAATACTGAAATAATGGCTAAAAGACTAGGAGATTATAGCCCTAAATCAGTTACATCCGAGTATGAGTTACAGGAAGGAAGAGGAATGAAAGAACTCAAGAAGAGGATTAGCCGAACATCTACTACTATATGATTTGTTCGGGGAATTTTCTTCTGTAGTTGATTCTTTATTGCATTCATTCCTGCTCTCACTATCGGGAAATTGTCTTCTTTCACGTCATCTGTTGGTTTTTCTTTCTCAAATAGGGCCCCTGTCTTCTTTCGGTCTATTATGGTAGAAGATGCGGGGACGCGTAAAGGCCAACCCATATAGGCTGGCAGAGTGTCGGCAGGTAGAATCACAAGAGTACGATCAATGGAGGCAGTAGGCCTTGGGAGGGGAACTCATTCTTTGTATAACTTACGAATACTCCTTAGTTTAGCCTTTCCCACTAGGCTATGAACTAACTCGCCTCATTAGTCCGGAGTATATAAGCCATTAAGAGCTATCCCAAACAGAGTGGGTCATTTTTCGGTTTTAAGACATTCGTCAATTCGTAAATCAGCAGTTACAATAGGTGATTCCGTCCTTTCGGCAGGAAGTACTACATAAGATAGCAGTGGTTTCCTACTGTCCATTCGGCAAGAAGAATTTAGTACATAGCGATTTCCTCCCTTTAAAACAAAAGTCTATCTTCCTCCCCGGTAGCAGCAGTAGCTTGATACAGGTGCAATTCCCAATTCACACACAGAGGTGAGAAAGCTGATGTGTGCCCTTATAGCCGCATAGTTGTTGCAAGGCTTTCGTGAGCTAGGTTGCCTCCTTCCTCTTTCCGCCTATCACAAAGAGCATCTTCTGTTCCATTCCAAGAAACACCCAATCTCGATTATTTGTTCAAGAAAATGCCTATCTTTTTTTATCTTAATCTATTGTTTGCTCTCTTGTTAGAAGTACTTGAAGTGTATGACTCCCTTTGCCTTACCCTGGATTGAATATCCCTCTCTCTAACTTCTGATATAGGACATCTTCAACTATGATCATAGTAGAGAGAACCGGCTTTTGGGATTGATTTCCGGGGAGTCTTTTTACTCTGAAGTTCTTCTTCTTTTTATTAAACATATAAAATCAAAGAGGTGTTGGCATTTTCCCTTGTCGTCATTTTATATCCTTCTTTAGTGTAAGGGAAGGTTTATTGTGCTTAAGAAATTTCATATTTAATTTATGACTTCAGAAATGTCATAATCAATTTATGAATTTATATTAAGACATTTTCTAACTAACTATAATTTGATCTCTATAAGACTAAGAGATTTTAAGGTGGATTTATAACTATAGTTTTTGTCTATAAGAGTAACATATGTTGAAGGTGATTTTTGTGCCTGACCTCGCTTCGTAAGAATAATTTTGATTATCGTAGAGAATGTGGAATCTATGCGTAAGACTCTCAAGTCTAACCTTGAAAGATGAATTCGCAACCAAGAGCAACATGTGATCTAACCCGCCCTAGCTGTAGTGACCTCCTATGACCTAGTTCCAATCTTTATTCTTTTATGAAATCTCGTATAAAAAGAAAAGTTCTCCTATTAGTTTCTTTTCTTTTGACAATGTCCAATGTGCTTGTTTAAAGCAATTCCACTGCTTCTTAGCGAATGAACTGCTTAAAAGCGCCTATTTCCAAGAGCTATTATCATATTTGTATACAACCTTAGTTGGTGGTCGTAGGTCGGGATACATGGGTTTAGCACGGGTCTAGCCCATCTCGTTCATTCCGATACTTCTAGCGAGATTTTGTCCTCAATCAAATAACTTCCTGGGAAAGGGAGGAGAGGTTTCGAAGAAAAGGGTAAGCAGCGCCCCAAGCAGCCCAATCCCATATAGACCGAAACAAGATCTTCTTCGGAGATCTGTCACTGACCTGACTTTCGGAATTCTTGCTCGCTAGTCCTGTCTTGGAAGGCAGGCCGCCTAAAATCAGGCTTTTTCAACGATTGGAAGGATTACGGGATAGCACCGGAGCTACAGCCATCCTCTTCATTTTCACTTCTTTATGATGAGAGAGCTGACCCCGAATCCTGCTGTTCTTCCAGGGAATCCGTCTAGAGCACTTGCCCGAGAGATCTTTGCTTTTCGTTGATCTCTTACTGGTGAACCATCACTCGAACCGAAGGACTTGCCTTTTCGTTGAGTCATATATGACCTTTAGCTTTTCGAAACTCGTTAGAAATCAGGTTCTGAAAGAAAGCCAGTAGGCACGGCATCCGTTTGAGCAGTAGAAACTTCTCAGGGAATTGTCCCAACCCGCCCATGCTGAATAGTTGACCTATAGAGTCAGAAAGATCGGAAAAAGCAAGCAATAGGTTATGAAAGAAAGGGATGGAGGGGAAAGAAAGGTTATGAAATAAAAGAAAGCCTTGGGCCAGTTGTCTTTAATATGACTATTGTGCTAAGGCATCGGTTTTAGGATACATTCATATATGACCTATCAAATGATAAGTGCGAAGCGCTAGTGTTTAGCTAGTCTGCCTTCTCCGACAAAGAATACGCTGATTTAGCAAATCCGGTGTTTTAGAATCCGCTGTTGAGGCTATCTTCGTTAACTACAGGACTCAAACCTCGAAAGAGAAGGTTGCTTGCAAATGACCTAAGGTGCTCATTGTCATTCTATTCCCTTCGACATGGGCCATGAGAACGAAATTCGAATTACTACTTTGAATAGCAAAGAAGGTGTAGTCAGAATGAATTGGCATTCTTGCCTTGTTCTGTAGCAAAAGAATACCGATGGACCAGAATCCGCAGTGGGGACAAAGACGGTGATAGAATCCGCCTTACCTAATGACTTTCCTTGGGCAAACAATAGGTTGTGCAAGACAAGAAATAGAATGCAAGCTGTAGCTAGTGGGATAGATTCAGTATTCATCTTTCTCTAGACTAGCACGAAAGGGCACTCTCAGACTCTTTCTATAGTTCTTAATCTGACCCGGGAGCTACCATTTCTTTTTACCATTGGCTGGACTAGCCCGACAGCAACAAGGGGAACTAGAACTGGCATAGAAGGGACGAAGGGAAATGTAACTGGCCTACCGAAAGGCTAACTGGAGCTAGATGCCCTTTTTCTCCAATTTCAACTGACGGCAGAACGGAGGCACTTTCTTACTGACTCTAAGGGACGAATCTCCTTATTGGCCTTTTACTGATAGCTTAGAGATTACTAATTTTCTTGAACTGCTGTACCTCCTTCTTACTCAAGATTGCGTGTCTTTGGTTGTACATGCTATGTTTTACTTCATTCGTCTGTCAGAGACAAACTTGCACCCAAATCGTCTCATTTTCAATTCCTTGGATATGGATAAACTCACTTACAGGTGCCCGTTTCCAGAAATGTCACTTTTTTTGAAAATGATCCATTCTTTGAGAAAGGAGAGAGAAAGAAGACCATTATCAATGTTCTGATAAGATGGAATTTGCCTGGATATGATCCTCCTTGTGATAAGGATCCTCATGTATCTTTTGTAGATAGGCACTTTAGTGTTCCCCCTGTATTGCATGCTCATTCCGACGGGTCTCACTCATCCGATGAAAGTGAAGCTCAAGAAGAGCCTCCCCCTCCACAGGCTTCATCCTCGGCACCGGATTCAGGTTCAGTCATGCTTCGCCGTTCTTCACGTAAGTCTATTCTTCCCGTTGATTATGAGACCTCGACACCGTGCTTTTCTTGCTTCACTTGTCTCCTATGATGAACCTAGGACCTATAAGGAAGCGAAAGCTCACTCGACCAAGAGGGAGCCCGCCCTATCACTAAAAGCCGGAACCTATGCTAAGAGCGCTCCTGCGCGATACGGAGCAAACGTAGGCGCTGCAGTTGTAAAGCCAAGAATGGTTTGGGCGCAGCCCATTAGGTGTAACATTTATAGAGATCATCAAACTGACTAATTTCACATCAAAGAGAAGATTGGCCCTCCCCACTGGAAAGATGTCTTCCTTATTTCAGTCTATCTATAGGCAGATGCCTCTCCAACCCGCCCGGATCAGTCTATTAAGAAAAGGATGCCTCACAATTGAAGTTGGAAAGACTTTGGGACTTAGTCTGGCTATTACATCATCCGAGGATGAGATCTCTTATCATAGATCGGACTATTCCTTCTTCCTCAAATAAGATATTAGCTGTGCCCGACTCATTAGGAGGCTAACTCGCTGCAAGTGAATAAGTTATTACACTTCCTAATGATCATGACTCAAGCTTAGGCACTCGCTCGATCCGGTTTACAAACCTCGCGAATGGTTCTGCTGGATGGGACTCCCTAAATTTAACAAGATTCCCACTTCCGAGTTTGGATACGGAGCTTTGCCTTTTCTTTCTATGGATTTTTTTCTCCCTTCCGCTAATTGCTTACGAACCAGGAGGCTGCTGAGGAAGGATTTGAATGCATGCTATGTATTGAATTGAGTATTGAATGGAACCGGTTTAGGTACCAGATGACGAGAAAGTCCTAACTTAACTAACGTAATGGGTTGTGTACCGGTTGAGGAGTAGGACCCGGCCCTTAGGCCGCGAGGATGAAAGCGTAATACTTTCTATATGTCAATAGGACTTCCTCTTTCTATATGAATAAGTGCAAGTTTCCTTTTTTTGAATGAGAATTACGTCGGAAGTATCTCAGGCTAGGCCTTACATCCTGATCCAAGCAAGCAAGCATAGAAGGGAAGGGAAGAGACCTCTTAGTTGTTTTTGTTTGTTTACCAAGTTTGGCATTAAGGCTTTGCTCTAATGAAGAGTTTTTTCTATCGATTGCTTTTGCCCCTTGTAGGAAGCATGTCTCTACTTCTTTTCCCAAGATCAGATCTCGAACCTATACTCTATTGAATCCCTGGCCCTACCTGATGTAAGTCAACTTCCTAATTCACCAATCTCCGAGTCAGCAAGCCTTTCAACAATAATGCTATGCTACTGTGCTATTACTTGATGGTTAGATCGATGAAATCCTGTGCTTACGGGAATCATGATGTGGAACTAAAAGGTGGGTGTTGTAGGTGTGGAAATACGAATCAAAACCTCTGGTGGATCATCTGTTCCAAAAGAATGAGACCCTAATGCAGAGCAACTTGGACGGAACAAAATCTAACCAGTGACAGATCCAGTTGCGTAAATATAGATAGAATCCAGCGAGTAGCTCGCAGCGGTATTGATGTTTATGCTTGTGGAGCGTTAGGATATCTATTGGAGGGAGCGAGAGGGGAGAGCTATCTTCCTATTGTCAAAGTTCGGATGGATAGTGGTGGATTAGTGATCCATGGAAGATAAGAGCCTTTCGACCAACGTTTGCGAGCGGGGAGGAGGTCGTTAATGACCAAAGACTTTCTCGCGAGCCTGCACATATAGAAAGGGCTGCTTCCTTTTTCATTTAGGCGATATCGAACCCTGTTAAGGAGCTTTTTCGGTTGAAATCTCAGGTTTGAAGAGCACTCAACGGATAATGCCCAAGGATGGCCCAGAGCCAGGAATGAATAGTAATGCTTGCAGTGAATAATCTTGTAATATATACTCAAAAGCTAGGTTATTTCCAATTTCCAAAGAGTGATAATGCGTAGATCTCAGATCAGCTAGAATAATAAGCTGCCTGTTTTCAGGAGACATGGACTAATGCTCAGTGAGGAATAACCGATCACTAAATGGAAGATCTAGCAGGTTGAGCGAGCTCGCCTGTGTGTCTAAAGCTTAATAAATCTATTATGTTACAAAGATCTCCAAGCTTTTTTCATACCTTCTGGTTGCGGATAGAGCATCTTTTTTCGTGTACCTACCCCAGTGGGAGACCCCTTATGGCACACCGCAGGCAGGTGAGACCATTAAGCTTAAGATACAAGCCCTTCTAATCAACGGGATTAGAGTATGTGGGTTCGTTCCTGCTCTCGCCCTTCCTTTGACTACTGAAATATAGGACCTGAAGTGGTCTTTTTTCGCCTGAAACCATTCTTCTTCTCTGGACGCTATAGTCGAAGAAGACATTTTAAAGATTCTAAACTCCGACCGGTGAATGGGAGTATGCTAAGCTTGTGTCTCGATACCGCACTCATCCTAAAGTGCTTGAATCAGTTCATTACCAACCCGGCAATCAGACCTCAGCATTTGGAGGAACTAAATTTATGTATTTGATAGGAGCCTCTTTTCTGGGTCTTTCATCCTGGTCTTCCATTTTCTTAAGGCGAATGAGGCGGGTCTGCCTACAAGTCGGGACCTATTTCTTAAAAAGATTATGGATGTATACTCGCGATGCTCGAAAGACTTCTGTTCAGAATGTACTCTCGAGATGAATGGGCGAAGGAAGCGCCTATTCGTAGATGTATCAGATGTGATATGGTATTGCTTAACAAAAGTGTTACTAAGTATCTAGTATTTATTTTAACCTTAAGAGTATCAGATAGTGGTAGGGTATTTTGCTTAACACAAGCAAGCATCCTATAGGCGCAGGGAAGAGCGTCGATCAACATCGAAGCAATGGTGAGGATTGGTCACATAGGTGACCTACAGTTGGGCGCTTTAACCATTCAGCCATGGATGCTTAACAGGGATCATCGTACATCGTGAATAACCAAATTCCAATTGAAATGAAATCTTTAGGAGGAATCAATGAAACGACATCAATTCAAATCCTGGATCTTCGAATTGAGAGAGATATTGAGAGAGATCAAGAATTCTCACTATTTCTTAGATTCATGGATCAAATTCGATTCGGTGGGATCTTTCACTCACATTTTTTTCCACCAAGAACGTTTTATGAAACTCTTTGACCCCCGAATTTGGGGTATCCTACTTTCACGTGATTCACAGGGTTCAACAAGCAATCGATATTTCACGATCAAAGGTGCAGTACTGCTTGTAGTAGCGGTCCTTATATCTCGTATTAACAATCGGAAGATGGTCGAAAGAAAAAATCTCTATTTGATGGGGCTTCTTCCTATACCTATGAATTCCATTGGACCCAGAAATGAGACATTGGAAGAATCTTTTTGGTCTTCCAATATCAATAGGTTGATTGTTTCGCTCCTCTATCTTCCAAAAGGGAAAAAGATTTCTGAGAGTTGTTTCATGGATCCACATCCACAAGAGAGTACTTGGGTTCTCCCAATAAATAAAAAGTGTATCATGCCTGAATCTAACCGGGGTTCGCGGTGGTGGAGGAACCGGATCGGAAAAAGGAGGGATTCTTGTTGTAAGATATCTAATGAAACCGTAGCTGGAATTGAGATCTCATTCAACGAGAAAGATAGCAAATATCTGGAGTTTCTTTTTTTATCCTATACGGATGATCCGATACGCAAGGACCATGATTGGGAATTGTTTGATCGTCTTTCTCCGAGGAAGAAGCGAAACATAATCAACTTGAATTCGGGACAGCTATTCGAAATCTTAGGGAAAGACTTGATTTGTTATCTCATGTCTGCTTTTCGTGAAAAAATACCAATTGAAGGGGAGGGTTTCTTCAAACAACAAGGAGCTGAGGCAACTATTCAATCAAATGATATTGAGCATCTTCCCCATCTCTTCTCGAGAAACAAGTGGAGTATTTCTTTGCAAAATTGTGCTCAATTTCATATGTGGCAATTCCGCCAAGATCTCTTCGTTAGTTGGGGGAAGAATCAGCACGAATCAGATTTTTGGGGGAACGTATCGAGAGAGAATTTGATTTGGTTAGACAATGTGTGGTTGGTAAACAAGGATCGGTTTTTTAGCAAGGTACGGAATGTATTGTCAAATATTCAATATGATTCCACAAGATCTATTTTCGTTCAAGTAACGGATTCTAGCCAATTGAAAGGATCTTCTGATCAATCCAGAGATCATTTCGATTCCATTAGAAATGAGGATTCAGAATATCACACTCAAACAGAGATTCAGCAACTAAAAGAAAGATCGATTCTTTGGGATCCTTCCTTTCTTCAAACGGAACGAACAGAGATAGAATCAGATCGATTCCCGAAGTACCTTTTTGGATCTTCCTCAATGTCCCGGCTATTCACGGAACGTGAGAAGCAGATGATTATTCATCTGCTTCCGGAAGAAATCGAAGAATTTCTTGGGAATCCTACAAGATCAATTCGTTCTTTTTTCTCTGACAGATGGTCAGAACTTCATCTGGGTTCGAATCCTACTGAGAGGTCCACTAGAGATCAGAAATTTTTGAAGAAAAAACAAGATGTTTCTTTTGTCCCTTCCAGGCGATCGGAAAATAAAGAAATGGTTGATATATTCAAGATAATTACGTATTTACAAAATACCGTCTCAATGCATCCTATTTCATCAGATCCGGGATGTGATAGGGTTCCGAAGGATGAACCGGATATGGACAGTTCCAATAAGATTTCATTCTTCAACAAAAATCTATTTATTTATTTATTTCATCTATTCCATGACCGGAACAAAGGGGGATACACGTTACACCACGATTTTGAATCAGAAGAGAGATTTCAAGAAATGGCAGATCTATTCACTCTATCAATAACCGAGCCGGATCTGGTGTACTGATTCTGCAACAAAACCACTCATTCCTGGCAATGCAAGAGAAGCCATTGAGAAGCTACTGAACATAGTCAATATTTTTGGCATGGGGATAGAGATCCCCCCCATTTCGTCGAGATAAACAAGACGTATTCTATCACAACTCGTTCCCGACAAGAAAAAAAGTGAAGCTCCAATAAATCCATGAGAGAGTATTTGTAAAATGGCCCCATTGAGCCCCATGTCGGTTATAGAACCAATTCCTATAATTATGAAACCCATGTGAGATACAGAGGAATAAGCTATTCTCTTTTTTAAATTGCGTTGACCGAAAGAGGTTGAAGCTGCATAGATTATTTGCATCGTTCCCACTATCACCAACCAGGGAGAAAATATAGAATGAGCACGAGGTAATAATTCCATATTGATTCGAATCAACCCATATGCTCCCATTTTTAATAAGATTCCGGCTAGAAGCATACATGTACTGTAATGTGCTTCCCCATGGGTATCTGGTAACCATGTATGTAGGGGTATAATCGGCGATTTGACAGCATAAGCAAAAAGGAAGCCTAAATATAATATTAGTTCCAATGCCACGGGATATGATTGATTAGCTAATCTTTCAAAATCCAATGTCGGCTCATTGGAACCATATAAACCCATACCTAGAACTCCTATTAAGAGAAAAATGGAACCCCCTGCAGTGTACAAAATAAACTTTGTAGCTGAGTACAGACGTTTCTTTCCTCCCCACATGGATAAAAGTAAGTAAACAGGAATTAATTCTAACTCCCACATGATGAAAAAAAGTAAAAGGTCTCGAGAAGCGAATAATCCTATTTGACCGCTGTACATTGCTAACATCAGGAAATAGAAAAATCGCGAATTTCTAGTAATCGGCCAAGCCGCTAAAGTCGCTAAAGTAGTGATAAATCCTGTCAATAAAACAGGTCCTATAGAAAGTCCATCGATTCCCAGTCTCCAGTGAAAATAAAAACTATTTATCCATTGATAATCCTCCCCCAATTGTATTAATGGATCGTCCAATTGGAAATGATAACAGAACACATAGGTCGTTAAAAGGAGTTCTAATATACATATAGATATAGTATACCACCGAACCACCTTATTTCCTCTATGAGGAAGAAAGAAAATTGAAGAACCCGCGAATATCGGCAAAACAACAATTATGGTTAACCAAGGAAAATAACTCGTGATAAAGACAAGATACGCTTTGACCAGAAAAACCCGCACTCGGAATAATATATTTTATCGAGTACGGGTTTTTCTCGGTAAAGAGGAATCAAATGATTCAAGTGGAGTTTTTTGTAACGTATCAATAAGATAGACCCATGCTGCGAGTTGTTTCATGCCATAAATAAACACGGACACTCAAAAAATCTGTTGGGCAAGCAGATTCACATCTCTTACAGCCTACACAGTCCTCAGTTCTTGGCGCAGAAGCAATTTGCTTAGCTTTACACCCGTCCCAAGGTATCATTTCCAATACATCCGTTGGGCAAGCTCGTACACATTGAGTACACCCTATACATGTATCATAAATTTTTACTGAATGTGACATTGGATCTATAAATTCGATTTGAACATAAGAAATTTTCGATCTGGTTGGTAAAACCGGTCGTAAATAAATCATATATTTATATTGTAAACACCAGACGAATCAATGGTTTATCCAATTTTTTAAGAATCAATTTTTTTCTAAATCTGTTCATGAGAAAGAACCAAGAGACTTTGATTTCTTTTTCAACAACCAGGGTCGTGCGACTCGCACATGTGAATTCAAAATAATTAATATATTAAATATTAATTTAATATAAGAATATATTACTATAATAAATAATAAATTACTATAATAAAAATAAATAATAAATATTATATATGAATATGATATATTTATTATATAGGATACTTACGGCTAATTATTCAACAAATTCGATTGATTGATACGAGTTGATTTTCTGTTACGATGGATCGACGAAACAATAGATAGCCCAATAGCTGCTTCAGCGGCTGCAATAGCTATAACAAAGATTGAAAAAATGTCTCCTTTTAATTGGCGATTATCAAATAAATCAGAAAATGTTACGAGATTGATATTAACCGAATTTAGTATAAGCTCAAGACACATAAGCGCTCTAACCATGTTTCGACTTGTGATCAATCCATAGATACCGATCGAAAATAAATAGACACTCAACAAAAGTACATGCTCGAACATCATTGACTAACCCCTCATTAATTTCGATTCATGTTAATATGAACAACAATTCAAAGAATTCGATTACCTAGAATAGAACAATTGCAGAACAAAAGAACGTGTTGGAAATAGATTTAATTAAAAATCTTTCTATTTCTTTTTTTTTTTTAATTCTAAGTATTTATTATTGACGAGCCATAGTAATTGCACCTATCAAGGAAACTAAAAGAATTATAGAAATGAGTTCAAATGGAAGATAAAAATCTGTTGATAAACGAATCCCAATTTTTTGAACGTTACTTATTAGGTCCTGTTCTATAATCTGGTTTGATCTTGTACTCCAAAAAATTCCATACCATGACGTATCCGGGATAGTAGTAATTAGCGAAAAAAGAATACTTGTACAAACCAGTGAAGTGACCCCATCCCCAACGGTCCAAAGATGGGAATCATTGGAATTGGAATATTCTGAACCATTCATGAACATCACGGCAAATATGATTAAGACATTTATGGCTCCCACATAAATAAGGAGCTGTGCCGCAGCTACAAAATAAGAGTTCGCTGGAATATAGAATAAGGATATACAAACAAGAACCAATCCCAAAGAAAAGGCAGAATAAATGGGATTGGTAAATAATACTACTCCTAGACCTCCTAATATAAGAACTGATCCCAGAAATACTACAAGAATATCATGTATTGGTCCAGGTAAATCCATTATGTATAAAATAAGAGATAAATATAAATAAATCGAAATATTTCATGACCTTACTGAATGGTCCAGGAAAAAAGATTACTCCTATTTGTATATGATACGTTTCTAATTGAATTAAATCTTAATGTAGTATAGATTAATCTAGATATAGATAAAGCTATTGTACCAATACTACTTTATACTTTAATAGTCGTTGGATTTTTATATTTCGAAATCACCAAGAAAACCAGATTCTATTCTCCGTTTAAATCAGTTTAAATCAAATAGTGATTCTCAACAATCAATAGTTATGAGTTATTATTTGTAGTTATTGACTAATCAAAACGAAAGAAGCTTGGATCCTTTATACCAAAAAAAATCTTAGTAATTTGTAATCGTTCTTGAATCAAGGGGTTTATCTGTGATTTGAGTCGAATTCATAACTGTTTGAATTGTGTAATCTCCAATTATTGACATTGGTAACCGACCCAAAGCAATTTGATTATAATTCAACTCGTGACGATCATAAGTAGAAAGTTCATATTCTTCAGTCATTGATAAACAGTTTGTTGGACAATACTCAACACAGTTACCACAAAATATACAGACCCCGAAATCAATACTATAATTAAGCAATTGTTTCTTTTTAATATCTCTTTCAAATCTCCAATCAACAACAGGTAAATCTATGGGGCACACACGAACACATACTTCACAAGCAATACATTTATCAAATTCAAAGTGAATTCGCCCCCGGAAACGTTCGGATGTGATCGATTTTTCATAAGGATATTGAATAGTTACAGGTAAACGATTTGTGTGGGATAAGGTAATTATGAAACTTTGACCAATGTACCTTGCAGCTCGTATTGTTTGTTGACCATAATTCATGAACCCAGACACCATAGGGAGCATATTGTAAATATCCATGAAAAAAAAACTGGATGTTTCTTTCTCTTGTTTGAAAGGGTTATGAATCTAGAATATCGTTAATATCGTTATCATATTCTTTTATTTATAATGAAACAAGTTGAGAAGAGGTTATCAATAATAGATTACCCAGAGAAAAAGGTAAAAGAAATTTCCATCCTAGATTTAATAGCCGGTCCATTCTCATCCTAGGTAAAGTCCATCTTGTTGTGATAGAAATGAACAGAAACAAATAAGCTTTAGCTAATGTAATAAATATACCAATTGCCATTCCAAAAACACCATCCATTTGATTTTTTCTAAAAAGTTCGATATACGGAATAGAGAAATTCCACCCACCTAAATAAAGAACTGTTACAAATAATGAAGAAACTAATAGATTTAGGTAAGAAGAAATATAAAATAAACCGTATTTGATGCCTGAATATTCGGTTTGATAACCCGCTACTAATTCCTCCTCCGCTTCTGGTAAATCAAAAGGTAATCTCTCACATTCTGCTAGAGAAGAAATTAGAAAAACGAGAAACCCTATAGGTTGACGCCACAGATTCCACCCCCAAAACCCATATTTTGATTGTGCTTCAACTATATCAACTGTACTTGAACTGTTAGATAATCATAGTCGATAATAACATTACTGTTCCCATCGCTATTACAAAACCGTACATGAGATTTTCACCTCATACGGCTCCTCTATGGCCACAAATGAATGTAAGGACTATTTCGATATTATCGTTATTTTGGAGAGTAGATTGAATAAAGATACATCGGAGAGTCCTAAATTAGACCAATGGAATTCCGTCTGCTATAATAATAAAAAAAAAAACACTTCCGAATTGATCTCATCCCTTATAATTAGAATTTATCTTTGTTCAGTAATAACTTAATCCTTCAATATAATACTCATTATAGATATCAATAGATAAAAAAATCGTTCAGAGATTATGATAGAATTCCATAATATATATGGATAGAAAGAAAGAACAAATAAAGATCTTTTTTTGTTTTTATTCATTTTTTTTTTTCATTCTATTTCTTTTGTTCCTGTTCTTCGTTCTACGAAATAGCGTACTCAAATAAATAAATAAAGGATTAATTCGTTCTTGATAGTTATTTCTTTAATCAGTGAATAGGAGCATACTCTAGATCGGAATCGTGGGGAAGTACTGCTTGATCATTTCTACCAACGTAAAGCCCTTATTTTGATTCGTTTTATGCATGCGGAAATATCCTTTGTTTTTGATATGTTACATTATCTCCATTACTATTACTAATCCTTTGTGTACCTTTGTATTCCTAACCGTGCACTGATTTTTGATTGATCCCGGTATGGTAATACATACAAGACAATAGTATAAACCCATACAGTTGCTCTTTTACACCCGCTTCAAGATATGATAACTTAATCAAAGAATCTGAATCTTGGGATAAACAGTTTACACTGCTTATGTTTACTTTCACTTTATTCTTGTACATAGGGAATGAGATTTTATCTTCTTACTGCGAATTTCTAAGCTGTTTTGTTTCACTCATATAACTATTTGGTTTAACTCATCGACCCAAATGCTGAATAAAAAAATGAAGATATCTATTCAATATATTCAACCTCTTTCCGTTATTTCTAGGAAGTAGGTAAAGGTTCATGTTCTAACGAATCACACGTAGAGATATTGATAACACACATAAAGTTAAAGGTATTTCATAACTAATAGATTGAGCAGCAGCTCGTAGACCACCTGAAAAGGAATATTTATTATTCGATCCATATCCTGACATAAGAAGCCCGATAGGAGCAATACTTGAAATAGCGATCCATAAAGAAACACCTATACTGAGATCCGCTAAAACAAGGCGATATCCAAAAGGAATTACTAAATAACTTAGTAGAATTGATATGACCGCCATAGACGGTCCGACACTAAACAAACGCATATCTCCTCTAGGCGGAAGAAGGTCCTCTTTAAAAAGTAGTTTAGTACCATCTGCTAGAGCTTGAAGAATTCCCAGCGGTCCAGCATACTCAGGCCCAATACGTTGTTGTATCGCTGCGGATATTTCTCTTTCTAACCACACAATTACCAGTAACCCTATTATGATTCCTAATATAAGGATCAAAATAGGGACAAACAGCCATATGAGTTCACTTAAAGATTCAGATCTAGAAAAAGAATTGATAGCCTGTACCTCTGTCTTATCAATTATCATTTCAACGATCAACTTCTCCCATAATGATATCTATACTACCTAGTATCGTCATGATATCGGCCAATTTCATTCTTTTAACTAACTGAGGAAGAATTTGCAAATTAATGAAACCGGGTGGACGAATTTTCCATCTCCAGGGGAAAACACTATTATCTCCTATCAGATAAACTCCTAATTCTCCTTTTGGGGCTTCTACTCTCGCATAAAGTTCTTGTTTGGCCAATTCAAAATTGGGTGAAGGTTTTTTACTAATGAATCGATATTCAAAATCATACCATTCAGAATTCTTTGCTCTATCAAACCGCCGGACTTCTAAATTCTCATAAGGTCCCCCAGGAATCCCTTCTAAAGCCTGTTGAATAATTTTTATGGATTCTGTCATTTCACCTATTCGTACTAAATAACGAGCTAAAGAATCTCCTTCTTTTTGCCATTGGACTTCCCAATCGAATCCATTATAACACTCATAATGATCCACTTTACGAAGATCCCATTGGATTCCAGAAGCTCGTAACATTGGTCCCGATAAGCCCCAATTTGTTGCTTCCTCTCCACCAATAGTGCCCACACCTTCAACTCGTTCCAAAAAAATAGGATTCCGCGTAATAAGTTTTTGATATTCAGCAACTCCTGTTAAAAAATAATCGCAGAAATCCAAACATTTATCTATCCAGCCATAAGGTAGATCAGCAGCTACTCCTCCAATCCGGAAATAATTATGCATCATTCGCATACCTGTGGCGGCTTCGAATAGATCATATAACAATTCCCTTTCTCTGAAAATATAGAAAAAGGGAGTCTGCGCCCCGATATCCGCCATAAAAGGGCCAAGCCATAACAAATGAGAAGCTATACGACTCAGTTCCAGCATAATTACTCTGATATAGCTGGCTCTTTGCGGTACTTGAACATTTCCCAGCTGCTCTGGTGCATTTACTGTTATTGCTTCTGTGAACATAGTAGCTAAATAATCCCAACGTGTTACATAAGGGAGATATTGTATAATTGTTCTGTTTTCCGCTATTTTTTCCATTCCTCTGTGTAAATAACCTAATATGGGTTCACAGTCAATAACATCTTCACCATCGAGAATAACAATCAGTCGAAGAACGCCGTGCATTGATGGGTGATGAGGACCCATATTGACTATCATGAGATCTTTTCTTGTAGCTGGTAGAGTCATATCTTTTCTTCCCGGATTCTTTATTTATTTCATGAATTTCTCAACATGAGGTTCATCAAAATAACAACTAATAAAAAGTACAGGCCGCGGAAATGCCAAACTCAATGATTATTGAGTTCCGTTCAACTCTTTCAAAGAAGACAAAATGTGACCCCGGCAATCTCTCGCACTTGAAAAATAGATGCCATATAGCCGATATTTATTTACTATGAAATGCAATAGTTGATTCATTCAATCATGCCCTTCCTTGAATGAAAAGCAGCTGATTGGTAATTAATGTGCGCTCCTGTGGGAGTCGAACCCACCACATAGGCTTTTTCCTTGTTCTACCGAGATGAACTAAAAAGCGTGAGGGAGATTGGATTACTTATTCGATTATTAACCGCAAAGCTTTCCACGAGGAGCCCCCATAAGTCACACTAATAGCAAAATGAGGGGTATACGAAGCCGTGTTTTTTACATGGCTGAGTGGAGGGTAACTCTGCTGACCGAAGCCGGCGTAAGTCCCTCCCAAACAAAAGGGACTGGAACCGCTCCACATATATCTCTTTTGGAACGAGCCTTAACTGACGCTGCTGCTGCTACTGGTCTTGACACCAAAAATGCTGTCGATAGAGTTAAATAAAGCATGCCGAGCCGGTAAAAGCATAACGGGCCGTAGAAAGAGCGCAAAAGCACACTCTCCTTGCCTTGATAACAAACCCAACGCTAAAAAAAGACCTCCTACACGCACGGGAACCAGAACAAAAGAAGGAAGGAGATAGGATCCACCTGCACGTCCGAAAGGAACCAAGACCAAAGCGGCATTGAGACCTGAAGGCAACCGAGGAACCACTATTCAAGACCACGCAGACCGACAGCCGTTAGAGAAGAAGAAAGAGAGAGGCACCACACGCTAGTTACTAGTACCCCGACAGCTGCCACCTGATCAAAGCGGGAAAGCTGGAACCGTGCCATCTTTAACCCCAGCTCTATCTCTTGTTTTGGTTTTGTGCCCTTTAGGCATCTCTTAAGGGATGACCAGTATAGTATCTTTCTTTCTGGTTTGACACCTCTTGGAAACCGGAAAAAGAGACCTTAGGTATTGGGCATACCTTTAACAGCTATATTCAAATCCGTGGTCGCTTAGGTCACGAACCGCAAGCAAGACTATTTCGAAGCAAACAGTTGCCTGTCCACTACGAGATTAGATATAATGTCCAGATAGCTCATCACACCTAAACAAGAGCTGAGGGCAGCTTCAGACTTACTAAGCTGGCATAAGTTCCCAGACTAGAGCCGCACCACACACATATGATGGCCTACCAGCACCATACGCGGCAGCAGAAGGGCAGCAACATTCGGAAGATAGTAAGCACTCACAGCAGGCAGGTAGAAGGAGAGGGCCGCTATCGCCCTAAGCAGCAAGCGCTGAATTAACGCAGAAAGAATGAAGCTGAAGACCAAAGAAAAGAGTTTGTTTTAAGGATCACCATATGGGAAGAAAATCCGGCCCGAGTTGAGTGTGAGTGATGATTCCGCATCTCGAAAAGCACCCTCCAAGTTTGACACCAACCTCGTCTTATATACGCTAATTCTGCCGTCTGCAGGTCCTCAATCTTCACGCGAAAGCAACGCAACCTCCTCGCAAAGGAGAGACGCTCATTTCGACCCAACTACTCTTACTCTCACCCTGTCGTAAGGGTTTTGGTGTGGAAGGAACTTGTTAAGCCATAGAGTCTTGTTATTCCCGTCTGCCGCGCGCACTTCATTCATTTTCATGAATGTCGTAAGTGAAAGGTGTTGTTAACATAAAGTTGTTTGATTTGCCATTGCCAGCCTTGGCCTAAAGCAATGGAGAGGACTGTTCGTATAGTAGTAGGTTTGACAACCGGCTCATAAACATGCCATTAAACGCTAAGAAAACAGCCTTCTCGTGAACTCAGTGGAAAAATGGTTTTTGATCTTTCCGATGAAACCCTAAGGGAAGGATTTCAGTTCTCTTGTCAAGGAAAGAAAGACTAAGTAAAGGCAGACAACGAGGCGAAGATAGCAGACTTGCCTCAAGACAGGAACATAGCATAGGGACATTGCTCCGGACTAGTTAAGTAGTTGAGCCCGGCTCCTCCGCTTGGCGAGCTCCTCTTTGCTCCTAGTAGACTACTAGACGTCTACTCTGCTTTTATGGAAGAGCTAAGTCCAAGAAGGGCTCTCCAAAGTCAATTGTCAAGCTTTCGAACTCGCCTTGAAGTTGATGAATGATTGCAAGGCTAGCAACAAGCAGGCTCGCTTATGATCTGCTGAAATAGTACATCAGGTTTTTTTGATTAATCTCTCGCATTCATGAAGCAGATTGTCGAAAAGGGCTTTCTGCAAGCAGGAAAACGACCTTTTTGACGATCCACAGGTTGTAGCTTGACCCCGGTCTCGGGACTTCCCAAGTCACGGAGTCTTTGATAAAGTTATAAACAAAAGGAATACCCTATCCAATAGTTATTTTCCAAAGGCTTATAGTTAGTAAGACAGGTGTCAGTATCAAATCCTTAATCAGTAGTGGACTACTAGTTAACGCACTACTAAAGCAGAGTAGTCAGTATGCGCACATCATGATTTGCCAGAGGAGCTCAGAGCTCAGCGAATGGAAGAAGCAGGCAGAGATAGATAGAATTTGGTAGGGAAAAGTGCTTTGTTGGGCTTGTTCCCAGGCTACGAAAAAAGATCTTTCAACGCGTTGATTTCCTACTAAATAAACCGGGCTTCTATCAGGAGTTTTGTTTGTCGATCGATGTGAAAGGGTCGAAAACTCTCGCTTTATGCTTGAGAAACAGCCTTCCCGGCGATCTGCTTCATGAATTGAAGGGTGGAACCAAGGAAGACAACTGAATACCGGGAATTCAAAGAGAAGGATCTCCAGAGGTAAATATCGGGCATTGAGCCCGCCTATCATAAGTATGAGTTGGGAGAGCGAGATAGAGACAAATACCCAATGGGCGGTGAAAAAGCTTTCCTGCACGCAGGAACCTTCCTTCTGTCTTGCAGCCTTGATGCTCTCAGTTCTATTCTCCCGCACACCCGCTCTTGCAAGGCTAGCCGGGAGGGAGGTGCTTTTTCGGGTTTGGTTTGCCTAGATAGGAAGTGCGCTTGCAGTGCTTCTAGTAACGATTTTGAAGTGCAATATCTTTCTGTTTCAGGGGTATGATTGCTTCTTTCTTCGGCTTAAAAGCTAGAGCTTGTGGTTCGTTATCAGTACCTGTTTTAGAGCGATATAACCTCGTTGTCCGCCTCTCAATGTCCAGGTCTTTCCCCTGCCCTCTCTCTCGATGTGGTGCCTTTCACTCTGCTTTGTCAACACTTTATCGCAATGCCGGAAGGTAGGATTTCAGGTCTTTTCCCAAGCTATGAATCTTCATCAATGGCATAGTATGTTGAGATAAAGAAATTTGTTATTTGATGTTCCATCCGCAAGACGAAAAAGGTAGCCGAACCACCTCCCTCAAGTGCTAGCGTACAAGAAGTAGCTTTCGGCAGTGAATCACATGTCGAAATACCGAAATGTTTAATCATCGAGATTTGTGCTTGGTCTTTCGCCTACCGTGTATGGTGTAACGGCATCTCGTGCCATGCCAATAAAAAATAAGGGTTGAACCTAGCTCACAAACCAGGAGATCTGGGGGCTTTTGCCCGCTCATCATCAATCCCATTCTACTACTCTGTTAGTATCAATTCTGACTCTTGTCAGTCTCCTCGCAAGGAACTAGAACATTTCTTTGATAGGGCAGAGAATAAGCAGGCACACCAACCAAGTTTAAGGAGTCGGAAGTTGTAGACTTAAGGAGGTTAGCCCGTGACTGGCTTCTTGCTCTTTTTTTGTAGAGCATAGCAAGAAGCTGCCATAGAAGCGAAGCGGCAATTTTTTGTTTGCGACTCCTCATGACTACCCAATCGATTAGCATAAACTTCAGGAACAATCTTTCTCCCCACCTGGCCTCTTTGAGGCCCGGGCATAAGCACTCTACTCTACCTGGCATCCTTCCCCTTCTTTGCCAAGAGTGACGAATTCAGTCTAGGCTGAGCTCAGTCTTCCCTGCCTGCAAGAAAAGTAGTGGTCGTGCAAGAGAGTGCCTCGATGCGCCGCCAGCCACTACTTTGATTCCTTTTATGCAATTATAAACTCAAGGAAACCTAAGCAAAAAATGAGTGAATTTACAAAGAGCAATAACATACATGGATAGCCCCCCGTATCCTTCAGTGAATAGCCCACAGGTATGTCTTAGTGCCCCGTCTCTGGTCCTACTTCCGCACATCCCGCAGCTATCTCTGCCTCGCTCTAGCTATCGCTACCTTGCTCCAGCTGCCTTTGTCCTTGCCACCTATGCCTCTCCTGCTGGGTTTCGCTCTTTCTTTGGTATTGGGTCTCTATGTGCTTTGAGTTCTTCCTGCACGGCTTCTTTCCACTACGAGATCTGAATCCACCAAGAATGGGAAAGGATATGCTATTGAACCCCAACAGTAGGTTGATCAGTCACCATCGGTAGGGACGGGAGACTCCACTTCCACTGATGGTAAAGCGATCTGAAGCCTGGACAATTCAATTAGTTGCACATGACCTCTCGTGTGCCGCAAGCGCCTTCTGGCCACTAATGTGTGTGGTGCCCCTCTATTCACGTAATAGACTTTTGCTATTTTTTCGTTCTCAAAACAAATCTTCTATTTCCTCAACTACGATCTCAGATACAGGGATAACAGGCGGGGCGGACAGATCAGCAGGCTTATAACACCAACATCGGAAGCTAAAGGCAGCGCAGACGTAGGAAAGACGTCAAGCGCCCTGTTGTTGATGGCTCGAAGATACCTTTTTAGTCCGGCACGTCGAACCAGTAAATGCGCTAGCAGTCCTGGTTTATCCAGCTCACACCACGGTGGCTGTCAAGCATGACGTCTGCTACGGAGACCTTAAAGAGTGAGGGGGCAAACCCTAAAGAACTCTGACGGTCCAGTGCTGAGTCCCTCTGCGGGGTGGGCGAATCAAACGTTGCATTTGCAAAATATCCTCATTCCCTCTTCATTAAAACGTATTAATACATCTCCGGTTCATCCCCGCTTTTGCTGTCGGCCACTCCTCCCCCCAACAGAAAGAATGATCAGCGGATTGCCCACCTTTTTTGGAAATAGGTATTGAGCACTAGGCACTAAGCTTCAATCATCTCCTCTGGCCCAATTGTTCCAGCGGAGGAAGAGGTGGTTCATGCACCCGCTCATCCCATAGAGCGAGTGAGTCTGCCCCCCCCTCCCGGTGTTGATAGAAATATGTGAGCTCGGCAGGGAACAGAAAAGATGGTCCATCCAACATGTGGAATGCTTCTGTTTTATTCGTTACCCGTTCAAAGGAGGAAAGTACAGTGCTTGCTCAAGAAAAGATCAATTAATCAGAATGGTCCCCGAAATCGATGACTTCTATTACTCAACATTTCAATAGTTCATTTATGACTCCATAGAATCCTAATGTGTTGGGGGTTCCACAGATCCCTCCCACCGGAACTCACGAAGGGTTCACTATAGGTGGTATATAAGGAAACTCATATCGAAAATAAAAAAGTGTAAATAAAGTGAAATAGTTCTCAACTACTGGTGGAGATTTAGTCACTGAGCTAAGCGGTGAAGAATTAGAATTCAACAATTTCTGACTCCCACTCCCACCCCGCTCTATAAAGGGCTAATTCGGAGGATAAGTCCTCAAACAAATAAGGGCAGGAAATGAGCTTCCGGCTCTTATGCGTCGGTGGAATGGTAAACCCCATACGAGAATGAATTGGTTCCGCACAGCATAAGCGATGGAGTAGCTATTATGAATCTAACGGCCCAGTCCATTTTTGATATCTCCCTCTCCCTCCCCTCACTTTAACTATAGGTTGGGCGAGCTTTCATTGAAGTAGAGTCAGTCACAGTGGAGTTGTTTGGAGTTTCCTTGGTGGACAAGAGAGAGCCAAATCAGACTCGTGAGGTCGGTGAACTAGGTGGAAAGTGCAGGTCAGCGCTGTGGAGATAGAAAGGCTGATGGATGGATCCTTCCACTGTCTTTGAACCGAGACTAGGCAATTGAGAAGACCATACCATAGATAGCGTAGAAAAGACTCTATAAAATCCACTTTTAGCTCAATAAAAACTGGGCTGGAAGAGCGTCAATCGGTGCTTCGCTTCCAAATCGTCTTTGCCTATTTTGCACTTCTCTTCTGTATACGACTTTCCACTGGTTCCATTCCTGATGACTTCTCCGAATGAAGGAAGTGAGAAAGGGCCTGAGTCAATCAGTCGTAGGTCAATCCATCCAAGAAGACCTCAGGATTTGTATCCTGATTGGTTCTTGCACACGCTTGCTTTCCAACATGAGCTTCTTCTGAGCCCTCAACATGGCAAATGAAGCCAATCTTCTTGGTTTGGTTGGTACGGACCAGCTCGGGGCTTTCTTTCGTAGGGTCCAAATAGCGTCCGTGTAGTGCATCATTTTCACTCACTCTCTCTTGAATGAGATGTTAAACTGGTCCTCAGAGCCCCTCTCTTTTGGATGACTGATCAACACCTGTTACGAGCTACCCCCTGACGAAAGCACAGACCTATCTCCGGTCTCCTGGTCACCAAAACACGGACTCGGGGTTCTCTTACCTAATTCACCCTTTCTGTAGGTCAAGATCAACAGGATTGGTTGGGTGGCTGGAAGCTGACTGATCAGCTCGAAAGAAGAATGCAACACTTGCTTTCTTTACTGCATAAGGGCCATAAGGGCATAAACGAAGTCAAGGGATTTCCTTCTAAACTAGTGGCTGAGAGTAAGCAATCCCCCTTCATTCAACAGATTTGTGGTTGAGTCAATAACATGCTCTGAGTCGGGAATCTTTGCTCTTCTCTTTTGCATTTCCGCTGCCTGCGTTCTTCTTCGTGTCCGTCCGTATCGCAAAGCTGGTCGACGCCAGCTGTAATGGTTTTAAATAGGGGGCCAACCAAGACCCCCTAATAAAGCTTTGTTCGATAAAGCAAACGATTCGTTCCGACAACTTCGGACCAGATTAAGAAACTCTCTTTATTATACAACTGAAAGACAACAACTACATAATATTATATTAGTTTCTTCTTTATTATACAAGTTTCTTAGTTTAGGAGAGCGCAAGCTCTCTGAGCCAGTAGACTTACAGACTTCTAGTCTCCCCGGTTACCGAGGGTGACAGCCCGCACAAGGAGCTCTTGCTGTTCTTCGAGCAGCGCCCTTTTCCTGTTTTCGAGGGAACGTATTTCGTTCCGGAGAAAGATCATACGATCTCGTATGAGAATTGGATCAATGGCTGGCATATGCTCCCAGAGCGCACCCAGCATTTGCTCCCGTTCGAGCTTCTCGTTTTCCACCTGACGTATTTCTTGCTCCACTCTCTCAAGTCTTCCAGCGATATCCATGGCTACGCTCTTTCTTGCCGACTTCGTTGTTCGGCCCCGTCTCCCTTTTGCCTGAAAGAAGCAACTATTTATAGACGTTGGAGGCCAAAAACCCAGCTGTATCTTGGTTCCGTAACATGGATCATTTCAAACTTTTCATGATTATTGAACCCATAAACTAGATGGAAGTGCGCAATTATCCCCGTACTTTAGTACAGTACGAAAGGCCCACCCCCAAAAAAAAGCGAATAGTCCATTCTTTTTCGCCACGCGGCTTAACCTCGATCACCCCCTCAGGAATAGGAGGCAATAATAGAGCGCCCAAGCGAAGCGTCAATTCTGTCAGAGAGTACTCCACCACGACCCCTCAGCCAATCGTCACTCGCCAGCCCAAAGCTGACCAGTACAAAACCATGTGATCTGTCCACCCCACCGGCTTCTTAGTACCCTGCCTACTCGTCTTTAACTGGCTTCTACTTGTCTTTTACTGGCCTAGCTACATGATGGAACTCCCCTCGGCCAATCGTCACTCGCCAGCGTAGTCCTTGCTAGGGACATTCAAGCCCACTGCTCTCTGAGCAAAAGGAAGGAATGCGCCAAGCAAGAAAGTGGGATTGGAGGAACGATAGCGGATCGGGTTGTTGTCAAGTAGCGTCCTCCGGCATCGGGCTTCATTAAGCAACACTCTCTATGGCTTTATTTTTAGTCAAATTGTTAAAACGATCGAATTGAGGTACGAATGGGAAAAGAGAATTCCTACTATTCTCTTTCTTTCTCTCAATTGAAGAAATAATTGGAAAATAAAACAGCAAGTACAAAAATGAGTAAGAAACCCCAGTATAAACTGGTACGATTCAATTCAACATTTTGTTCATTCGGGTTTGATTGTGTCATAACTCTATAATTCGAATTAGGTTTATCGTTGGATGAACTGCATTGCTGATATTGACCCCAAAAAAGAAACGGTAGGTACAGCTAGTCCATGAACAGCCAACCATCGCACTGTAAAAATTGGATAGGTTCGATCTATGGTCATTGGGGGCCTCCTAAAAGGATCTACTAAATTCATCGAGTTGTTCCAAAGAATCAAAACGATCAGTTATTAATGGAATCCCTTGCCGGCTCTCTGTGAAATACTCGTTTGGCCGAGGACTTCCAAACACATCATAAGCTAAACCTGTACTGACGAATAACCAACCCGCAATGAATAGGGAAGGTATAGTAATACTATGAATGACCCAGTATCGAATACTGGTAATAATATCAGCAAAAGAACGTTCTCCCGTGCTTCCAGACATACTGAGCTCCACAAATTCTTGTACAGTCAAAAAAAAGGGGGGGGGGGGTCGATTCCATCAAAGATGGGATCAGCAAATAGAAAACTACTGATATTTTATCTTTGTCTTTGTGAGATCGTCAATTTTGTACCAAAGGTATATTTAGAGTATACCGAATCAGTATAGTTATCCTTCCTATAGCACAGCAACGCTGTATTGATCAGTACCGAAACAAAATGCTACATAATTTCTTTCTTCGACTTTTGTTCCTTGTCTATATGAATAACTATATATTATTCAATAGATCAAGAGAAAATTCTCAAATTCCTTATAAGGTTTTCATTCCATTATTGGCTTCGTAATAGAAAGTAAAGATCTTGGTAAAATGTGAATCAATATCAATAGATTCCAATAATTCATGAAAGATATTATCACATATTCACACAATGAAATTCTATGTGAAATATATAAACTTTATGGTTGGTTAAAAGTTTTTTTGTTCGAATCTTTTCCTTTAATTTCAAGCAAGGAATTGGTTGGTCGTACAATAAAAATACTATATTAAAATAAAAAATAATAGATAGTATTTCATGAAAGAAACAGAACATAGTTGGAACAATCAATATTCATAATGCAACAACGGTTGCATTAACATTAGATCCGAAGCAAAGGTTATGGCCGAATTATAAGGATGGAACTCCATGATATGGAAAGACAGAATGTCTAACCTAAAAGGATAATGTAAGTTGCTCGTCTTCGAATAGAGTTGGACCCGAAATCGAAAGAAAATAAAGGTTTTCTTTTTTTTTGATAAATAATAGAATAGGCGGACACTTCCTCTCATTCGAGATATTATAGGCAATTAACCAACCTATTACTGTATTGAATCCAATGAGTTAATAAAATAAGTCAAGGTAGTATCAATCTGGTTGTTCGCTAAAAAAAAAATAGATTAGATCCTACTGAAAAATAAAAAAGAAATGATCAAAATTGAAGTTATTTTCAAATCCAATTCTTTTATTCCAAAATAACTTGAATAAAATTTCATTTTTTGAATGAAGTTACACGACACAGTTCTTATTACTATTACTTTACTCACCTCACGGATTGCACAACGAATCCGTTGATTCGGAATCACAGGATCAATCGATGTCCCAGCTGGTGAAAATGAATCCATTTTTTTTCTCCTATGTCACTCTATCTTTTTTAGTGCCATCCATAATGACTGATGAATCAAGAACTTTCAATTGGAACTAAACTAATTCTGTCAATTGGTTTTTTCTTACTGTCAAAAAAAATTAAATTAGGTATTAGGTAAGTGTTTTATCAACATATGTAGCAAAAGAACATATCTAATTTAGCTCTTTCATGCCTACTATAACTAGTTATTTAGGTTTTCTACTGGCTGCTTCAACTATAACCCCAACTCTATTTATTGGTTTGAACAAGATACGACTTATTTGAAATGAATTGAATGAACAATTCCTAAAAATGAATATTTCTCTGAGATTTAAGGTATTCTATGGTTTCCGCCCACGTCAATTGCGAATTCTTGGTTATTGAGATTCACAGATAATTCAGATTACTATATTAACATTAACGGATAATTCAGATTACTATATTATAAGGATAGATCTTACCTTTCTTTTTTTATTCTCTCAAATCAAACAAATCAAAATGATTGAAGTTTTTCTATTTGGAATCGTCTTAGGTCTAATTCCTATTACTTTGGCAGGATTATTCGTAACTGCATATTTACAATACAGACGCGGTGATCAGTTGGACCTTTGATTGAGTAACATTTCTTTTTTTGATTGACCTCCTCTTGCAGGAGGTCAAATTCAAGTTGCAATTCAACCTTGTTAAGTTATTTTAGTGTGATTCAACATAACCTAAACAGAATCACGCTCTGTAGGATTTGAACCTACGGCATCGGGTTTTGGAGACCCGCGTTCTACCGAACTGAACTAAGAGCGCTTTCTTATGACAGGAAACACGGCTGTAAAGAAAAGGATTTTTTTGTACCCCAAAACTTTTTGCTTGCATACATATACGTGTAGTATACATAAAATGTAAATTATGTCCAATTTTAATTGATCTAAATTAATCCCTCGTTACTGTCCATAGGAGAAGTAATAGGTAGGGATGACAGGATTTGAACCCGTGACATTTTGTACCCAAAACAAACGCGCTACCAAGCTGCGCTACATCCCTTTTGAAAATTGTTGTATAGTGTCATTGTACAAAATCCCCGTCTTGTTTTCCACATCGTTATTTCCTCCTCCATATATATCTATATAGATATATCTATATAGAATTTTATACAAATTTCTTGCTTTGCTATTTCTTCTTTTTGGTTTCATATAATATCATATAATAAAAGAATTATATACAATACATCTGAAACCTAACATACAAATAAGAATGAATATTTATTGGTAATGCTCAGTAACTACAGTATCTGACCATATATGTATTACAATAAAGAAGGAGAACTTTCAATGCGAGATATAAAAACATATCTCTCCGTGGCGCCCGTGCTAACTACTCTATGGTTTGGATCTTTAGCAGGTCTATTGATAGAAATTAATCGTTTATTCCCGGATGCCTTATCATTCCCTTTTTTTTAATTCTCGTTATTAATATGCAAAAAAATGCAGAAGAAGTAACGTGACTAAAATTTAGCCCCTCTTTTTCGGCTCTTTAGGGTAGGAAGGAAAGAGAAATAAAAAAAAAAGTGTATTGACCCTCAGAAAAAATTTTGTGATCTAAGATCGAATTTTGAAGAACGGAAATGGAAATCTGGGCCCGGGCCCAGTGCAGGCTCCACGAAATCATAGTCATAGTATAGTATAGAAAGAAGATACTTAAATGAAATACGGAGATTAGGATAGGAATAATTGATAGTTAGAAACAAATTGTATTACTTAATTATTAGTCTATTATTAGTCTATTAATTAATATTAATATAATATTAATTACAACGAAATCTAAATCTTTAGAAATTGCATTTCTAGTTAGTAACTTCTATGTTCTATGAATTTTTTTTGTTCTTTTCTTATTCTTCAGCGCGGGTTGAAAATGTAAGTGTTAAGTTAAGTCGATCCAAAATTCAAAGGAGGTTAGGTTCATGCCCAAGGGTAAAGATGTCAGAGTCATAGTTATTTTGGAATGTACCAGTTGTGTCCGAAATGTTGTCAATAAAGAATCGCCGGGGATTTCTATATATATTACTCAAAAGAATCGCCACAATACACCCAGTCGACTAGAATTGACAAAATTTTGTCCCTATTGTCACAAGCATACGATTCATGGGGAAATAAAGAAATAGATCGAAAGGAACATGTGTGATTAAGAGGAAAAACTTAACATATATGCATAACATATATGCATATATATATATATATATATAAAAAAAAAAGATATATATATATAAAAATGAAACCCTATTTAGGAAATGAATAAAGAATTTGAATTTTTGAGATAAGGAATAAACCATGGATAAAAAAAAGCAACCTTTTCGTAAATACAAGAGATCCTTTCGTAGGCGTTTGCCCCCAATTGGGCCGGGGGATCGAATCGATTATAGAAACATGAGTTTAATTAGTCGATTTATTAGTGAACAGGGAAAAATATTATCTAGGCGAGTGAATAAATTGACCTTGAAACAACAACGATTAATTACTATTGCTATAAAACAAGCTCGTATTTTATCTTTGTTACCTTTTCTTAATAATGAGAAACAATTTGAGAAACCCGAGCCGATCCCTCGATCGACCGGTCCTAGAACCAGAAATAAATAGGAACACTCCTCATTCTCAATTGACCCAAAATTCCAATAGGAACTTAGGCTCAGATTGATGTTTTGTTCGAAAAAGGCCTCAAATCTAGATTTGATTGTTGTGTTAGAAAAAAAAAATGGGGGAAGAAGAAATCTTTTTTTTTTTGATTGAAACATATTCGTCCATTCCTACTACTTATCTTATCTTAATTTATTTTTATTCTATTTTCCCGGAGTTTCGTTCTCCGGGGAATTCTTTTTCAATCATTCCAGTATATTATTTTATTTTAGAATTTCTTTGAAAATCTTATTGGAAATCATGTAAAGACAATTTTTATTTGATATAGCTATTTGCGCAAGTATTTTACGATTCAGAAGCAATTGCCTTTTGTACAGATTGTGTATGAATCGGCTATAACTATAGAATACCCCATTCTCACGAGTTACTGCATTTATACGAGTGATCCACAAACGACGAAAATCCCTCTTTTGCCTGCCTCTATCCCGACGAGAGGAAACTAAGGCTCTCATTTTCTGTTGAATAGTCGTTCGAGTAAGTCTTGAACGAGCACCTCTAAAGGTTGATGCAAATAAACGCATTTTTGTTCGACGTCTCCGAGCTGTATATCCTCGTCTAACTCTGGTCATTGAATCAAATTAAACTTTCATTTTAATGAATAACTAATGGATTTCTCGTCTTTCAGTTATTCCTTTTTCCCCTACCGGTTGATTAATAACAAAACGGATTATTCCGATATATAAAATATATATTCCAATGGCTTTTGCTTCTATAACCTTCCCAACCACGATTTTTTATTCCTTCAAGGCATCATTTCACTTGGAAATAAGAAATTCTATCGATACAAAAAAAAATAGCGGGTTCCTTCGTTTCTACGGTGACTTCTTAAACGGTCAGGTCCTCTCTATACACCGGAGCCTCTTCTCTCATAAAAAAAAAATGTTATTGTTTACTTGTATAGTTCACACTTTTTGGCTCTACCCATCAATTATAGAGTAATAGGTCTTTTCACAATAAGAACTATCCATACAGTGACGGTATTTAATTATGAAAGTTGGCTAGGTAGCTGACCCTGTTAGTCCGTTCTTTCAAGAATGGGAGTATAAGCTCTTTGCTTCTTATAATAGCATTTTCCCCGCTTAATGGATAACCATTTGTTACCGATGGGGACTTGCTTCTCATCTCAAATCGAGTTGATTGGATTTGCACCAATGGAAACCAAAAATTCCATACACAGATAGGTATATGATAGATCTTCGTTTTTAGATAGTAAACGGCGTTCTGCCACTCTACCTATCCTATTCATGGGTACCGGTCATTGATACTGGAAAAATTGTCTCATTTATTCGGAGCTCATGATCTGAACGAGTCGCACATACACCCTAGTACATGTTCCTCGACGCTGAGGACATCCTCGAAGAGCGGGAGATTTCGTGACATTTCTTATCGGCTTTCTTGCGTTTCTAATAAGTTGTTTAATAGTTGGCATGTCATATATATATAGAATGGGTTGGTTTAGATCGATCTTAACCTGATGATTGATGATTATGAATTTTTTCTATTCAATAGCAAATCGCGGAAAATTCGAATTATGGTTTGAAATAGAATTGTGGATTTACACGAAATCCCCGGTATTTTCATTTTCGACCGCTAGAAGATCAACAATGCCATAAGCTTGGGCTTCTGCTGCTGACATAAAAACATCTCTTTACATGTCTTCGGATACAATCCATGAAGGGTTGCCAGTTCTTTGCCTTGCTCTACGCAAAGCCCCACCCAGCTGCCATGCTGAACAAGCCTGGTATGAAGTGCAGGCAAATTTGGCAATCGGCCACGTGACTTCACGTACGATGTATCAAAGGCCGATGAGATCATGATTGCTTGGTTCAAGTCAGGTTAGTCGGGTCCCCAGAGCATCAAGTCCAGTTAGACACACTAAAGGGACAGAAAGCCAGCCGTATGCAATGAAAGTTTCATGCCAGTAATAGTCACGCCACAGCTGACTGCGTAGCCTTCTGCCACGCAATACAGGACAAGATTGATGGAGGCTTGCTGAAGTTTCCCGATAAGGGAAAAGAGATGTTGATTGACAAGCAACCATTTCCCAAGACCGCGAAAGCAGCGCCGGTCTATATTCATGACCACTACGACGTAAACCCCGAATCGGAAGGTGAACCTACGGTTTACACCGTAGACTTCTAAGTTGCCCAAGAAGTATTTGATCGCTTCAGGTAAATGGGTGTGCTGAGACCAGGAGATCTACTGATGCACTATCCTCTTATTCACTTCTTATTCAGCCCTTAGCTTCAGCTTTTCCAACTCCAATCTTCGGCCTTTGACTTCCCGAAAAGGCATTCATCAAAGAGCCGGCTTTGCCTATTTATTGTCTCGAACACATTCCGATCAAAAAAAAAACTTCCTGCACTGCAGCACCGACCAACACGAATCTCTCAGTGGTTCCTATTTCATTATCAAAGTACAAGCTCTCCGCGCCTCAAGGTGAGGATATAGAATGACTACAACGACAGCGATCGATCGACTGGACGGTAGGTGTATCCACCTCACATTGCCCAACTATGGCGATTGAAATCCCACTCTTTCTAGTGAGTGGAGGCACCATCTTCCTTTTGTAATATTATAGCGTTTCCTACCAGGAAAGGTTAGTGGCTAGGATAGCATTTCGGATTCTTTTTCTTGGGAAACCTGTCCCTAATAATAGAAGCTTCACTGACTTGTTGACTATTCAATTTGCACTACCTCCACCGCTACTCAAAGAAAATCGATCTTTTCCGTGCCGGTTCATCACGATATTCATTCGCGCAAGCACTTTCGTCAACACAGCAGTAGGACACTCCGGTCCGAACACGGGCAATGATTACCAAGGGATCTCTTTTTTCTTAACCAAAAGCAGTACCTGCAGTCACTGGATTTGACTTCTCACGCGTGAGCGAAGCGTTAACAACTCCTTTCTTCTCGTTTACAATACAAGACGGACAACCAATCAGGATGCTTATACACCTCTATAGTCTAGCTTCATCTCTTCTCAGCCGGTTGCTCAGCTCTGTTGTTGGTCGGCCGCTAGGCTCTGTTGTTGGTCGACACGATCAGCTCAGGTTGGTTTGGAACGCATCTTGATCAGCTCCAGTTTTGGTCTCTTCCCAGCTGCTTATAGATAGTAGCTCTCTTGATCAGTACTCGGCTCCGTTTGACTCTCCTTTCCGCATCTGATCTCCTCATCCCGTCTAGCCCCTTCCTACAACCTATCTACTGGTTTGAAAGAAGTAAGCCGAGCTTTCTCCTTCTGAGACCTTTTTTAGATCTGGGAAAACTTATTCACCTTGCTCAATGTCTTAGTCGGGAAGGAACTGACTTTTTCTAACTCGGAATGAATTGGAAGTGCGAGATGCACTAATCGGAAAGAGACTCTCTCTTGACCTGACTTTCCCTATTGGCTTTGACTACGGTAAGTAATTCACTCAAACCGATTCCATTTATGGATACTTGGAGGGTGGGAAAACGATTTCTTTTATCAGGATTAAAGGCTTTGCCGCCTGACTCACTCCGGAAAGAAAGATTGAGGGGGTCAGACACGGCTACGACTTTCATTGAATATGGGATTGAGACTACGACTTGAATGGAATTGCTCCGTTGATAGATCCAGATTCGCATCCGCCCATCTAAGAGATTTCTTCGTGCCGGGTCGTGAGCTATGTGGAGCGATAAAAAAAATGGGATCTATTGGGGTTTCACCTGCACTGCCTTCGCCTAGGACATTAGAAAGGGCGAGAAAGGGCTTGCTGCTGATTCGGAACTCCCCTATCTATTTAAATTGATTTACAGCGCCGCTTATAAAAGGAATTGCTTCTATTAACTTTAGTGTCTCTCCTGTCCGGCTCGATATGAACAAGGTAGGCTGGTAGGTGGGTAGGCTTCTATCCGACTAGTAGGACATGCAGTTCTCCCCTTAGCCTTAGGGCAGGCACGAAAGAAATTAACAGCTTATAAAGAAAGAGGACGACTTAAGACAGCAAGAACGGCCAAAATAAGTCACTTGCAAGCCCAGGAACAATTAAAAGAAATCGATGAATGTGTCCCGACCAAGCAACGAAGAAGCGCTAGCAGATGAGATTGGACCTATAGACTAGGAAACAAAGGGAAAGACAGTCTTGGGGGGTCCCCAAAACAGAGTGAGAACTAGAACAGGGGAATTTGCTTTCACTATTTGAAAAAAGAGATGAATAGGCGGAGCTGAACAAGGACCTTCCTTCCACTCAAAGCTTTTCACTCCACTTGCGCCATCGCCTGCTTCTGATCCCGGGAGTATAGAAGCGGAGATCAGCCTACCTATCTAATGATATCGGCCTAACTCAGATAGTAGAACTCCCCTTCTTCCTTCTCGCCTTGGTAGCATCCTCCTTCTCATCTAAAGAGGCTTCCTTCCATTATGAGCACCACTTTACCATAAACCGGAAAGCCGCCCGGTCCACCATCAAGCTCAGCTCTGTCGAAAAGGGCGGTTCACCTACGTAGTTGAATATGTAGCAGTTCCCCTTCTCTTCTGTCAGCTGAGTCAAGCTTTGAAACAGAATCGATTTCATAGGAAGACATGCGCCAATCCAGTGCTTTTCGAACGGTTCAGAATCAAGGCGGGGCTCTCAATCTAAAGATTGGAAGAGTAGCGCAGCTAGATTAGAATGCGTACTCCTCTATTGTTTGCTGTTCATCACGGGGATTTCACAGAAGGGCCAGAGGGATCTCGAGTGGGTCAGCCGCTGATTATCTAAGCGCAGACGGGACTCTTGATGAAATCTCAAAGCGGTCGGTCGAGACTCTTTCTTAGCTTCGTTTGTAGCTTTCAAGCCTACGCTTAACGCTTGCTTCCTTTTCTCTTAGCTTCCCTTTCTCCTCGAGGCCTCTTCAACTCATGGGACTCTTGTGCCCTCCACGTCAGGTAGCCCAGCTTCACCACCTGCACTGAGTAGTCCGGTAACATCTCCTCCGTCTCTCTCCTCAGGTAACACCATTCCACTAGAGACCTCTTCACCACCGACTGACACATTCATTCACCGCTGTTGCTGACTACCGGGATGTAACCGCGTCCTAACAGCTTCGCTGCGCCCTTAGATGAAAAAGGTCGGACCTTACGCTATTCCTTTCACCACCGAAATGGAATAGAATCTTCATATAATAGGAGAATCTTTCGGTTCGACGAGTCAAGATGCAGAGGAACCATCGCCCAAAGTACCCTACGTGGGTAGGTCACCGTTGGCTAATGCTTTGACTTGAAGAAAGCAAAACGTATCTTGAATCCCATTTTTTTTGATGTTCAGTATGTCTTCAAGTCGTTTTCTGCGTGAGTCCACTTTTTCTCAATTGCGGACATAAAGCTCATTTTCTTTGCGCTCGCGAGGGAAGGTGTACAGTTTGTTCTTTCTTTGTCGTCGCCTTGCCTGCTTGCCCGTCTTCCTTTTCTCTTGCTTACCTGTCCGTCCGTTGCTTTCTACCTCCAGTCTTGCCTTTTGGAGTCTTAGAGTTTGCCCTTTCGTCGCTCCTGCTCCAACGCATCACTAACGCTTAGGGCTGACTTCGACTACTGACCCGCCGTATCTCGCTACTCAAGATCACCTGTTCACTTCGTTATGCTCCTCTAGGGCTACTTACCATAGCTGTCAGTCTCAAACCTTGAGCGACTTGAAATGACTGAAATTCAAGGAGAAGAAGAAAAAAGAGAATTCACAAGCGCAGGAAAGTCAAGTAGGAAAGCCAACGAGATGCTTCTGGTACTGGACCACACACAAGCCTAATAAGCCAACGAGATGCGCCTTCTGTTTTGAGTGAGCTTGCTTGGAAGGCGTTTTCATGCTCTCCTTCGTCACTCCTCCTTGGTGCCTTGCTCCGATTTGGTCCTCTTTCTTCCCTAACAACCCTCTTTCCTCCTCGGATGGGGGTTGGGTGTGAATGAAGACAGATGTTATCCGCTGCTCCCCCGATAGCTTTCCGTCTCACTTCGAGTATACCCAACACAGAGAATGGAATAAAGGAGATGGAATAAGCAGATGGGTCGTAGCCCTATCAGTTCTTTCCAAAGGGTCGGATGAGACCGGACCGCATGAATAGAGGCGAGAGGGGATTACATCAAAGATACCGGAGATGGGAATGATCGAGATTCGAGGATCGGATGGATGCTGATACCTGGATCTCGAATAGAGGGATGGCAAAAAGATTGGATGCGGATCACCGCACGTGGCTGCGACTGGATCTATCGATGGATGAGCTACTGGATATGCGACTACTGATGCTGCTTCATTCGCTATCCCACGGTGCCGGATCGAAAGCCAGCATCAGTAGCTGGGAAATAAGAAAGACTTGCAGCATATCCATTAGCGGATCGAGATCGGGAAATAGAACCAAAGGGGCGGCTCAGACAAAGGTGCCAGCAGCTAAGGAAAGCCTCTTCTTACAGGAAGAAAGAATCCGAGTCTTTCTGAAGAGCTATATACATCTGCAAGAGGAGCGGGCCAGCATCGGAATAGACAGTAGCAGAGGCAGGGGCTTGACAGACACATGTCCGCAATAGCTAAGAACTAAGGAGAGGGGGTGCAGAATGGTTATCGAAATCCTCCCCTGTTTGCTTTCAAAGTTTGAGGAAAGGCCAGGCCAGCGGTCTCGCTATTCCTGATGATCAGGCTAGGCAAGCTAATCCGCAACTCAAGCTACAAGGAAAGCACCTGCCCTTATTGATTGCTCAAATACGAGCTTTAGCCAACTGAAGCTACTACCAACTCGAGATAGAAAGAGGAAGCCAATGTTAGCCGCACGCTCAACCAAGCCAGAGTGAAAGCTTTTGTCGAAAGCAGAAGCCGCCCCTACACTAATGGCATGTTCTTTTTTCCTTCAATAGGCTTAACAACAACTATCACAGCACCTGAAAAGCAGGGAAGGGAACTGTTTGCCTAAAAAGAAAAAGAAGGAAGGAGAGCAGAAGAATGAATGACGAGCGTGGGCCGGCCAGCAAAAGCAATTCCCACAGTTCTAGAAAGGTGGTATTCCAAGTCGGGATTCCGCAGGGAGTAGCTTTTAGCATTTCCTACATTGAAGCTGACCGAGAACTCCCTGAGCTGGTGCTCGCTGGTGCGGAGCTGCCGAACTAGTAAAGCTAAAGCATGAGGAGTATGCTTTAAAAGCAGGACTAAATAGCCAGACAACTCTCGTCCGTAGATTGGAAGAGCTGAAGTCACTGTTCGTTGGGAGGGGACACCCGACTTAGGCAGCCCAGTCTACAGTCCCCTGAGAGTTTCCCTTCTCTAAACTGTTCCATGTGGGTCAAACACAATGGGAGCATTTTCGTTCCCGTCCGCATCCATTCAAGTTCTTGGTTTCTTTTTTTTTTTTTTTACTTTACATAGTGCCATTGTCCTAGTTTTTTTCATAGATTCTTTCATCCCCTGGTTCCTTGTCGGAATGGGGTTAGGATGTTGGCCTATAGCGTATTGGTTGTGTTCGCTCATGGCTCGGCGCTTTCATTATCCTTTTGTCTCTGCTCCCCTTCCTTCTTTTTAAGTTCAACTCCTTTCGCCTATCCTTGACTTTCTTTGCTCCTTTTTTACTTGGAGCTTGAATCTGTTGCATCGCACCTTCGGCTCTTGTCCGCTTTCAGCTTGATTACCTCTTGAGCTTGCGTCAAGCTTGATTGCTTAGCTTTCAGTTCCGCTCTTCCCACTTGATCGCCTTCCTGAATTGACTGACTTACTTACTTCGGAGCTGCCCTTTGACGTAGTTGCCTCGGTCTGAAAAAGGGTGGATCCTCATTGTCAAAGGTCAAGGGTCGACTAATCCCTTACTCGCTTGGTCCTTTTCTTCCCGTCCGAGCCAAGCGCAAACAAAGCTAAGAAAATCAAAAGCAAAGCTAACTCTCTCTCGGTGCGGAACGATATGATCTTCCAACCGAACAAACAGGAAAAAAAGAAAAGTAAATGAAGCGAACTGGATGGATCACTTTCTTTCCATCCAAGCGGACACCCACTACACGAGATGAAGTTTCGCTGCGGAACCCTCACTTCACTTTTCTCGTATCGGAACTACGCGTCTTTCATTCAAGCCCAGTAGCTCCTTCGATCAAACACGAAACGAAACAACTCAAATTGGGTACTTCCCTTTGTATGCGGGCTACTGTGGGCTACGTTGGTCTGTGGGCACCCGTCTTTCTATGGTCCACTAGTCTTGAGTACACTGACTGGGCTTCTTACAGGGAAGGAGGCTACTACTTTGATAGGGCACCTGCGATATTCCGTTTTTTGCCTCCGCTTGCTCGTTTCACTCCTTAATAGACGAAGAAGACTTATTCATATTCGAGGAGAAGCTTTTCACGGGAGTTGTTAAGCTTCCATGTTGACGTACCTCCTACCTGAGCTGCACCAACTACTAGAGAGGGCAAGGGAGATCAATGTTGCCGTAGCTACTAGTCCGAGCTACTATACTAACCCGAAAGCTGGTCCGACTACAGCGGCGGAAGTTGGCTTCCAAGATGGGCTTATTTGTTGTCTCCTGACGGGTGCAATAAGAAGTCGAGGTCTTAACCAGAAAGGAGGGATTCCACGGCCTGTAATGTAGCCGGTCAGCTTACGGTTGGGGTTTGCGCAATAATGGCCTGGTGTTTTCCGCAGTACAAAAAAAGTCTTTTTTTTTCGGTAGTTGTAGCGGCGATGGAAGTCACACCAGTGCTGATCCAGTTGTTTATTACCACACAAGCGTCATGCAGTTACGAGAAGTGATCGTGATTCCATTCCGGATGTCCCTTATGCAGTGCCTGTTCATAGGTAAAGTGCTATGTGAGGACTTCGAGATTTTTGTAGCGAAATAGGAATTCATATGCATACATTAAAAAAAAGGGTTCAGATGCTGCAGGCTTTATGCCTGTGTTTCTGGGTTAGATGCAGGGTCTTCCGGGCACCAGCGGGCTTTGCATTTTTGAAACAACTGCTGGAGCCGCTACTAGTGGGGTTATCGACTCCCCCGCTACCGGATCGCCCGAATCACCTGCTGGATCTACTGCCGGATGATCTACTTTAGTATGGACCAGTGCTGCTACTGGATCGGCGGAATAGAAAAAAAAAAAAAGCCACTGCTGAAGCTTTGACTTGGTCAGCTGGATTAACGACTGAATCTGGACCTGGATCTACTCGTGCTAGCTTTAGCTCTTATACATATCCGGCTACTTGTTCCGATGGTTACGGAACCAAGTTGAGGGATGCTACTGGATGTGCTGCTACTACTACCGCATACGCTGCTGACTAAGGAGCTGGGACTGGCTAAGCAACTGGCTCCGCTCTGCTCTAGCTTGCTTCGTCTCATCAATGTCGTAGGCTCTGGTGTTGCATACGGATACAACTATCGACCCGTAGGATACGGAACAAAAGGATATAGTATAGCCAACATTCAGCTACAACTAAGGGATGCCACTAGTCTAGTAAGGCAGCTCATAAGCGACGTCGAGTAAGAAGGCACCTATTAAAGCAGCCAATTAGGACAGCTATTACTAGTCAAGGAAGACAGACAATAGAGGTTTTTCTCAGCTAAAAGCCGGAAAGCCAGGCTAGTAGCAAAGCAGAAAGGCAGTAAGCCAGCTAGAGAGAAGCAACTGCTCTAGAGCCGGAAGGCAGGAAGCAGAGGTCTTTTATCCAATCCAAAACTACCTTAAACCAGTTGGAATAACCTATCAATACTGGCGAAGCAACAGCCGTATTCTCCATTAGAAAATAGCTACTACTTTTCTTTAATGAGGGGCGAAGCTAGGGATTAAAGCAGGGTATTCTACAACACTAGGTTAAAGCAGTTCTAGCATTACTTGGCGAAGTATGGGACAAAGGCTATTCAATAAAGACAATTGTACATAATTTTTAGGATATTTCCTAGGGCTCCGTCAAGCTAAGGATACTTTCTCCTAGAGATTTCAGACAACAAGCAGCTAGCTAGTTAGGAAAGCAGCATTAATACACCTTCAGATGAATAAGGTTCCTCTTGAATTAAGCTAACAAAAAGAGGAACTCACTTCACTAAAGTCGACGGTTTCCACTCGTCAGTCAGAGGTATAATGAAGCTAGTAGTCTATCTAGTAAGAGAATCAAGAAAATAACGTACTTGCTAGCCAGAAAGCCGATAGGGAAAGAGGGAAAGCCACAAACATACGCCTTCGGATAACTAATGCTTGCTCCTCTTGTTGACAGCTTAAGACAAGATAAGATATTAAAGAAAGAGAAACAACTGCTTTAAAGCAGTAAGGCAGTAAGGCGCTTGCGGCTGCTAGTCCGAAGGCGACGGTTGCTGCCCATTGCTTTGCGACTAAAGGTTCTCCTGTGGACAGCTTGGGCCTGCCCCTACGATGGAGACACACGTGGATATCTCGCTTCCCCGGGGACCCACCACTATGCGCCTTCGTCTCTCTGGGTTGTGGTATTCGGCATAGGGAATTGATTTGACGGTTCCATTAGTGTGCTGTTTCTTCTTCCTACGCCTGCCTGCTGCCCCGCCCTAGCTGCTCCCCAATCCTGTCAAGATGCTGGCTTGTACAAGTCTACCGGAACTCGTGCTTTTACTCAAAAAACCTGTTTTATAACTTCCTCTGCTTCTTCCGCCGCGCCGCTAGCCGGGATAGGATCCCGATGTAAAGCAACAGAATAACCTGCTCAATCCACTGCTGCCGGGGGACATGGAACTGCTCGTGCGACTTCAACGTTTCCATCCAGCTTTTCATCTTGAACATCTGGGGGTAGGAACAAATAGGGGAGGAATGCAAATAGTAAACCCTGGAGCAAGTAGCCTGCATCTACTGCAGCTATTGCAGCTATCTATGCCGCTACTTTCGCTACTACCAAAACTCAAAAGCGGCTGAGTGGTCAAAGGTTGGAGCCTTTTTTCGGTGGTACAAGCGCAACGTCTACCTAAAAACTGTGGGTTCCTGTTATCGAACTGGATCAACCTACACTCTACTACTCGCTCGACAGAACCACTTGCTTAATCAACTGATTTGGAACTACCCCGACTTAGCCTCTGCAGGTAATGAATCTCTTGGATCGCTCCTACTCGCGACTTTTGACACCTGCTGCGCTTCATGATTCGGATTAGAAGCTCCGTCAACTATGAAGCGGTCGCTCTTTATACGACGCTCGTTGTTCGCAATACTGACCGCCCTGAATACTTCCACTTGCCTGCGCATCTCACTCTCGCTCGCCTGCTCTTTCCATCTATCGTCTTGCATACCGGTCACACCTCTCATGTTGGAGGTGTTCCCAACTCGGGTGAAAGATCTTTCAGTGAAAATCCCGCATGTTGATGTTGGATCCGGAGGTTTTCCAAAGCTAGATCCGACCCTCGTTTGACTTGATGATAGATTTTATCGGTCTCAACTGTCAGAGAGGAGGTCAGGTAAGACTGCTAGAGAGGAGGTACCTTGTATGCAGGTCGCTACAACCAACATGTCTGTATGAAGGCGCGTAGCGGCGTTCAAGTCAGGCGCTTGCGGCTATGTTAGTTTGACAATTAGGTAGTTACAGTAGTCTGCCTATAGTCTCATTCATTGACGTAGATAACGAGATCACACTCTCGTTGACTACCTGCTTGCTTCTAGTGCGACAGGGAGTGCAAGCAAACAGAGTCGCCGCTTTCGTGAACTGTCAGGGGTGAAAAGCAGGCCTGGCGTCACTGTCTCAAGTGAGTGAGGGAGGGAGCGTGGCAAGTGACTCGGCGAGCGAAGCGAGAAAGATGCTCCTGGCCTAGCGGAGGCCGCAGGTCGAATAGCTAATTCAGTCTATGATGGATGGCATGCATCATATGACAACCCTTCCCTCGTTACCGGGTGTATTGGCGATTCGGAGCTCCCGGCTCTATCGATAGTGGCGAGGCTATCGCCCTTCCTCTTGCTGAGATGCAACCCTTAGCGGCCTTATGGTCTTTCTCTCCAAGCCTCTGTGGACGATCTCTCCAGGCTAGGGGTCTCCCCTACCATCCCGTCAGCCTCGGACAAAGACATCACCTGCTAGGACTAAAGGCACTCCTTTCCGGGATCAGAGAACAACATCTTGCATAGCTATGCTACCTTCTTTCTGTAGCGGCCTTACTTTCAACGTCTTTAGACACAGGTTCCGGTCGAAGTCTAAGAGAGGACCTGTGTGCGAAGATCTAGGCCTAAGCGCTTAGTCGGCCTCGCAAGGATCCGCAGATCTTGGCCCAGTGAGAACCTTTCGAGTGGTCGTCTCGATTGCAAAACCACCCCAGTAGCAAGGTCTCATCTGTCCTGGTCCACGTGCTGTGTCCAGCGCTGTACAAAGCCATCCCGTCTTAGAGGCATTCCCTCACAATGGAATGCAGTTCTCTCTAGGAACCTTCAATGTGCTCTTTCACTCTGGCACAACAACAGACAGCACCACGGATGCCCGTATGTTCCATCTTCTCCTTCCTACCCCTCGCTTCATCCCCTTTGTGCTGTGAACTTATTCCTTCCAATGTAGATAAGGTGGTGGGTAGACATCTCTTTTTCTTTTTGAGCCATCCGCCGCGTCTGCTTTCTCCGTCTGTTGGCATTGAGTGCTAGACCACCTTTGATGTTGACTCTGACTCTGAGTAGTTAGAGGATCAGCAGCAAACCTTTCTTGGAGTTGAGGCTCGAAGAGGAAGGGCAGGCAATTCCATTTTTTCGATTCAGGAGCAGGGCGGGCCAAACAAAGGGAGATATCCTCGATATAGACCGTCCATGACGTCAACCTTCCACCATGGTGCAAAAAGGGGCAAGACTTCGACTCGGTTCTGTACTCACATCTTTAAGGATTGACAGCTCCACTTCTTTGTTGGTTGATCCACGAAAGTAGAAATGACCTACCTTAAGATTAGATAGCTGCTGCGCAATTGGATGGTTCCTGGCAATCATAGGAAGGCTAGTCCAATGAAAACGGACCCACCTATCATCTCTTTCTTTATTTTATAAAGCAGTAGTTTCGTCAGCAAAGAGAGCTCATTCAGTCCCAGTGATGGAAGTCGTCCAGCAAGCACTCTTTCGTGGTCTAGTCGAAATCGAAAGTGTGGTGGAGTGGTTGGTCCAATCCATCAAAGAAGCAGAGCTAGTAGCATACAAAAGGTCCGCAAGCGTGAACCTCACTTCGAATTGATTGGCTACTAATCAGATGGATTAGCTCCGTCTCAATCACAGCCTCAGTCGTGTCAGGGTCCGGCTCTCAAGAAGATGAGAGTGATGCCAATCCGACGGTCTTCCATGAGTCAGTGGAGTTTGAGGAGCCCGGTCCAGAAGCGGAGTTCATTTCCATGCCAGACTACGGGATCAATGAATCAATCCATGGTGTACTCAAAAATCCATCGGAGAATTAGTAATGACTCGCCATTCATTGCAATAGGGTTCCCTTACGTCCCATCAATGAGAGAGATCCTGGCCCTCGAAGCGGACTATCCCCAGTGAAAGGTCTTTGTTGCCTCCGTCAAAATCTTTCTTTCTCTAAAAGAAAGAGAAGACTCCTACCTGGTGAAAGCTGGCAAATGCCGAATCAAGGTGACCTCGACTTTGAGCCGTAAGCCCTTCCTTTCCAAGATCTGAAGGACCGACCGACGATCCCCTTTTTTTTGTTCATTCACTGGCAGGAGTGAAGTCAGCTCACCCTACAGATGCGTCCCAAACAGAGGATTGTTCTCCTTGCTCCTGCTGAGTAAGCCCTCAACTCTACCGAAGATAAAGAAATCGCGAGTTGCCTAGATCAATGAACCAGCTAGCTAGTCGCTCAAGTTGGGTATGGATAGTCAGCGGAGTGGGACGGAAAAGAAAGAAGGCTTTGTTCGAGAAAGAGCCCTACAATCTCGTTTTTTGTGACCGAAAGAGTGAACTGAAGCTGGGAAAGAGACTGGGTGTGGTCGATGAGTTGATAGCCCCCCTTCCAAACAAAGAAAGAATGACCTTGACTATTTCACCCCTGAGTTCGTTAACTGGGGAAGAATCCAATACCAATCGAAGGATTTACTGAGCCAAGTATGTCACAAATCCAAAGAGGGGGCTTTTTTTTATGAACCATAGTCCGCTAGTTACGTGAAAAGGTCAGGGACAAGTAGCTCAGCCCGAGCTTCAAGCCGATCAGAAGGATTAGAAAGAGAGAGTAGTGAGAAGTCCCTCTCGAGGGGAAGCTTCTTATTTCCTTGAGGCTGGGTGTGGAGTCGACCACTCAATGGTTGGAAAAAGCCCTCTCTCTACCTTTCCATTCCCTATCTTTTGATGAGAAGTCTGACCACGAGGCTCAAAGTCCGCCGCCTTCTATGGGTGCTTATCCGAATCAGCTTCCTTTCGTGCTCTTCCCTTATCTACATGCATCGTTCGAATGAATAGTGTATTTTTCTAAAGAAAAGAGAAATTGGGAAAGAGAAGGCGCGTAGCGCTCCATTTGTCTCCCCTGCTTTGCTCGAAGGCTAAAGCAACCTCATCGGCCATGTGGGCTTGGTATACCTATATTCAGCAGATCCACTCTCACTCTCGAACTCGCTAATCCTACTAGTCTCACTGATCATTCTATCAAAGTCCACTATTCCGATCATGTGAGAAAAGAAAAGTTGGTACTATTGGGCTGGGCCTTTCTTTTTATTTTGGATAGCTGCCGCCTGCTCTTCCTTGTAATCTGCGGGTCCTTTCTGTAAGAGTCAATAAGTCCTCGGTTGGTAGTTGAACGAAGTGAGGGGTTAATCCCCGAACGAGTGATGGATGGTCTGTCTTTGTTTGCGCTTCGGTTCGGTCGTTCAACCCCCCTGCCCCCCTACCAAGAGGGAACTACTGAACTACCCTACTACTTCACTGCACTACTGAACTACCCTACTTTCGTGCTTATGTTTTATCGTATAATGATGATTGAACGCTATTGGCGTAGTTCATCATTATCTTAGGTCCACAAAACCTCTGGGTGATCCTGTCAACTTCACATGGCACAGTCTTCAGACAAAGCTACATTTTGCGGGACATGCCAATCCAGTTTTGTGGTTTAGCTGAACCAACTCTTGTCCAGTAACCATTCCGAGTGGGGTCCAGGGCCTAAGAGAAGTGATGACACTTCAAAACCGATGCCATTTTGCACAAGACGGCAATCATTGATGACAGCAAGTAGGGGTAGCGTCCCTAAACTACTGTGGTCGCTCTGACTCGCCCCTCTGCTGAAAGCCAGGTGCGGGGTTAGGTGGGCATGCGATGTTATACTGCAACGATGGCTCCATACCGGGAACAATGGAAACTCAAATTCAAAAGCTTAACATATATCAACAAGAAACCTATGGAATAGTTGGTGAACATTGTTCTGACTCATAGCTCTAAGATGACTAGCATGAATGAGCCAGCTTCAACACCAACGTCACTCAACATCATAGACAGACTTGCACTGACCTCAACATAAAGGGATGAGCCTAGTCTGTCTATTTGTACGCATTGGCTTAACTCACTCCTAACCTCCCGCAACACTGCCAAGGACACAACAAACTAACTGCCTGGTAAGGGCAGCGGAGGTTTGTGATAAGAAAGAGTTTGGGAGTGTCCCGCTTAGGCTTTGGAGATCGTAGAGATTGTTCTGTCTTTCGGCTGGATAAGCAAGAATTGATATACAGCAAGAGGGCAAGGTTCTCTGAAAGAAAGAAGAAGCAAGGGCGTTAGCGCAGCCGTTTTCTTTTTCGTAGCGCGTTCGCTTGAAGCTTAGCCCTGTAGTTTTTCACCTTCAAAAGCGCTAACGCGCCAGCGCTTTTGTACCCGGAGGGGGTCCCGGGTTGCTTTGGCGCGCCCCACCCCGTCAGTCCTGTGTTGTACTTTACTTGACTCTCCCCCGCTTGCTGCTTGCTGATCGCTGTGTTCAAAAATGACACGAAGCTGAATATGAGTAGATGTTGTTGGTCGAAAACAAAACGTCTCTCATTCACAATGGAAGAGAATGGTCTCGCTCGATGCTTTTCTTTGGTGTATTTTCATATTCAGAGTTCTTGAAACTTCGAAACTCAAACCCCAACAACGAAAAGAATGCTACAATGTTCGAAATTATCAACTTAACACGCCCCCTTACTTCACTTCGCGACCTCCCACTACTTCATCTACCGAAATGACTGGGCAGATCTAATGTATTCTATTCTAGCATTAAACCAGCTCATGATCCTTAGGCTATACAGCATGGAGCAGGCAGAGAGATGAAAGGACCACCTTCTCCTGCTTGCTTGATCGGAATCTATTCTATAATTAATTGAATAGCGGAAGTGCTACTTAACTTAGTAGTAGAAACTCGGAGAGACAGACAGAGAGAGGACTCTCTCATACTTGCAAACTCCTAGGATGAGAATTGTTTTTGGCAGGAATAGGCTGACGCCCTTTGTTGCCCCTCTTACCGAGGGAGTCTATTTAGCGAACTGGCAGGACGCGGAGATCGATTGATCAATATGCATATATTGAGTTGATGGTTGACCGCCGCCCCCCTTGTCCTGTCCTGGAGGCTCTCCGGCCAGGGAGGCAAAGGGGATTGCTATCGTCACCCTTTCTCCCGGTGTATGTGAAAAAGAAAAAGTGACGAATGTTCTTTTCGGTCATAGGTTAGGTTGGTTGGTCCAAAGAACGAGAGTCGGCTTCCTTTAGGGAGTTCTTCCTCAGTAGCTCAGTGGTAGAGCGGTCGGCTGTTAACTGACTGGTCGTAGGTTCGAATCCTACTTGGGGAGATTTTATGTTTTCTGAATTCGAATTTCTAGAACTAGCTTTTCTGACCTGGCGACCCCTGTCCTTCTCCTTTTTTTCTTTCGAAAAACGCAGCAGAATCGTCAAACGGGACATCCAAAGTGGGAAGTTAGTTGATTGTTGGAAATGTCTTCCTCACTCTCGTATAGGTGAACTTGGTTCGTTCAATGAAAAGGGAGTTGAAGGATCCACTGGGAATGAATGGGAAGACTGGAGTAGTATCTTCATTAGCCGGAAGGAATTAGTCTAGTCTCCACTAGCGTAATTCGAAGAACGAACAAGAAAAGGGTGACTGTTTAGGTAGGAGGATGGATGTGGTCCAATGGCTAAAGCTCTGCCAGCTTCTTGTAGACTGGCAGTCTCCGAGAGGAACCTTCACCCCCCCGGGGGGCCAGGTGGGATGGTAGACTTTTTTTTCTTCGCCACTAGTGGCAAGCAACGAAGTCCTTGGGTTTTAGCAAGGGGGGGAAGGAAGATCTCCACTCATTCATTAAGTGCCTGCGGTGAGACGCGACCCACAACAAACGAAGGGGGTGGGGGGGGACCGAAGAAAGAAGAATTGTATTGAATGCTACACCGGGATCAGCAGCTTCCAGTGAAGACCAAATGGGTCGGGCAGGAGGAAGTTGGAGGATCGGGCGGGGAAAACGGGGTTCGAACCCGCGACTTCTGGCGTGACAGACCAGCACTCTAACCAACTGAGCTATTTCCCCCTTTCGTCACTACTGTCGATTCAAAAGTAACCGGTAGGTTACCTTTGTCACTATACAAAAGTAGCTGTACAACAGAATGCCGTTCGCCTTTGGTACTATTTTTCTTTGATTTTTTTAGTAGTACGACAGTAGAAACAAATGGCTCTGCTCGCTTAGACTCAAACGGGGCGGAGCGCTCTATCTGCTCTATCAGCTATCAGTTAGTTGGCGCTACGCGCGACTTCAGTTGACAAAAGCGAACAACATAGCGCTAGCGCCCGCTGAGAACTTTCTAGTGTTCGCCTTCGTTAAGGCCTACTGACCTGACCTGCCGGTGAACAGCCGGTTACTAAAAAAAGAAATAAGAAAACGAAGTGAAAAAAAAAACAACTGAAGCCTACATCCCACTACGTAAGGGTTCCCTGTTCCTATGAACCGTCGAGTAAGAGGTCTTACCTTGAGTCAATAGGTAGGGTCAACTACACCAAAGTGGAAGGGCCAAACTCTAAGCTATTAGTGGGCTTGTTTGTTCTATTGAAATACTGAATCGAGTGAAGCCGTGTTGCGTAAGAAGACTATAGGTCGCCAACGCCTAGAAGTACAAGTGGTCGCCCTACCGGTCACTCTCAAACTCACTACTTGGGTGACGAAAGTCACTTAGCTTCTTTAGTAGGGCTTGCTAAAGAACCCCTTCGGGGGCCCCGGGAAGAGGAAGAAGCAGATAGAGCAAAGGTCTCCTCTTTCTGTCCGCTCTTCCCGAAGGAATTGCATGTAGAGATCCGTAGGGGCTTATAGTTTAATTGGTTGAAACGTACCGCTCATAACGGTGATATTGTAGGTTCGAGCCCTACTAAGCCCATCTGACCTGCTTCATCAATGACTCCGGTAGTCACCTGAACCACTTTCTCGGATAGCCCACTGCCTCTCTTCTGGATGCGAAAGAAGATTCGATCAACGTACCAGGTTTGCCCTCTTGTGAGAAGGACGGTGATGAATTGTGTTCTCAGAAAAAAGGAGTCTTTGATTTGATAAGTTCAGTGAGTCCGAAGAGAGAGAAGGTCAGTAGAGCAGGGAGGCAGCTGTTCGGGGGTAAGCTTTGGGATTAGCCTGATCGACCCCTACCAGTGTATTAATATATATAAATAAAGATTGACATTCGTATGTACAATTTCCCGGATCTATCCTCTTCAACTAACTAACCAAAATGGAAGGGGGAAGACCAAGTCTCCTACCAACCGCATAGTCAATCAAAGCTTGCCATAAAATCGGCCGGTACAGTACTTGCGAAAAAAGAGAATTCCAATTCGGCGCTAGCTCAAGCAAAAGAAAGACTTTCTTTCTAATGCTTCCTTAACTTAAGAAGAAGAAACAAGACATACATGGTGGGGGTGAGGGAAGATTTTTCTCTTCCCGAACAGTGCGGAAGCTGGAGCTCCCGGGCAAGGCAAGCAGCATGGGAAACGACGGTGGAAGGGGTTTTGAGCTCGAGGGATAGCAAGAGAAGTAGGTGTTCAAGTGGAGCGAGATCGGGAGATTGGTTGACATTAACATAGTTGCCCTGTTATACATATGTAGTTTAACGAGCCTTCTATTATCTATCTCTAGTTATAGAACATACGTGTGCTTGGGAGTCCTTGAAAATGGAATAAACCAATTTAAAAATGGGATAAGATGCTCGATAAGGCATTAGTTCCAGTATCATAAGTGCTTCCTCGTAGGAACGCCCGCGAATCTGATCAATTACTCTTCGCGCTTTGAAAACAGACATACGTATATGTTGAGCTAAAACTTTGACTTCTGTACCTGAACTCGAGTTCTTTATCATAAGGTTACCCCCCGATGAATGATAAGCACCTATTTGAATTTTTATATTCAAAATTAACGACGAGATTTATTATCGCTTCTCACATGTTTTGCGAAAATCAGAGTAGGTGCAAATTCTCCCAATTTGTGACCTACCATACGATCTGTTATATAAATAGGTAAATGTTCCTTTCCATTATGAATGGCGATTGTATGGCCAATCATTGTGGGTATAATGGTAGATGCTCGAGACCAAGTTACTATTATTTCTTTCTCCTCCCTCATGTTGAGTTTTTCAATTTTTCCCGATAAATGATTATCTACAAAAGGATTTTTTTTTAGTGAACGTGTCACAGCTGATTACTCCCCTTTTTTACATTTTTAAAATTGGCATTCTATGTCCAATATCTCGATCTAAGTATGAAGGTAAGAATAAATACAATAATGATGAATGGAAAAAAGAGAAAATCCTTTAGCTAGATAAGGGGCGGATGTAGCCAAGTGGATCAAGGCAGTGGATTGTGAATCCACCATGCGCGGGTTCAATTCCCGTCGTTCGCCCATCACATTATTTCAAATTCCAAAAATTCGATTTTCAATATTCCTATTTACGGCGACGAAGAATAAAACTATCACTATATTTTTTCCTTTTCCTACTTCTTCTTCCAAGCGCAGGATAACCCCAAGGGGTTGTGGGTTTTTTTCTACCAATTGGGGCTCTCCCTTCACCGCCCCCATGGGGATGGTCTACAGGGTTCATAACTACTCCTCTTACTACAGGACGCTTACCTAGCCAACACTTAGATCCGGCTCTACCCAAACTTTTTTGGTTCGCCCCAACATTACCCACTTGCCCGACTGTTGCTAAGCAGTTTTTGGATATCAAACGGACCTCCCCAGATGGTAATCTTAATGTGGCCGATTTACCCTCTTTTGCAATCAGTTTCGCTACAGCACCTGCCGCTCTAGCTAATTGTCCACCCTTTCCAAGTGTGATTTCTATGTTATGTATGGCCGTGCCTAAGGGCATATCGGTTGAAGTAGATTCTTCTTTTTTATCAATAAAAACCCCTTCCCCTATAAAGAAACTTGTAACACCAACCCCATTTGTAATTCCCTCAATTACACGTCTATCAAAAAAATGAGTTAGTTCAGCCAATCCTCTTATACTGACCCTAGCATAAAAAATATCTATGTAACCACGATTATATGACCAATTGTATATCACATTTTTTATTTGGTCCAAAAGCATTTTTTTAGGACCCGTTTTTACAAATGAATTGATTAAGCCCAAATTTTGGAAAGATGAATAAACAGACCCATATAAAATATATGCTATGAATAGTCCGAAAAAGGCTATACTTACTGAAAAAATTGCATTTGTAAAAAATTCATACCAATCTTTAGAATAATTCGAATTTGGATGAAAAAGGGTTTCTGTTGGAGTTAACCATTTCGATAATATATCAGAATCTATTATTCCTTGACCAAAAGGAATTCCTATTGATCCAACAAATAAAGTAAATATTACCAATACAAGTAGAGGAGATAGCATAGTATTGCCTGATTCCTGAGGATACGTGTCAGTATATTTATTTCCAAAGTAAGTACTAAAGTATCGCATTTTTGTTCTTACATTATGATCAATTTGATATGTATCCTTTGAAAAAAAGGAGACCTTATTGTTCATTGTTGATAAAAAGAAATTTCTATTGACCCCTTGGGGTGCTTTTTTTCCCCATAGAGATATTGAATAAAACGAGCTATTTTGAATGTTACTGTAATTTTGAAAATTAGCATGCAAATACCCATCAAAAGTAAGTAAATACATCCGAAACATATAAAATGCAGTTAATCCCGCTGCGAAAAAAGCTATTATGGCGAAAATTGGTGAATACAACCAACAATCATTAAGAATTTCATCTTTGGACCAAAAACAAGCAAGAGGTGGAATACCACAAAGAGAAAGTGTACCTAATAAAAAAGTGGTTCTTGTAATTGGAAGATATCTTGTTAAACCACCCATAAGAACCATATTTTGACTTTTATCTGGGGAATATCCAACAATGGGTTCCATTGAATGAATAATGGATCCGGATCCCAAAAACAATAAAGCTTTAGAATAGGCATGGGTGATCAAATGGAATAAAGCAGCTCGGTAAGAACCTACCCCTAGAGCTAACATAATATAACCCAATTGAGACATTGTAGAATAAGCTAAACTTCTTTTAATGTCTCTTTGAGCAAGAGCCAAAGTAGCTCCTAATAGTACTGTTATTACCCCTATTAAAGAAATAAGATTCATTATGTAAGGTATGACTATAAAAAGAGGAAGAAGCCGAGCTACAAGAAAAATTCCGGCTGCTACCATAGTAGCAGCATGTATAAGAGCCGAAATAGGAGTGGGTCCTTCCATGGCATCAGGTAACCATAAGTGAAGGGGAAATTGTGCAGATTTAGCAACTGCACCGACGAATAATAAAGAGGCACACAGAGTAGCAAATAAAGAGTTAACCCCATTATTATGGATCAAGTTATTAACTATTTCCAGCAAATCCCGAAATTCTAAACTACCTGTTATCCAATAAATACCTAAGATTCCTAATAATAAACCAAAATCCCCTACACGATTAGTTACAAAAGCTTTTTGACAAGCACTTGCTGCAATCGGTCGTGTGAACCAAAAACCTATTAATAAATATGAACACATTCCGACAAGTTCCCAAAAAATATAAATTTGTATTAAATTTGAACTAGTAACTAATCCCAACATGGAAGTATTGAAAAAACTCATATAAGCAAAAAATCTCAAATATCCTTGATCATGAGACATATAATTGTCACTATAAATAAGAACCATGATTCCAACAGTAGTAATTAGTATTGACATAATAGAAGTAAGTGGATCGATCAAGTGTCCGAACTCTAAGGAAAAATCATTATTGATGGTCCAAGACCATAGATATTGATAGATAAAACTTCCATTTATTTGCTGAATAGACAGATTGGCCGAAACTCCCATAGCTATACTTAACAGTAAAACAATAGGAAAAGCCCACATGCGACGAATATTTTTTGTTGCTGTTGGAAGAAACAGAAGTCCAAACCCTATTGGCATAGTAACTGGAAGTAAAAGAAAAGGTATTATCCATGCATATTGATATATATGTTCCATAAGAAAACAAATTTGAATTTTTCATTCTTATTAATTTAATTGTTAATTGTTTCCGATTCACCAATTCTTATCTCTTTCTAAAAGAACAATAATAAAAGAAATCAACAAATAAAAATATATTTTTATTTTATTAAGGTAAGGTACAGAATATGAGAAAGATACAGAATATGAAAGTTTTAATCAGTTTACTATGACTATCATATTCTGGTGATTTCAAATTAATCATATACTTTAATCATATACTTTAATCATATACTTATACTATAGTATAGTAAGGAGTATAGTAAGGAAAAACAGTTACGCCAAAAACAGTATTTGATTCGAATGTGGATCATAGTATCCATCAATAACTCGAAAAAACCTAGTTATTCTAGTTAATCTATTTTGTATTTTGGGTGATTACCTAACTCATTGCGGAATTTATTGAATTCCAATCCAATAAGATAAACTTATGTTTATCGGAAATCCTACAATACTCCTTACTTTGTATAGAACTAAAATATAAAAATAACTAAGGTTACTTTTTTTTTTAATGTAATCTCTTGTTTAAGAAATTAACTACTAGTTTTAATTTGTCGTTTTAATTTGAATATAAATTATAGGTATAGGCGTGGCACTCTGAGCTTAATCAACTAAATTAATAGAAAAAAAAAATAGAAGTATTTTTTCTATTCCGGCCTATATACTATGTGTGAAATATGATGCGCACATAGACATATATATATAATGGTATGTTATGAAAAAATTCTTATACACGGAATTAAATAACTAAAAAGAACGATCTATTTTGAACAATACATGTCTTTCACATACAACGATAAAAATGAGTCACTTTTTTTTGAATGGCAGTTCCAAAAAAACGTACTTCTATGGCAAAAAAACATATTCGTAGAAATATTTGGAAGAAAAAGGTATATTTAGCTGGAGTAAAAGCTTTTTCTTTAGCTAAATCGATTTCTACGGGGCATTCAAAAAGTTTTTTTGTGCGACAAACAAACAAGTAATAAAGCCTTGGAATAATCTCAATCGACATGGCTCAAAGAATTTTCAATTCTTTAAGATAAATGTGATTCACATTAATTTGTATGGAACTCCTCACTATTAGAACTATTAGTTAGAATTAACTGCTAGTATGTAGAAGAAGAATCATTCTGTCTACTGGTTTCTAAGTTTTCCTTTTGTATTATTTTTTTCCTTATCAATTTGACCTTTCGCAATAGAAAAATCTTATTCTATTGCGAAAAGTCAAATTGCGATATAGATTGAAACTCTTTTTTTTTCCAGCAACCAAAAAACGAATATGGTAAATCTTACCATAAATTAGCAATTATGTACACAACGAGAAATATTAATACTTAATTATTTAATTATACTAATAATAATAAAATTAAAATCGTTAAAAAAGTTCCTCGACTTAGTGGTGATACATATGCAATACTAGGTATTTTGTTCATTGAGAAAAAATCTTTTTCGTTTTGAATTCATGAAATCAGATAAATGAAAAATAAATCGCCAAAAAAGATAGAAAAAAGACAATTCTTAGTTCTATACCTCAAATTATAACAAAACGATTGAGTTCCACCCATTTCGGGGAGAACTTACTAGGAAAGTTGGTCGTTAAAACTGAACCCTACCGCGATAATAACTAAATATTATCCAAGGATTATCGAAGATTTAAATATGAATTTAAATTCGTTTTTCTTAATCGGTTCTAATTTTTCCCAAACTAGATTGAATCCTTGAATCTCGACGAGTTAACACGAATTTATTATTATTATTTCAAGGAAGCCGCCATGGTGAAATCGGTAGACACGCTGCTCTTAGGAAGCAGTGCTAGAGCATCTCGGTTCGAGTCCGAGTGGCGGCATCCTCTAAAAAAAGAGACAGAATGAATCCTAGAGAATGTATTCAATTTCCGATTTCAATTCTGTAATGGGACCTCATTTTATGATATTAGCGACTTTAGAACATATATTAACTCATATCTCTTTTTCGACCATTTCCATTGTGATGATGATTCGTTTGATGATTTTATTAGTCCACGAAATTATAGGATTACGCGATTCCTCGGAAAATGGGATAATAGCGACTTTTTTCTCTATAACAGGATTCTTAGTTACTCGTTGGATTTATTCGGGGCATTTTCCATTAAGTAATTTATACGAGTCATTAATTTTCCTTTCATGGAGTTTCTCCATTATTCATATGATTCCTAAGATACGGAATCAAAAAAATGATTTAAGCACAATAATTGCACCAAGTGCAATTTTCACCCAAGGCTTTGCCACGTCGGGTCTTTCTCTTTCAACCGAAATGCATCAATCTACAATATTAGTACCTGCTCTACAATCTCAGTGGTTAATGATGCACGTAAGTATGATGTTATTGAGCTATGCAGCTCTTTTATGTGGATCGTTATTATCAGCCGCTCTTCTAGTTATTACCTTTCGCAAAAACATCGCTATTTTTTGTAAAGGCAAGAATTTCTTAATTAAGTCATTTTTCTTTGGCGAGCTCCAATATTTGAATGAAAAAAGAAGTGTTTTAAAAAACACTTCTTTTTTTTCATTCCGAAATTATTACAAATATCAATTAACTCTGCGTTTGGATTGTTGGAGTTATCGTGTCATTAGTTTAGGGTTTACTTTTTTAACTATAGGCATTCTTTCCGGAGCAGTATGGGCTAATGAAGCATGGGGATCTTATTGGAATTGGGACCCCAAAGAAACTTGGGCATTTATTACTTGGACCATATTCGCGATTTATTTACATACTAGAACAAATCCAAATTTGCAAGGTACGAATTCGGCGCTTGTGGCTTCTATAGGATTTATTATAATTTGGATATGCTATTTCGGGATCAATCTATTAGGAATAGGTCTACATAGTTATGGTTCATTCACATTAACATCTAATTGAATAAACTACATGAAGAATACATAATAACATTGTCCTATATATAACGAAGGTTTGTTCGAGTTTTTGAGAACCGAATGACTCTATGAAATTACGTCGATACTTCCACATATTATGGGTAACGTAGGAGACATCTCTATTTTTCCCCGGGGGTCTTTATAATTACCACTGCTTAGCTTTCAATTCGCCTCTGACCATCAAATTAAATGTGAATAACCCGTCCTCCTCTCTTTGAAACAAGGGGCGCTTCCGGTTCTGTGCGTGCTTCAAACAATTTTGTCTTCTCCATATTACCATATCTCTAGAGTCAATAATTTTCTATGAGGAACTACTGAACTCAATCACTTGCTGCCGTTACTCAACAGTTTTCTGTTGAGGTCTATCCCGTAGAGGTACTCAAATTGGATCAGTGATCGATTTCTAGGTTTCGTCGTAAACCTAATTGGTTACTTCCAATTACGTAAATCAATAGTTCAAACCGCACTCAAAGGTAGGGCATTTCCCATTGATATAGGAACTTCTGTACCAGAAACAATGGTATCTCCAATTATAGCCCCTCTGGGATGTAAAATATATCTCTTCTCACCATCCCCATAGTGTATGAGACAAATGTATGCATTTCGATTAGGGTCGTATTCTATGGTTACGATTCTACCAGATATGTCTTTTTCATTCCGTCGAAAATCGATTTTACGGTATAGACGCTTATGACCTCCCCCTCTATGCCCTGCGGTAATGATTCCTCTGGCATTACGACCTTTACCACAACGATGCTGTCCATAGATCAAATTATTTCGTGGATTGGATTTCACTTGACTGTCTACGGTTCCATTGCGTGTGCTCGGGGTAGAAGTTTTGTATAAATGTATCGCCGTGTTATTAAGTATTTTGCTTTAAGTTCTTTTCTCTATAAGAGGTGGAATAGAATAACCCGGTTGAAGCGTAATGATCATACGTCTGTAATGCATTGTATGTCCCATAATAGGCCCCACTCTTCTACCCTTTCTCGGGAGTCGATGACTATTCATAGCTATTACCTTGACACCAAAGAAGAGTTCGACCCAATGCTTTATTTCTGTCCTAGTTGATCCTGATTCGACATTAGAAGTATATTGATTGTTCCCCAATAACCGAATACTTTTTTCTGTAAATACTGCATATTTGATTCCATCCATAAATCCATTTTCTTCCCTATGAGTTCCAGTATCAATAAGAATTCTAGTTCTTACTGTTCATATGTTATGGTATGAATATACCATACCAATTCGTTATGTATGGATGATGAGATTCCATTGATACAGATCCAATTCCAATAGACTTATTGAACCATTGGCGTGCATCCAGCAGGAATTGAACCTACGAATTTGCCAATTATGAGTTGGGCGCTTTAACCATTCAGCCATGGATGCGCTAGCGAGTGAACTAGGTCTTTTTTTTTTTAGAGCCGAGGAGCGGTTCAAGAAAGAACGTCAAAGAAAGGTGACTGATACTTCTCCTTCGACTGAGACGGAGACTGAACGAGTTCGGAAAGTCATATGGGTGTTTTGGCTAGCAATAAAGCTAGGGTCCTGATCGAGCAAGACCTAGTCCTATCTATCTACCTCTCCAAACACAATATCTTGAGTACCTATGATGGTGACTACATCTGCTGGCATGTGATGTTTGGACATAGAATCGAGTCCTTGTGAATGGGCAAAGCCAGGTGCTCTTATTTTACGACGGTAGGGACGATTGCTTCCATTACTTACAAGAAAGACACCAAATTCTCCTTTAGGTGCTTCAACTGCGGTATAGGTAGAAGGAGCTGGTACGGAAAAACCTTCTGTATAAGGTTCGAAATGGTGAATTGAGGTAGAGTAGACCGATGATCCTGTAGTTATTTGGCCGGCTATTGAAAGAAAAAGCTTGCATCTGCTCCCCCTAAACTATAACCGGTCCCATCTCTCTCCAGACCTAACGTGGTAGTTTCCCATCATAGGGCTTTCTATCTATAGATTGAGCCATTACCAACCAAGGATCCCATTCGTTCAGAACTCAGTTGACTGCTTCTATAGATAAGGCGGAGCGTCCTTGGTTCAGCATTATAGCACATAGGCTTCGGCGCTACTACAGCGCTTCGCTAACTCGAAGCACCTCGCCATGAGAATGACGCTTCGCTAACGCTCGGCTAAGTCGTCGAACCCTCGCGCTGACCGTTCGCTTTCTCAGTAGCGAAAGCGCTTCTCTTTGCCCCTTAAGTAGAAGGACAAGAAAGAGTGGTTTTCTTGCTCCCGCTTCCTCATCTGCGCTCGTCAAGCCAACTTAGCTTTTTGGGAGGTGAAAGAGCGGTGGAAGCGGACATTTCGAAATGACAGCATCGAAGAACTAGTTAGATATATACACGGTCACGGTTATCCCGGACTGCGTTCCGGAAAAAGTCGCCTACTTGACAGAAAGGGCGGGCACTCTCGGCTCGGAGGTGGGCACTCTCGTGTTTCAACCCCACGTTACTTTGATAGGTGGGGCACTGTGTACTTACAGCCTCTACGAGTTGCAAGTGAATGGGGCCGGTGCGTGGCGAACGGAACGGTTCATCAAGCCATCGCCGCTACGCGCCTCAACCTCCTAAATATGAAGTGGGGTACTACTAATAGGGGGCAATTGCATCGCACCTGACTGTGAGGGACCTCTCGATACCTTATGTTCACTTCGTAAAACGTGGCCGGTTTCCCGTCGCGGAAGCCTTTTCCCAGTGCGCGGAGCCCCAACGAGGAAGGTGTTAGTGGTTTATCATGAGGTCAATAATGCTAATCCCTCTTTTTGTGCTACTCCTACGGGAAGAAGATAAGAAAACGCGAAGCGTTCTCTTGGTTTCCCAACCTGTTGCTTCTAAAGGCTGCCCTCTCTCGGCTGGATTTTGGTCCAGCCTACTACGAGGATCCCGTATCCCGTACATCGTCTTTCTCCCTTCTGGGTTCCCGTGGTTCCTATGCCGCCGCGTTTCCCGGTCCTTTTCTTTTAGTGCTTCGACCCGAAGCGATAGCTTGACGCGTTTTCAGTGGAGAAGATGGCTGCGCTCCAGCTCACTCAAGAATGGGACGGCAGTGGTCCGCCGGCAAGCTCGTTCTGATCTTGGACGCAGTACATTGGAATCCTGAAGCACCACCACGAACGCTACCGCGCGTGCGCCTGCGGTGCGGTAAGGCACCACCCTGTTGTGCCAGCAGCCAACTCCGGCGTGTCAGCTTAGTTATCCTCATCAAGCCACAACCTTGATGTCTAGCTTCCCAACTGGTAGACGGTTCCTTTTCCCCCAGATCAATGAAGAAGGGAGAAGTTAGTTTCTTCTTCCGAAGAACCGGAAGCGAAGCGCTATGCCGGGACGAGGGGACGGGAAAAGAAACTGCTCCGAAGAAAGATATTGGGGTTCCCAATGCTTCTCCACGCCCAATGAGATGCGCCAACCTCGGGATGCTTTACTCCTAACCCCACGACGGTTCCGAGACGGAGCTTAACCTGAGTCTCGGTTAAGAACGGCGATGATCTACGTTTCACACGGCGCACGATTCCATGGATAGTTTCATTCGACATCGTGATGGAGGACATAGCTTACGATCATCGGCTTTGATCATGCCACTAGGCATTTGATTAGGACATTGCACAATGATCCGAACACTTTGTCGCATCTCTTCGATACGGATACAGTAACGATCATAGCGATCTCCTCTGGTACCTACTGGTACGTCAGGATCCGATTGGTCATGAACATCGTAAGGTGCTGCTCTTCGCGAATCCCAGCATACCCCAGGTTGGGATGGGTAGGCCCACCACTTCACTTTCACTTAGGCCCGGGCCAAGTCAGTGGGGGGACCCTGTCGGGCTCCTTCCCCCCCAAAAACAAACTGTACGTGGGAGTTTCCCTTCATACGGCTCGAATCATTCTCAGATGCCCCGAGAGGCATCCTTTCCTTAATTCCCTTTGGGGGTGGTTCACGCGCGCGCAAACGAGCACCGGCCGCAACAGCAGGGAACTATGACCAATAGAGTCAGACACAGAGCGTCATCTTTTTCTTTTTCTTGTGATGGTTGAGGAGTTTCTTTCTCTGAGGGTGCGGGACGCTCGCGGAGTCCGTGCCTTCCGTACCACCACAGGTCGTTCTTGGGCAGATCCCGCTCCTAAACATAAGGGAGGGATAGGGGGAAGGGGGCCGGGCCTATCATAGTTAGAGGGTTGTAGAAAGAGAACCCGGCCACCTATTTTCATTCGACGTTCCGGGGCGCCCGATTCGATCGACGAATTCGGCGAGCTGATCTGCTTTGATCCAGGAGAAAGCCCAGTCAGCCACCTTTTCGGTGCAGGTCACGTGACCTACAGCTCGGCCTTCGCTTTTTGAGACTTCCTCTACCCACATCTCTATGTGCCCGCAGCACTTCCATATGGAGAAAGATGGGCTTACCATGTTCCATCAATAGCACCTAACCTATGCCGATTTTGGCGGACCGTGCTCAACCCCGGTGAACTCATTCGGTTCCGACGTGCCCAGAGGCCAGAGGCGAATCCGTTCACGGTCCGTAGGACCAACACCATTCGAAGGTGGATGGCCCGCCCCGCCTAGAATAGGAATCTTTGACTGGGCTTACACACATTCGCTCACTTACGCTGTCCCCCCTCAGCTCACCCTAGCCCCGGGTACGTCGTCTCCAAGGCTTCACACAAAATCTTCACTGACAACATATGCATGCTTGAGTAGGGTCAGGCAGAACCGTTGTTGCCTGATGGGAACTTCCCCCATATTGCTATCAATGTCTTCATGTCGCACGACCTCTTAACATTACACCACTGAATCCCCAATCCTTTGCTTGCTGTGCAGTGACAGTACCAATATCCACTAATCGTTGTTTCCAGATACGGTTGCCGGTTGACATCTCTTCTAATTCGTCGATACGAGAAGCAAATTGTTGTGTGGAGGAATCAATATCTCGACATAAGCCAAGAGGCAGATCTTGTGCCACTCCACCAGGTCGTATGAAACTGGCATGCATCCTGGCTCCCGGGACTCTTTCATAGAATTCCAACAATTTCTCCCGCTCCTCAAAAGCCCAAAGGAACGGAGTTGATGCTCCCACATCCATAGCATGAGTAGTTGAAGCAAGTGAATGATTTGAAATTCGAGTTATTTCACGGAATAACACTCGTATATATTGAGCTCGTAATGGTACCTCGCAATTCAAAAGTCTCTCTACGGCTGAAGAATGAGCGTGTTCTTGGGCCATCGTAGAAACATAGATAGGGTCAACGACGGAACGAACAACGAAACTTTACGACAGCTTTTTCGTACACGTTCACTTGCATCACATACACAAGTGCTCTCTGAACCGTGCAATAAGGTCACCCATAACACGGCTCTCCCACAGGAGTGACCTTACTTAGCCCCGGGCCATGCTATTCCATGATATTGGAAGGCAGCCTAACTACTTAATTAGTTTCGTCTTGAAAGCTGGGCGCCTTTTGAATATGAGTGGGGCTCCTAGGTGGCGCGTTCGTGGAGCCAAACCGAAGGAAGAGCAAAAGGAAGGTTGGCTGCTTCTGGGGCGAGGCCACCCGGCCTCGAATAGGAGGGGGGCTTTGCTCTGGATCCCGCCTGCTTGTAGAAATGAATGGATCAGAAGGGGGGCTGGGTTCTATTTCCGGGCCGGGCGGGAGGTGAAGGCCAGAAGAAGAGGAGAAGTGCGCCTTCCCGGTAAGGAAGAGGAGAAAAAGGTGCTGTCATCTATCTCGACCAGTTTCCCGAGGCGTTGAAAAGAAAGACCGGCTCAGAGAATCACTGGCGTGCTTTCTCCTCCCCCCCATCGTTTCGCCAACAAAGAAGTCATCCTTGACTTGACGGTTGACCATTCCTTCCCTACCGAGCCGCCTCTCTTCGCCATTCGAAGTACCTTCCATTTTGTATAACAAACCAATTTCATTGCCTTTCCAATCACTAAGATCAATACAGTTCAAAAAAAAGACTTCGTCTGTGATTTTATCGGCCCCAAGGGAGTTTACTCGACCCATTCTCCAGTCTCCCGCACTGCTCAAGTGTGCGACTCCGTATGAGGACCTCCTTCCCTTTTGCTCTGCCCACTCTCCGTTCACACGGAACTCAAAGCGGAGGAAGGGTGGGCAGCAGGTACCACGAGCCCTCTGTCCCACACATCTATCAAGAAGCAAGTGTAGTTCACCGGTTCCACCGAATGCTCCTATCTCTCGGCAAAGATCGTGTGAGTGTGCAGTTATGCTTCGGATGCTTCGCCATGGAATAGATCGACCCAGTTCCCGTTCTTTTCCGGTGCACTCGCTTTGTATCTCCGACACACAAGGAAGGACGCGGTGGGAAGGAAGCAGCCCTAGCCTCTGTCCGGCCGATCATTCCGCTGGCATCTCGCATTCACGCTCCCGTTTGACTGCCGCTCGGGGATGTAGTTGTAGATACGTGAGTCTTAGTGGGTCGTTGGCTCCACCTGTTATCTCCTTCTACGACATGCTGTTGTCGTCGCCATATTCAATATGTCACTTAGTCATATCTGCCTCGCTGCGGGTCAGCACCTCCGAAAGAAACGGAGGACTTCATTCAGTGACTCCGCGATCGCCCTCTGAACGATCAGAATAAGGTAAAGCTTGAAGATAAGTTTTGTACTCGATTAATTTCTCAGTCCCTCTAGTCGGGTGGGCGCCGGCCGGTCTTTCGGCCGGATCCCCCTGAAAACCGTACGTGCGGGTCTCCCCGCATGCGGCTCACGCCATTCGAGGTGGCCCAGCCCAGCATTCATTCGCAAATCCAGTAGTGAAATTGAGACTGCTCGACCTCGGAAGCTAATTCGCGTGTAGGCAGCGCTGTCTGTCTACCGTTGACTCTATCTATTCATTGATCCATTGGCTCGCTCCCTCCCTCTTATTCCGACGAATGAATGAGCCGCTCGGACCTTCCATTTCCGTCAAATGACCCGGCCTCCCCTGGCTCTTCCACCGTCCGGGCTCCCTTTCCTCCCTATGCTCCCCCGGCGCAGGCCTACCACGCTTCGCGCCTGCGGCGTTTTCGCCAGACGGTCTTTGCCAGTAGTGCCATCCTCCCCGCAGGCTGTCTGTATGGGTGGGTTGTCCCTTGCTGCTACGTTCTGTTAGGCGCTATGGATTACAGGAAATGTTGTGGTTGACTTGGACAGCAGGCGGGTTACACGTTCCACTGTGCCGAGATGTGAGGTGCAGGTGGTGATGATCACCCCGGGGTATGCGCTAGCGCCCTTGACGGGCACTCCAGGACCCGCCAACGCTCGTGAAAACCCAGGTCGGTCGGTCCTCCATTCATCCGACCGGATGTGTGGATAACGAGGCCACCTTCACAACCTTCTCCCTTCTATCCCTATCAAAAGTCAGGTAGGGCGGTTCGCTTGAGTTGCTCAACCCTCCCTTTGCCCGGTGCTCATGACGCGCTACGGAACCTCCACCGGGGGACCGAGCAGGGCATAGCTAGCGGCATAGGAGCCTACTCAGCGTCAGTGGCTTCGTGCCGCACTGGAGTGATCCAATATGTGGTTCCGCACGTTCCACCACTTCTCCGTTCATTTCCAATACTGATCGTGAAACACCATGAGCAGCAGGATGTTGAGGTCCGGAATTCGAAGTGAAATTCTTGATTTGCCCGTTCCTAGTCGTCATGGGAAAGAAAGGCAGAAAGAAAGAAGAAAGAGATTATTCCCCTAGAGCTTGTCCAGTACCACCAGTACTCAAAATATGCATCTCCTTCGCCCGCGCGCGTCTACCTGGCGTTGCCGCCTTGCATGCAAGCGAAGCGCTATTTGCGACAATTAATAGCCCACTGAGCGATGATTGATGCAGTCAGTCAGTGCCCTCGATTGTTCCAGATAGAAGGATCATGATCATGGCGCCCCGGAACCATGACATCCAGCAGCATCTCCTTTCCTTGCGTGCAAGAGACTTCTATGCCGGCCGTTATTCCCGGCTCTGTGTTGAAAAAAAAGCGGCAGCAAAAAAAAAAGCTACTAAGCTTTTTGCTTCAACTTCTTTGCCAACCAACTACTTGGTACCAAGCAACCGGTTAGCTGTAGCGCTTTCAAAGTAGAAGAGTGGTCTCTTATCTTAGAAGTTGTGGTGTAAGAAGCGCGCTATCCTCTTTGTCTTGAAAGAAAGTGAGTAAGCGTAGCAAAGCGTATACGTTAGAGTTGTAAGCAGCGTAATAAGCCGGTTCAGAACCAATTGAAAACGAAAGAAAAAAGTCATGAATGCCAGTGTCCCGGAATAGAACATATGATTGATTGAATGAAGTGGCTGGCGTGGCGAGAAAAGGAAGTGTTGGTCCCATGCACCATGCCTGCTGCCTGCTCTTGTCATGCAGGCTCCCCACGCTGAATAACATTGGGGCTGTTTGCCTTTGGTAAAGATGGGAAACACCTGCTCGCTGACCCCTCTCTTCCTTCCTATGGACGACCAAAAAGGGTGCTCCCTAAACCTAAGATATAGGGCAGGGGGACTTGATTTGTGGCAGTCAAGTCTGTCTTGTATAAGCGAGCAAATTGGCGCCCCCTATATCTTACAGGCCTGTTCTAGTTCTGGCAGGGCTCCTGTTCTATCTAAGCGGGAGCAGGGTTCGCCCTCTGCCATTAAAGAAGGGGAGATGGAAGGGCAACCGTGCAGAATGCAAGGCGTGTGTGGAAGCGAGCAGGCAGGAATGAAGGCTGCGAACGATACACTGAATTGATCCGTAGGCCTGGTGTAGTGGTGAAAAGACCACAGAAATATAAATCAGGAATAATGAAATGAAAATTCGATGTGAAATGAAAAACAACTGAGGAACCTTCAGCTCTTGGCGGCCTTGGAACGTCGATTCGACGTAAGTGGAAGTAAGAATGCATGAACCACGGCAGAGGAGAAAGGACGGATCACCTGCCGATCTTTGATCCAACAAAAGCCAGAAGAGAAGAATAGGATATACAGATTGACCGGCACAAAAGCCATCTCCATCAATCTACGCTCATTGAGGAGACGGTAACATAGATAAAAGGGAGGCGAACGAAAGAGATGTGTGGCTGAGGGGAGGAGAGACAGAACGCATGCATTGAAATTCTTTCTGTCGGAGGTTCGAGAATCTATGATAGGAAGGACATCTAAGGCTAAGGAAGAATTCATTACTGAGAAGTGGTGATCTCATCTCGTCTTGCTTGCTGGGAGAGAGGAAGCTTCCAGACCACCTTTTCCAGCCAGATAGCGAGCGATCACTCAGCAATGATACCGCCGGCCGGGAATAAGTACCTATCCCTTACGGGAATCGAACCCGTGTCTTCGACATGAAAAGACGATGTCCTAACCACTGGACGAAAGGGACCAAAAAGCAATTCCTCTTCGAGCCTCAGCTCCGAGAATAGAAGTAGTTCGTTTTGTTTCTATACGAAATTCGACGATTTCGTTTGTGTTCATGTTGGCGATTTCTGATGTGAATTCGGCGGGTCGTCCCCCCTTCCTACGCTACGGGTTCCCCACCGACCCAGTGACACATCAACCACGCCCCTTCCTTTTCTCCGATCATAAAGCTCCCTGATCCCTTTCTTTGTCTTTCATCCCCCCGTCCCGTTCTTTCTAATTCAAAAAAGAAAGGGGGGCGGTAAGGCGCCTATGGTTTGACAGGCTCGCCCAAAGGGCACTCGCTGCTCGCAGGCCTGGTTTCTATTATGATTTCGATGTCTATTCAAGCTCCTTTGACTCCAGCCCCAGAAGCTATTCTTTCACCAGCACCTGCACCTACGATACGACTATTGCTATTCTTTTTCATTGCCATTCTTCTTCCTACTTCGAGGGGATCTGTAAAGAGAAGAAATGGCAAAGCAAAATCAAAATGAGCTAAAGCCAAGCGAACAAGGTAATGTCAATTAAACAACTGGAGTTCAAAAGCCTATAAAGAAAAGCTCTAACTTGAGTCAGAAAGCCAATAACAAAGATAAAAAAAGCTCGGCGAGCGAGTAGGTTAGGTAAAGGACTGGGTTAGTAAGGTGCGATGTCTTCCTTGCGAGAAGCCTAGCAGAGAGATACGGGATTAGACGGCTTCAGTTGGTGTTCTCCCTTGGGGGGCTAGTGGGTCCTTAAGCGACTGCTTGGATTAGTGTCTTGAGTTTTCCTTCCTTTCGTACGTAAGGGAAGCCCTTAAGCGAGGGGGTGAAGAATGGGGGTTTAACTAAAAAGTCTGCACTCAATTCACTACGTTTGCTGCCTAGGATCCATAAGGAGCTTCTCTTAGCTGACAGCCATCAAAAGCTAGCAACAATACTCAAACTTCTTGCTTTGGCCGCTTAAGGTTAAGGAGGGTCCTCTCAAAACAAATAACTAAGGAAAAATTCCATTCGTTTACTTATTTTTCTTATTCTCTTCATTCCAATAAAATGCAACTGGCAGGCGAGGCATTTTCAGAAACGGAAACGACGCTATTTATACTCCCCTTCCGAAGCAACAAGACACCAAAAACAAGCTTATACCTATTTGAGTTATGCTTCAAACAGCCCACGAAAGGCAGGAAGACGGAATACGGAAAGCCGCTTCCCACACTACTCGAACTTCAGGCGTGACGCCCCTGCTTCAAAACCTCCTCGCGCAGCTTCTGCCTGCCCAGCAAACCAACCTAATAAAGGGAAGGAAAGCCTGTTACGAGTAAAAGGAAAGCTGCTTTGCAAGCAAGACAAGACTAAAGACCTTTCACCCCTGACTATCAAGCTTCTAACCGGATAAGCCCGAGCGCAACGCCTTAGCCCTGCCAGCTCTCCTGCCTCTATTGCCGAGAATTCGAATTGATGATTTTGAGAAGTCTTAAAAGTAAAGGAATATATTCAACAAATAGAAGTACAGAAATAGCATGTTGTTCGGACCGGACATTCTCCTTCCAAAAGAAAGCGCTATCACTCCAACTATGAAACAAGACCTTGCTTTTGCTTACCAGCTTTTTCCAGATAAAGGGCTTTTTTTTTGACTCCTTCTTCCTATTTTGCCTACTCACCTGCTTTTCTTTCTCCTAATACGTTGCTTCTTTTGCTTACTCACCTGCTTGTGATAGTTGGTTTTGCCTCTTGCCTACGCTCGCTACAGCTCGCTCTTCTTACTCTTCTTCTTACTTACAGCACAAAACAAGGTCTTTGCTTTTCGTGCTTCTTTTGACTTCTTTATTGAGGACAAAAAACAACAAAAAGAGCAACAACAGCAAAACATGCTACTTCCCTCTTAGTTCTTTTCCTTTGACTTGGAGCAACAAGATCGGCCTTTGATGAGTAAGCTGCTAAGCGATACCGCTAAGCAGCTTCGCTCTCTCTGTGAGCTATACCGCTGACTACCAAGTAAGCAAGAACAAGAGCAGCAAACTACCTTCGCTTAGTTACGCTGGCCCTCTTCGCTTGATGAGCTCTTCGCTTAGTAAGCCGCCTTCGGCCCTTCTCGCGATAAAGCGGTTTGCAGCTCGAGCTCGGATTCTACGATCCGGGCGATTCTGGCAACCTTCTCCGAAGGGGAAGTCCCCCATCCTGCAGTTGTGATCCTCCTCGCCCGGTTGCTCCGGCTCCCGCTCCTGTCCCTGAAGAGCTTCCAGTTCCGGAGCGTGGCCCAAGTGGTTCGTTCCGGTCGCGGCCGAGAGGCTTTTTATCTATCTCTGGTGGAACTTTACGTAAATCCAGAGCTGATGAGAAAGCTCTGGCGATTGCGCCAGGGCCAGAAAGTCCATTGGACACGAGACGAGTATGGACCCGTCGAGTTCTGGAACTTAAGTCTTACTGTGGGGTTTCCCCCTATCTCTTAAAGACTTCTCAAAAACAAAGTTTCCCTTATGCGTTCTTGATTAGTATTCAGGGAGCCGATCTATCTCAGCAATTTGATAGACATGGCCAGACCTCTCGCTTTCAAAGCGATAAGTGTCACTGCAACGCCATTCTGTGATCTTATAGTTGAGAGAGTTGAATGGGATAAGCTCCTTACTTCCCCCTTTTCAGTTCATAGGCAGTAAGAAAGTACCAGGGCGACTCCGGTTTCAGCTTGAATCCCCGGAGTTTCTACCAAAGAAAGCCGTGATTCCAATCGGTCTTTGTCTTTGGCTTCGCCGTCCTTCCCCCCTTTCCCTATAAAGTTCAGGTCGACCTGGTCCATGCTCCCCTAGCAGCAGCCCTCTCTGGGGCCTTTACTGGAAAGGCAGCCATCTTCTTCTTGAATATGACTGCCTATTCAGACAGGCCTTGTTGTGGGATATGGAGGGCCCTTTCTTGTCAACTGCACAGTGACAGGATAAGCCGAGAGTTGGGGGGAGGGCGCTGCCCGGAGAACCGCACACAATGATAGGGGGGAGCGGCTCTATGAGTGGGAATCTGAGTTTCGGAGCTCCGCTACCTCTAAATCTTTAAAACTTTTCTTGGAAAAAAAAGGGGGCACCACAAACAAGGAAGGAGTTTAATGCTTCCGAGATTCAATCACATTTTTATTATTGACGAAAATAAAAGCCCTCTATTCTTCCTTCGCCGGCCGGCGGCTAAGAGAAGAGCGCAAGCTCCTTTAGTATACTGAATTCATTCATGTTAGTTTTTTGCGATCCCATATTTATTTATAGGATGGAGTAATGGGTGTTTAGGATGCTAAGCAAAGATGTGTGGTTTAGTGGTGCTTTGTTATGAACGGGACAGGGACGGTTGCTATCAGAAGGGCTTCCCCGCGGGGGCGATCCAGAAAAGAAGACCTAGACCAGGATTGGTCAAAACAATGTGGTGGCCGAAGGAGACTGGAGTCAAAATCGTTATTCTTTCCCTTTCTTCAGTAGAATCCCCAGTCCCAAACGCCTACTCAAAACTCAGAGGGGTAGCCACCAAGAAGAATGAAATCCCGAAGGGGCCAATAAGACTTCCTTTCAAGTAATACAGGGACGGACTGATATTCTAACTCCCGATGCAGGAGCAGGAATCTAAATGAGGAGGAGGTTTTCGAAACGCATTGAACCTCCCAATCGAATGAATCGTAACATTCGTAATGATCAACTTTACGGAGCCCTATCGCTCGGTTAGATAAGATAGTTCCAACCCAGAACTAAAACGACTATATAATGCTATAGAAGCACGCACTTCTTCGTCCACAACAGCAGGCTCTTTCGGTCCTGGCTAGCCGGTCGACGTTCTCCAGTCAATACCTGCCAAAGAAAGAATGTCTAATTTTTTTTTTTCATCATCATACTCGCAGTTAGTCTATTTTCCGAAGACCAGAGATGATTTGACTATTTCGAGGAGTTCGACGGCTCGACGTGGAGGGCCATGCCCTCCGCTCAGATCGAGGGGGGAATGAAGACGTAATGAGTTTTTTGCATCCAGGGAGACGCCAATTAACAACTGCCTATTCGCCACACCAGAATGGTATTGCGAAGACTCGGAATAGGAACGGAAATGATTCGCTTTGTCCTAAATTCACATCTTGCCCCTTTCGCGCAAAAGCTGTCCGGTGCTCGGTTCATCCACTCCATCGTGCTCTCCCTTATATATGTTAGGCGCATCGAAGAATCTCCTAAAAGAGCATGTTCTGGGCGAGCAATGATGAAGGAAAAGAAAACGCCCTGTACGTACTACTTGAGTAGAACTCTAGTGGGTGCAGAGGTCCATTTTTCGACTCTTGAAAAGGTGTGTCTGGCCTTGGTATTCGCCGGACAAAAGTTGAGGCATTATCTGCTAGCACACGGAGTACATCTCGTCTCTAATACGGACCCCTGAAGTACTTGATATCCCGGCCTACTCTGTCCGGGAGATTGGCTAAGTGGTCTCTACTCAACTCATAGGTTTTATAGAATTTCTATTCGCAGTGAAGGGCCAAGCCAAGCTTTAGCAGATTTCCTGGCGGCACATCCTGTCTCAGATGAATCTACGCTTTCTGAAGACCTTCCCAATGAGGAAGTCCTCATGACAGAGACCACTCGTCCATAGGAGATGTATTTCGATCGGGCATGTCGAGAATCCGGTGCTGGTGTCGTCTTGCCCTAATATGTTGCCAACAACAAACATAGGCTACCATGCTTCCAGCCGATAGACGAAGGATCGTATTCACAAGTAGCTTTGCTGGGATCAGAAAAGCATGACTTGGACGGGAAGAACCTTCGATCGTCAAAGGCAAGATTCTGCAACTGCCTGAGTGCCGCGGAAACCGGAACAAGAATCGGTAATCCAACATGGCAGGTCGGGTCTATTCCTTCCATAGGGTAGGGTGGGTCAGCTAGTCTTTCTCCTTGAGGGGATGGGTCGATCTACTCCTCATCAATTTGCAGGGAAGGTCGGCTCGTAATTCTCACTATTTTGATTCATTCGTCGGAGGCGGAATATCCGGGTCCAAGAATGACTCCATTTCATTTTTCCCCGGGTCCGGGGAGCACTCCGTTCCAGCGAGCAAGCAAAGCATACAGCACTGAAATCGAAGACTACAAGCAAAGCGAAAGCCTCTCTTCAATAAGGAAAGCTACGGAAACTGGCCAGACTATCGGATAGCGAACAGGGGACCCTTTCAAAAGAAAAACATAGGCTCTGAAAGAGCCTTATATGTAGGGCAGGATCCTTCTTCTAGTAGGATAGGAAAACAATAAAACCAAGTTGGTACGATAGCCGGATTAAGCTTTAACCCGTGAGGGACTGAATGAATCGGTGTTAGTGAAAAATCAGTTCCATGAAAATCGTTTTTTTTTTTATCAGTTCAGGAAGTACTCAATATGGGACGATTCAAGGAATAGTTTCAAACAGTTTTTCCATAGCATCTTGCGAGTGAGATCTGGTTTTCTTCATTTTCCACCAATATGAGTAGCAAGTGAAACGATCCATCAATTCCTTCTCGAGGACTTTCTTTCCTATTCAACTTACTGGGCTCGCGTATTCCGCTCGAAGGTTACTATGCTTGTGTAGCTCTTTCTGTGGCGGGTGCAGGTACGGGTGCGGATGGAGTACAGCGCTTGCTCTTGTGCCAGGCAGCTCGAGAAGGTCAAGTTAGGAAGAGTAGGAGCCCGTTGACCCCTTTCGAAGGTAAGGTTACGGTTGCTTGCTAACCAGAGGGGAGTTACAGCAAATATACGCCTATGACGATAGCTATATACATACGAGAGCGAGTAGTAGGCTCTTCAAGACCTGTTTCAGCTCCTGTTGCTACAACCAGTGGACCAATAAGCCTAGTCCTGCTTGTGCACCTGTTGCTGGGCCTCATACCTACTAGGAAGCATAGCGGGCGAAGGACGAGAGGCGCAGGTAGGTTTTTGCTCGCGGTTCAATCCAACCCTGATTTTGCACACCACTGGTTGGTGGCTTCAATCCCCTTGTTGGCTGGAGAGAAGGATGGTCTTTGGTCAAGAGAGCTTGACAGGGGCTGTTATTGTAAGTAAGTCATCACTCAATTCATTCTTTCGCCTCTCTTTAGTTTGAGTAGATCTTGACTCGTTGACAAAACCTCGTCTTTTTTTTATGCTTGTCCACTTTGTTTGCGAATGAGAATGAGTACACCTTCGGCCCTTGTCCTGGCTTTCCTTATCTATGAGTCCTGTGCCTTTCCTCGTCCCTCAAATCTGAGCTTATGATGGAACTTTTATCACCCGAGATGACGACTCCCTGTGGAGCCTGGTCGCCCTACACAAAGAAGCTTGCTTCCCACTTGCTCAACAATGAGAGGTCTTCCTATCTTTTTCTATGCTACATCAAACTAAACTCACCGAATCCAATCTGGCTGTCCCTTTCCTTCAATGCGCGAGCCTACCAGTGTCGGAACCAGCAGTCCAGTACCATTCAGTCGCATAGGACGAAGTTTACAGATTGGAGTCATAGCCTCGTTCGTTGGTGGGAAAGCCAGTAGCTCTTCTTTCTTCAGGTCTAAAGGTATCCTCATGAGAATGGAAAAATGAGCCAAAGACAATGACGGAAGTAGGACAATCTCGCTTTTTTACCTGTAGGTGATCGTGAAGTCGAAAACACAGGCTTTGGACGATCCGCCGTAAACGCCTTTCCTCCTCACATCAATCAGATTCCAATGTTCACAAGCCCTCCACCGCACTTCGTTGTTCTCCTTGCAATGTCTTTCTACTTACTACTCCGAATAGGGTGCTGCCTGCTCGACGCACCCTTTCTTTTACAAAGATGTGAGCGAACCCAGAAGTCCAATCGGTCTCGGGAAGGGAGCCAACGAAAATAGAAGTCAACCGATCATCCCCGTTTCATTAAAGTTCCCAGTACGGTAGTAAAAGGAGTCAGACAAAGAGAAAGGCTTTTTTTTTTTGTCGAGAGCAAGCTTCCTATGCCCTTTCCTGATGGTCTAGCTTCTGCTTCTTCTGTCTCCGATGAGCTTTCGTTTTGCTGCTCCCTAAACAGGACGAGCTCCGTTTCCGTGACGCTTCTTCAGACAGGGAGGGACCCCGAGTCATAGACCGAGAGGGAAGAGAGCGGATTGGGTCTGGAGTTCCCTATCGTCAGTCCAGCGTGGATGGATCTGACTGGGAAAGTGAATCCGACCGGGCTTTCATCTCGAAAAAAGGATGTGCGTGCTTTGAAGGCGTGGGTTTCCGAATCTCTTATCGATTATCTTTAAGAGAAAGATTGGCTGTGATGTCAGGGATAGTCTCAGACTGATGAAGCAATGGCCTATCCTGCTCTGTTCTAGTAGCGGAAGCCAAGCCAGGGATCTTAGTAGTAGTGTCTCTGTCGAGACTTGCTCAGCAGGACTCTCGTCTAAACCAAAAAGAGTAAGTAGTCGAGACCAATGCCGTTCCAGTATCCGCCCAAAGAGTTAACAAACAAAATGATCGGAAACTCAAAAATGGACCGATTATTCGCATACGGCACCCGTTGCTTGATGGCTACCCCTTTGCTACCCTCTTCATAGTCGCTTCTCTCTGCGTTAACCCTTCCTCGGTGCTACCCTCGGCATCGTGAACTGCGGTGGTGTCTCCAGCAGTCAAAGTTTTGACTTTCAGTCTGACTGCTACCGTCTCATCCTCGATAGAATGATCAGTGCAGAGATCTTTAAAGTTTTTTAGTCTTCAGCAGAGTAAGATCCTGCACCGAAGAACTTCGGGAAGTTCTCTAGGATTATGAGATCCGGCATGGGCCCTGGAGGGGGCTGTAATGCCAGTGGGGTGGCGGATAGCCAGCCTTTCGGAGGAGTATTCATCATCTGATGGTTCTGTTCCATCTCCGTTTCAGGTTTCGGTCTTTCTGGATCGTTACAATCAGTGCCAGGTCAGGTCTATAGATGCTTGGGTTCGTAGAAGTTGACTGTAAGACCTGCAGTTGCAGGGTGATGAACTGTTAGACTAAAAAAAGGGTAAAGGAGCAAGGTCGCCAGTGGATGATTTAGTCCACTGAGTGTGTGGGAAAAAAGATTCCTAGCCCTTTCACTGGGCTAGCAGTTGAGATAAGCCACAGACTGAAACTCTCCCCAGTGGAGTCGCCACGCAGATGCTATTGTCTTTCGGATTGGTCAGGTCCGAGAGGAACAACCTCTATTCCTGCAGAGGACCTTTGCAGTACTCCTGGTTTACACTGCAGGGGCCAGTTTCTGGTCCTGGTTCACACTACTTACGAAAGTCATCGTTAGATGCGCTCGAAAATACGTCGTATTGGTATGTTCACATTCAAGTTTGGATCAAGGGCGTAGCGAAATAGAAAAAAAAACGACTCCCGTTTCAAAAATGGAACAAATACCCTAAGGTCATCCTTTCCTAAATCTTAGCTCTTCTCTTTCTTATTCTTACTTATGTAACTTTACCGGGCCGGTAAAGTTACACCGTAACGTCTCAGGGTCGTACGCCTGGAACAAGAAGGTTCGTCGTACAATTTCGGCGATTACAAAAATCAAGGAGTATATCCCTCTCCCTGTTTGTCTTTCCACTTCCGTCGTTCAGGAACAAACACTTCGCCAAATTTTTTTGAGCCCCAGCCCCCGGTTTTTCCCCACTAACCAATTACGTTACGACCACAGAACAAACTTGGTTGACGAAGATGGTTTATGCGCCGCTAATGTAGCGGCTTGTCGAGCATTTGACAAACTCACACCATCCATTTCAAATAGGATTTGTCCCGTAGACACACGAGCAATCCAACCCGTAGGATTTCCTTTTCCTCTTCCCATTCTCACTTCTGTAGGTTTCCCCGTAATAGGAAGATCTGCGAGAACTCTTACCCATATCTTACCATTTCTTCGGAATTGTCCGCTCATAGCACGATGGAATTGTCCGATTGTAGCCCGACGCGCTGCTTCAATGGCTCGATATGAAAGACGACCAGCTCTACAACTTTTGGTGCCATATCTTCCAAAACCAAGTTGTGTACCGTCCGGTTTGCGACCCCTACTACATCTGCCTTTACGATATTTACTAAATTTTGTACGTTTCGGATATAGCACGTCCCTTCTTATTTTGACTATATGAGATCCGCACTTTGACACCTGAAATTCCGTAACGAGTAGATACTTCTGCAGGAGCATAATCGATTTTCTGGTGAAATACATTACGAGATGTTTTTCCATACTTTCCGCATTCAGTTCTAGCTATTTCCGCACCTCCTAATCGACCTGAACAACAAATACGTATCCCCTCCACCCCTTTTGGCATTATTAATGGAATATCCTTCACTATTTTACTAAAAATGGAACGAAATGAGATTTTATTGTTCCTCGGTTGAAAAGAGATGTCTTGAGCAATCAGAGAAGCACTTTGATAAACAGATTTGATCTTTACCGACTCAATTAAGGTATTAGTGTTTGTTCTCTCCGACAAAAAAGATCGCATTTTTTTCACTTCGTTCAAATAAGAGTTGTACCCATACGGAATTCTTCTGTTTCTCAGTATGATCTCTATCATCATCTCTATTCCCTTTATCAATTCTCCTATCCCACCTAGGTCTATGAATTTATCTATCAATTCCATTACCTTATCCTTACCCATGAGGTTCCAACATTTGATCCTTAATTGACCTAGGAGTTGTTCCCGGGCATACTCTATGAATAGGTTATTATACACCCCAACCCCATCCCTTGGAAAGAAAAAGGTAGCACCGAAGAAAGGAAAGAGCGAGATGGTGGTTTTTGTTGTCCCCGCGAAGCGAAGATCATTCGCCAAGCGGATGAAGTGGATCAACCTCTTTTGGGTCAAACACTTTTTCTCGCTGGTCAAGCTTTCTACAAAAAAAGCGATGCGAGAGCGTATTCTCTTATCTAAGCTTCCTTCCTTCGCTCCCCCCATCGTAGATGGTTCAGCCATGCCCGGTGCCACGAAATGATTGAGAACTACGACGGGCTCGATCGGAATTTTGTTCTTTGTATTCAATAAGTATTGCATGACCGAATAATTCAAGGAGGGGCGCACAGCGGGGAGGGTCCTTTTTAGTAGATGACTCGTCGGGCCGTCCGAGCGGGACTTCTTTGGTAAAAAGAACTTGAATAACTTAGTTTTTCTGAAGGAGTCGTCATTTTCCATCAGGAACGCTATATCATTTACAACCCCGGCGTATTTCGGATGCTTGAGGGCCCCGCTGACCCGAAGTGATTTAGAAAAATTCTTCTTTCTCAATGGTGATCGGTCATGGTATCCATAGCGTTGCATCTTTTTCGGCCAAATCCTGATTTCGTTTTGCTTCTCCCGGTCGTCGAGCCTGATCGACTCGACTCTTTTCCCTGCCACCCGGCCTCTCACTTCGTTTCGTTCTTCCTCTGTACCGTCGCTTGAATGAAGACACCCGATCGGCCCGACTTTCCCAAATGCCCACCACCGGCCCTTCTCCTTTCCGGGTCTTGATTTGTCGCGTCGTTTCAGTCGTAGTGGTCGACGGGGAAGAAAGAAATGAATGAATGTCCTTTTGGGAAAATGTAGAATAATACACCTACCGAGACGAAAGCCAAAGGTGAGTATCGTAGGTGGACGTATCGAACCGAAATAAGATCTCAGATTGACATCTTGATACACTGATTTACCATAATAATAAATAGAGTCAATGGTGACGGAGCCGTGGGAAGAGCCGCTTCTTTCTTGCGGCGGGGGCTTCCATTCACCAGCGCAGACTACATACAAGTGCTCTCCGAACCGTGCGGGATAGTCACCCATCACACGGCTCTCAAACCCAACCTGTGGTGGATCCCGGGGGACAAAGTCAAAGCGCTTGATCCTTTGCCCCATACTTGGAGATGCTCCTCCCCGCCGATCAAGCAGCGACGCTGCTCGTGATAGGCTTAGCTTAAGCCGCTAACGTTCGGTTCGGATAAGTAAAGTCCCTTCGGTCGGTTCGCTCAGGTGGTCTTCCTTTATCTTCCCTAACGTTCAGAGTTGTTCTGGTTTGAGAAAGGAGCACCGCCAAGTCCACTAGGGGCGCCCTGAATGAATAAGAAATGGACAGCGGAGGTCAGGCTTGCATGAAACTTCTACCGATAATAAGCGTCATGTCGATTACACACCTGAGGTTGGTAAGAACTGAGGGACAATGCCCCCCTAACCTAAGTGGGCCTACCAGCGAAGCAACTGGTACAACATCGGGCGGGGGGCGCTTTGGTTTCGTGCAAGGCCCCCGCTGCAGGAACAGGCGGTTGTCATTTGAAAGTAAAGAAAGGCCCCATCCCAGAAAGACGCCCTCGCTCTATTGGCAAAACGCTTCGAAAGAAGAACGTATCGCCAAGGCCCTGACCGGCCGGCCCGCCCCCTTTCTTTGCCCGCCGGCCGCCTAGCTCGTTATTCTTTGAGATCTGGATAGAGTCTCGCTCCGGGGGAAGCATGGATTCTTTAGATCTAAAGAATCCATGCTTCAAGCAGAGCAGCAAGCGTAGGCTGAAAAGGCAAGACTCACACGTTGGGGTGGGGCGCGCCAAAGCAACCGGGGGCCCGGAGGGGTCAGTACTCAAGTACTATCTCCACTAACTTGAACTGGCTGGCTGCGTTTTGTAGCGCGCTAGCGCGCGGAGACTCTATCATGATCTTACGAATCTACAACTCTCTTTACTGAGCGAGACTCCATCTATATCCCTAAAAGTTTCTTTTTTTCTTTCTATGATTAAAATGAAAGCTTCAACTAGGCTCCACTTTAGAGAGGGTTTTCGGTCTTAATCAAGATAGGGTCAGGGGCGCGTTGGAACGGTAGCTGCTTAGTCTCATCCGAGAGTCCAATCTATTTGTACTGTGCTTTTGTGTCTTTTAATCAAAAAGAAAGAAGGGGGTCGATTTAGGCTAGGCTCCTTCCCTTCCACTGCATAGCTGCGCTATCAGGTACTACGAGCCCTCTGTCCCACGCATCTAACCAGCTCGCGTGGTTCACCGGTTCCACCGAAAACTCTCATTTGTTGAAGCGGAGCATAGTGCGGCGCCGAGCGAGAAACGTCTCTTCTTTCGGTTTATTCACTGATCTGAAATGAAACTTAGCACTTGTTTTCTGGGCTAGGCGTTCGCAGAATCAGTCTATCCGAACTGAAGACGCACTTCTCAGATCAGTGACAGCCTCTCCAGCGGAGCTGGGCGCCGGGGCCCTGGATGCGCTAGCGATCGGCACATTAGGGGAGTGCTTGCCCGGGTTTATCGGCCTGGTATCCTGCACCTCGCGTTCATGATATCTACATTCAACTGTGCCCCGGAGACACGGTCGAAGCACGCCCGCCCAGTGTGCGTCTTTCACGACATGCTCTGGTCCCGGGTTTCTTCCTGTGGTCTTCTAGCGTTAGAAGAAGTCGTGTCCGTCCCGGACATCTGCAACGTCCTACCACGCCTTTTGTTTTTTTAATATGGGACAAAGATCAGGAAAAGACGGACCGGACCCATTCGGTGACTTTCGCGGTCGCCCTCACTGAACCGACTTGGATCTGAACTACGATTCAGATCAAGTCTTACCGAAATCGGATTTCCTTTTCGTGCCATATGGCGCTTAGACTTGACTTTTTCCCCTTTCTTCCCTTTCCTTTATTTGTTCTCGAAGGTCTTCGTCGCCGTGTAGAAGCAAACTCTCCAAATTTATGACCAACCTTTCCTTCAGTGATCTTACAACGAACAGGAGTTTTTCCATTGTAAATGAGTACGGAGCAATCAACGAATTCCGGCGAAATAGAAGATCTACGTGACCAAATTTTCCTGCTCAAAAGACTTTCTCTGTTCTTCTTCATTCTAAACAGGAAAGCATCAACAAAACTGCCCTTCCATATAGATCGTCGTGCCATGAACTAATTTCTGCCTTTCCCCACCCCCACTACTGCCCGAAATCCTGCTTTGGTGGGCTTCCCCCAAGGTGACACCGAAGGTCTACCTCCTTTCGTGCGCCCCTCACCTCCTCCATGAGGATGATCCACTGGATTCATTGCAACACCACGAACAATGGGGCGTCTGCCTAACCACCGGCTTTGTCCTGCTTTTCTAAGCTTACGTGCACCATGGTTGGGATTGGAAACTATACCAATAGTAGCTCGGCATCGGGAATCTATGAGTTTTTCAACACCCGAAGGTAGCCGCACAAGACATTGTGAGGCTGGTTCCTTAATTATTTTCGCATAAGTTCCTGCGGCTCGAGCCAGCTTTGCGCCTTGACCTGGATTACATTCAATATCATGTACCCATGTTCCCATACGTATATCAGCTAATGGTATGCAATTTCCTACTTGAGAATTTAGATCAAGTATCTCGTATCTATAAGCAGGGGGGCGTGGCCAAGAAGCAGCCAGCTGACTGCCCCCTTCAACCCGACCTTTATTCGCTGTGGGAACAAGGTCTTGTAACCGAAGGTATGTATGGGCATTCTGGGCAGGTCGCAAGAAGCCGCTTTTAGAAGGTTTAGACCAATCGCAATTCATCACCATCTTACCCGCTTCCAATTGATGACTGGCTAATATATAAGTGTTGACCTAAGCCCCTGTGCAGTGGCTCGGCTCCCGAACCGTACGTGAGCTGCCTCGTACGGCTCTTCCTAAGAAGGTCGAAGCCCCCCCTCTATCAAATTGAAAAAGCCTTCGTCCTCCTATTCAACGGGGCTATTAGAGAAGCAGCTTCGTTCCTTGACTTCTTTGCTTTTATTTGCTATATGGGGCTTCCTTTCTGATACCGGCTTTCTTAGTTACTTTCTCACTTTCGCTGACACTTCTCTTCTTTGTAGTCTCGGTGAATACTTTAAGACTCCGTTCCTTAGCCTAGTCTATCAGCTGACGTGACTCCGTACCGACGCCTTTCCCTTTGTAGACGGATAAGTGACTCTGTAACCTTAACGTACTTTAGTTTTCGTACTTTTTCCCATCAGGTCTAACCTTTGCAGGGCTTTCGTCCCTTCGCCTATAGGCGAAGGCTTGGCTTCGCTATCGCTCATGACTTGGTATAGAGATATCTCCGTGTAGTGGTCGGCCAACTAAAGCTCGCTAAGCTTCGCTTCCCCCCTTATGAAACTTCATGAAGTAGTCGGCATTCATTCTATAAGCGTCGAGTTTATAAAGCTTTGCTTCTTGCTTGTAGTCGGCCCTCCATGCCTCCCTTCATTTGCTTGCCTCCTTACAGCCCAGAATGCCTACTGACGTTAAGCTAACCGCCAGAAGCTCACCCTTCGGGTGTCGCTTCCAGCGCAGGAGGCCAATTCTGCCAGACGTCCCGGCCTGGGATCCCCGTTCGCCTTTAGTCTTTAGTTTTTTTTTTTTTTCTTTATTAATTAAGTAAAGTAGTAGCTAAGTGAAAAAAAAAAGCAAAGGTAAACAGCCCCCTGTCCTTTATATTATAGTAGTCAAGGACAACTAAGAAAAGTAAGGAAGGAGGCATGGAGCTTTAGTTGGCCGACCACTACATAAGCCGCTGGCGGAGAAAGCTCGAAGAGCTTCCCTTCATTCGTTGCTAAGCCAAGGTCCCAGGTCTCCGAGTCAGCCCGCGCTTTTTCGAAGAATCCTGCACCCATGGGCATACGGCCTGGCAGGCCTTCCCTTTCCGCCGGAGCTTCATGGGTGTTGCCCCGTTCCCCAATCAGATGTTTGGATGTGAGCTATACTCCGCGAGGAGCCACACGGGCGTATGGCCTTTTGCCTTGCCATTTGACCTCTATTCCCGTGTGAGACGGAATGCTCAGTGACAACCTCTCAATTGTCACCGCCTGGCCTCTCTTGCTACCACGGTAGCACCTAGTGTGGTCAGCACCAATCGTGTTCGGGCAACGAAGCTTACACTCATTCACATTGGTTCATCCTGCTATGCCCCGGGCCTTTTGCTCAACTAACAACAATGGTGGCCGACCATTTGTCAAGGCCCCGGAATCCGCTGGACACCTCAGCGGCGGGATTGGATACCCGCATCAGATCGAAGTTCCATTTTCGTGCCTCCCTCAAAGGAGAGCTGTTTGTAGGTGGGTCGCTTCGCGAAAGACATTGCTTAGGACCAACGGGTCACACGACAGGTGCACGATCGACTTTGCACACTCCATCCTTCGTCCCTTCGCCTATAGGCTTGGCAGGCAAGCTACCGAAGCGACTAGCTTCTACCGGAAGCAAAGCTTTGTAGAAGCTTCTGGAGGCATTCTGGTAGGAAGGCCGACCACTACATAAAGCGTAAGCAAGCACTTGGCTTAGGAGCAAGCTACCTTTCGGCTTCGATTTGTTATGCTCAGCAGCTCCAACAAGCCCTAAAGTTTCTTGCTGCCTCAAACTCTGCCAAGAAAGCGCTGCTTTGCGTTTAATCCTATGTGCCCAGCAATGCGTTCTCCACTTTCGGACCTCGCAAAGAGAGAACGTCTTTTTTCCTCTGACTTTCTCTCTCATTCGCGGAGCGAGGAATGCGGGCTTTGCCCCAGCTACCGCTATCCTTGGGAAACCAAAAGAGCTATCGAAGGAAAGGGATGCAGTCTCTCCCTTGGTCTTTGGAGAGGAGAAGGCAGAGAAGAAAACGTCCTTCGCGCAAGTTTTTTTGCTTCCTGCGCCCTTACTAGTAAAGGGGCTCTTCAACCAAGGAGGCATTCTGGTAGGAAGGCCGACCACTACATAAGACGCCATCAGTCCAGGAGAGAAGCAAGCTACCTTTCTTTGATCCACCTTCCCGGGCAGGGAAGAGAACGAAAATAGGCCGCGGATGGTGGCCGTAGTAGATTCGAGGATCTTACGCGGCGGAGCGAACTCCTCTATCGTGTTGCATTTCCTCTGGCGGCGTAGCTGCACACCCTCGATCCATCGTACTAGAGCGATTCTAGAAGAACGATTAGGGTCATATTCGATCCTTTCTACGATGCCAATAGACGACCTGCTTCGTTTCAGATCAATTCTTCGCTGCAATCGCTTCGATCCACCCCCTCGGTGAAAAACCGTAATACGCCCGGAGGAATTCCTCCCTGCAGACTTCCCCGTACTCAAAGTGAAATGTCTAAGTGCTCTCCCCTTGTTGCTTTGTCTCATTCTCTCTCTCGTCATCATTCGATTCTGCCCCTACTTCAATGAAAGCTCCTCCTACTCCTCCTCCTTATCCTCATCGTCGTTGGTCCTTTATCATCTCTTTCTTTAGTCATTGATTGTCATTTTTAGAACTTCGAGAAATTGACATCAGATCTTGTCATCCGGGCGGTTCCAGTCCGGGTGCTCAACTTGACTTTAGAAGTAGCGCCTTTTGAATATGAGTAGGCGACTTGTGTTAAACCTATAGCATATAGCTAACGCTCCTTAGCTTAGAAAGAAATTGGAAGAATAGCGCTTTCTTTCTATTTATGAGAAAACGAGACAACCAACGCGGAAACTCAAGCAAGGCGCGTAGCGGCGATAAATTACGCATAGCACTATGATGCTGAACAAGAAATTATGTCATTGTCGTCTCTATTACGAACGGCGAGCGCGGATGAATCTAACGGCAGCGAAAGAACATGGTGATGAACTACGGGAAATTGGAGAAAAATCTTGGTATCGAGATAGCAATGCACCGGAAACTAAACGATCAGTGGGGGAGAATCTGGAGCAGCAGCAGCTGAAAGCCATTCATGAATTTCAGCCGTTACAGTAGCCCACGTTCCAGCAGTGTGGTCAGACGTTGCAGCAGTCCATGTCCTCCCCACCTCAGCCCCAACCACTTACAACATAGGGGCTTTACAGCGGTCCTCCACGTCTCAGCAGCAGCAGCCTGGAGTGATGTTACAGCAGCATTCATCTTCGGATTTTCAGCAGCCCATGCTCAGGCATGGCCAGTACACGTCACAGTCTATTCTAAGACTGACAGCCTCTACGAGTTGCAAGTGAATGCTGGTATCCAATCAATTGTCTGAAGCTCCTGAGTCTCAGGGCCCATTATCTCCTTCTCCGAATCTCAGAAAATCCACACTCCTATTGATCGATTTTTCTCCTATGGTTCCTACTCTCTTGACTTGAGCACAAGTCTTTCAGAAAGATAAAAAATCATGGAACCGGACTCAACTCTTACGATAAAGCCAAATCTGATTAGAATTGGAAAAGAGCTATGTTAGAAAAAATGGGATGCTCCTCAAAAGAATGAGACCTGGGATCTTGTCTTTCCACCACCTGACAAAAACATTGTTGGGTCAAGGTGGGCTTACAAGATCAAATACAAGTAAGATGGTTTTTTTATATAGAGGTACAAACGGCTTGTAGCTTTCTCACGAGTAAGAAAGCTCGCCTGGTTGCTCAAGGCTATGAAAAAGAGTATGGTCCATATTATATTATGCCGAGACGTCACGTTCAGTCCAGTTGCTCAAAATGGTACCATTCGCACCCGCTTACATTCAGCACTGGCCCAACTCTCATCCCATTCCGACGTCAAGAACGCTTTCCTTCACGGAGATCTCAAAGAAGAGGTCGAGGCCAACCTCCCGGTTATGAAGACTCTTTGAATCCAGACTCTTTGTGTAAGCTTTCAAAGGCTCTCTATGGACTCAACTCAAATAGGCTTTGAAAAATTCAGCACAGCACTACTTTCATTAGATAGTAGTTCAGCTGGATCACACCTTATTTGTTTGTCAAGCGCTTCAGGTATATCCATCCTTGCCATTTATATATATATATATATATATATATTATTAATAAATAAAAATCTTACCGGCAATGATTCTGCTGCTATTCATCAAACGAAGCAACAGCAAGCAGTTTCATATGAAAGATCTTGGGACTCTAACCGGGATTGAAGTTTTTCGGTCTCCGGGTATGCATCTAACTCAGCAGAAGTACGCCATGGATCTTCTAAGCCGCCATGGAATGCTTCACAGGTTGCCCTGTGCTGTGTGACTCCAGCTTAATGCCAAGCTGTATTCTCATGATGGTGAGCTGCTATCAGATCCATCGGCCTATAGGAGTATGTATGGTGGGTGGTCTCCAGTACTTCACTCTGACTCGCCCAGAGATTTCGTTTGCTGTTGGACTTGTAGACAAGTTTATGCAGTCTCCTCGGGTCCCTCATTTAGTAGCTGCTAAACGTATTTTGAGATATCTAAAAGCTTGACTATTCTGGAAACCTTGCCATTACTACCTACCCCTATTCTATTAGTCAAGCTTGGCAACCCCTACCTCTTAAAGCTGAAGTAAGGTAAACATGCTGGTGATGTTACAGATCCTCGCTCCACTACTGGCTTTTGCGTTTTCTTCGGTGACTCTCAACTATCTTGGAAGAGCAAGAAA	LN:i:114908	DP:f:101
S	ctg2	GCTTTTTATTTTCTAGCGTGACTAAGGGGAAAGGGCTTGCGGCGCTACAACTTGGTGCCTTTTATGCTTCGTAATCAAATCCATTCGCGTGGTAGTTACGTAAAAAAGGAGTTTATGACTCAAAGTGGATTAACGTATTGTATCTATGGAGTTTGACTGAGCCCCTCTGAGTTAATTCACTCAATAAGACACAGCAGAGAATGCTGACCCCATCCCCTTTCATATTCTTACCAGTATGTCGTCTTTGGTGCAATCAGGATTGAAAGACAAGTTTTCTGGAGAAGAACCGTTCCCATGAGAGGGCTCACGTGGGAGAGTTCGAGTGGGCTACTGATCGACCCAAGCCCGACATGTGCGCTGACTCAACGAAACGTAGTTGTGATAAGCCCTTTTTCCGGCATCAGCCTTTGACTACTGGAAATCTCAATTGGAAGCAAAGGGGCTCTTCCTTCCTCACGGGGTCCGACTCCCCTCTTGGAAACTCCCCTTGTGCATCCTGATTCTCGTTCGGGTCATTCGTTATGGCTCTTCGGTAACTTGACCTTTTTTGAGACGGAGCTACTTAGTTTAGCATTCGATAGCAAACAAGCAGACAAGCGCATTGATCAGCCTGATGGATTGAAAGCTAGTCTTGGACCGTCATCAAAACCGCTTCCTTTTCACCTTGAGTTCAGCTCCCGTCAGGATTGAGTTCACGATCATCCACGGCTTCGTTCAAGATCGACCAGAAATCCATAGTCGTTCGTGCAATCTTGGGAATGTCAAAATAAGACCTCTTCAAAATCCGCTGTCCTGTGTCGGAATTGGGATTGGACCTTGAGCAGCAAGCAAATGAGCATTTGAGATCAGGCAGGTGGGGAAAGCTTTGATGCATCCTTTTAATCAGACTGGCTCGACTACTGATTCATCCATGGATTGGGACTCTCAGTGGTGGAAAGGTAGAGTTGGGATACAAAGAAAAATCAAAGGAGCAACTTTCAGGATCTCCGTGAGTCAAGTGAAGAAAGTTGTTTCAGGGCTCAAGCGCGGGCAACAGGGTTCTCCTACGATGACTTTAACGGATAGGTCCGCGATGGATGTGGTCGACCATCAGAAAGAGCTTTCAGCGGGTAAGCAACCAGTTGTAGCGCTGAGGGAATGAACAGCGGTCTCAAGCAGGCAAAAGGGTGAAAGACTAGCGGGCAGAGGCCACCATGGGCAGGTTTGAGGAAGGGTTCATCCTCCCCGTCATTTCCTCTTTGGCTTTCATGGAATTCCCTACTCTCTTAGATCCGATTCGCGTATGGAAACTCTCGTTGAAGATGTGCTTTCTCTCTTGCTTTGATTTTCTTTCGAAAAAAGTGCTTCTCCCGGTTCAAGGAATTCTCTGATCCATCTGCCCAGTGGTGGGAGTGGTGGTATGGCTCCCCTTCCCCTTTTTTATTTGGCTCTTCTTCTGTTCTGATGTCTATGGGTTGGTGATGAGTGGGGGGATCTTACCGGTTGGTTCTCCGCTTCCTCTAAGGCTGCCTGAAATGGTGCCAATTGAGCCTGCACTGCTGTTCTGCTCGCCCTCATTTGAGCCAGGACAACGACTCTACTGCTGAGAAAGCAACTCCTTCCTGCATCCAACTGCTACTGACTCTGTCTTCAACGCTGGGCGAGCTGTTCGACTACAGATATGGCCTTTCCTACTGTTTTCATTCCTATTGCGACAACCGCTGCTGACTATGACAGCTATGACTGCTAGGGCCAGTCTGTCTACCCATAGTAGAATCTATTCCCGCTTTTGGCCCTCTACCTATCGATCCAGACCCTGCTTGAAAATCTGCTTCAAACGAGGTTGCTAGCTCCCCATTTCCTCTCTTCTTTTTTTTTTCGATAAGAAAAAAGTCGTAGTCTTCCACGGTGGTGGGGTCTCACTGTTCGGATAACCTTCCTTTTCATCCTACTGCATAGGCTCCTTCGGCGAATCTTGGGGCTCAGTGCTCCCTACGACGGGAAATCGGGGTCTAAAGACCATCTCTTCGACGACGTGGACACGGGGAATCCCATCATGGGCGATCCGACAAGAGAGATGCAGAAGAATATGCCCTCCTCAACGGGTCAAGCCCAATCTTCTCAAGCATTGTCTCAGTATGATGATGCAGAGATTACTCTCCCTTAGGAGCCGCAGGAATATCATCGAAATTTCTTGAGAAATGAGTGTCCTCATATCCCACCATGCTTCGCGTAGGCGCCATCTCTGATGTGAGAAGTCGATCTTTGGCTCTAGGCATCCTGCCTGAGCTGACACATAGAGTGCGGCACTGGTGCAGGGTAAATAGCTTGTAAACTCCGCTCTGTCACGGATAGAGCGGGGACTTCCGTCGTGAGTGGTCTATGAAGCTTTAGGCATAGTAGATGTCAAGAAAAGCTTCCAAGTACGTACATTTGGCGATGTAATATGGAGCCCGTTCGATTGTAGGAATCCGGGTCCATTCCGGAATAATGAGTACCGGAAGAATAGAGCTTCAAAGTGTGTAATCTCCCTCGGGTTGGATAAAAATTGTGAGGAGTCCAGGCATCTTCTTTATAGTTCCAGGCGAAGACATCCTTATTTTGAAGAAGGAACAGACGGTATTCTTCCCTCTCTTCTTCTGACATGTTGGAACTGACAAAAACTGGACTCGGGTCGGCGGATGCGCTTATGTTTTTCTTTGTCAGCCCACCTCAGAACGGATTCAGGCTTTTGGTCCTGTCGACAAAGATAGTAATAAATCCATTCTTTTCTTTGTGTTGCCCTAAGCCAGCTGTATCTCCGAGTCCGAGAGGGCTCCGGTTTACAAGGCTTGACAGCAATAAGGAAGTCGTCGGCATATCTCGCGTAGCGAAGGAAGGGCGAAAGAGTCGCTATTCTCTTGTCGAATTGATGGGCAAAGACATTCATTAAGATGGGTGAAAGAGAGCTCCCCTGGGGTATTCCCTTATCAACCGCCCAACCACTCTTTCTTTCTTTGTCTCGTATGTAAGTTGTTAGGAAGTAGGCTATTTTTTCAATGAAAAGCGGGTCGCCGATATCCTACCGCAGAAAAGAAAGGAGAAGCTAAAGGTTGAACCAAATTTAGCAAACCAGAGAAAGAAAGAATATTTCAAAATAGCATCGACCACGCCCCGACTATCCGCTTGGGCAAAGTTTGAGCTCCTCGGTTAGGTCTAAACCCGTGGGAACAGTCGAGGAAGCGCGATTCATAAAAGGAGGTCAGAACGCGGCGTCAGCCCATCGCGCAATGCTGATTCGAAAGCTTTTCCATAGCGGAGGTGATATCCCAGAAGGAGAAATCTTCTTTGCAGACTGCTTCTTAGGATTTGTATCTGATATGGGGATTTGAATGGAGAAATCTCGATTTTTCTCTCCGCATAGTGGAATGTTTTTTCCTCCTAACTCATTTCCCGCTCTTTATATCCTATGCAATTCGATGTTAAAACAATGTGGAGTTTCCGGAACTCAATTGAACCGCGGATACCCATAACGGGATAGTTTATGGTTTTCGTTCCACTTGTTGGCTCACACATTCAAGGAAGACTCAATGCAGATTCGGGCGTTGACCGCACGTCGAGCTCGATATTTGTCGAGCCAAGAAAAGCGAACTTTCGGATTCGAACCGAATGTCCGTTTTTGAAGGATCAAGCGAAGAGACTATCTTAGTCCGTGGCTCGCTGTCGATTTTGATAACGTCGAACAGCGGAAGCCCGCCGGTGGTCAGGCGACGAGCTCCTTCCGACCGAGGAAGGGGAATCCACCGAGTAAGTCAACTAACCAGACCTCCCATCCGACTCCCTATCTCTCTTCGATTCTGTCTTTACAACCTCTGATGAGGCAGCGAAGGGCGATGCAGCATCGAAAGTTCTTCTACTTGCCAGTGCGTAGAATGGTTAATATCTTTTCCTTCCTGATCCAGTGTTGGCTGAAGCCGAGGCAGAAGAGTTAGTTGCTACTGCTGCTGTTGTTGCTTCCATTCCCGAATATCTTTGACTTGGAGACGGAACTGAAGGCGTTGAATGAGATCTTGATGGCGGGCGGAGTGGAAGCAGAACCGGAAAAGGCAGAAATTCCAGAGAGGGTTGACCGAGCGGACTCAACCGGGGCTGAGCTTTCTTTCTCACTTCCCTACTCGCCATCTTCATTCCATAGTGAAGGGAGCAACTGTCTCAAGCAAGGGCGTAGCGGGCTGATGACTCTCTATCTCTAACTAGGTTGCAGCCTCCTTTCCGTTCGGGCAAGCCCCCTGCTTTTCAAATCTCGGATAGGTGCACTTACGGATAAATGGTAAAACATAACGGATCATTTTTAGGGAATACAAAATTTCAACTACTCGCTTTAGATCTGCTTCTTTAACGGGTTATTAAACAGGTGCTTGGGACGGTGTGCTTTTGATCGGGACGGAATGAGAGGTAACAAACGACCTTTATTTTACGCCCCAGAAAGAAACTGTTCCCATTTCCTTAAGGTCACAAGGGGGTGAGTGGTACATTTTTGATTTGTACGTGCTTCAATCTTGACGCGCTTAGATCAGTCACATTTGCTTATGGATCGATGGATCAACTGCCTCTGTCCCTACTGCTGCCGGTCATGCCTTTGCCTCTGCTGGCACGGGATCTCAATGTACATCAACCCATGAATCCACGCCTGGATATGGATAAGTTAAACTAATCGACTGGAAGGAAGGAACTCTTTTCCTTCGGACCTGGAGAATCTGTGACTTGGTCTCATTCGAGAATCTCTTAAGTCTACTGTTGGTAGCTTTGCTCCTTGAGGAGGATCCAAGCGAAGGAAAGCTGCGGGCTCGACATGCATGGAGTGGGCTAGGTAAATTCAATCCACTGTCTCTACTCCCACCTCTCTCGCTTCCGGTTCTAGAAATGAAAGGGATGCCGCGCGGGGCCTATACCTCTTTGGGTTCTCCGTTTTGGTCTGTCGCTGGGTGATATACCGAATCAAGCGCGCCCCACCCCAACGTTGTTGTACTTTACTGCACTTTCAACATAAGCATCCGTTGCTTGCAGGATCTTGTTAAAGCAATTCGACGTTCCCGGGGCTTACCCCGACCCTGTTGATCCGAGACCCGGAGGTCGGGACAGAGGATGAGTCGGAAGAAGCACCAATGTGAACATGGGTAACGGAAATCGAGACAGTAGCGCCCGGAGTGGCGCCGATAACAGATCCAAGATCCGTCACCGAGTAATGACGATCTATGAGCACATGGCAATTTCCTAAAATTGGCATAAACCACCTGCTTAATGTATGAGCTATGCCGAACTCATCTGGGCCGGGGGTTTACGTACTATTTAATTCAACGTATAAACGCATATTCATGAAAAGGAGTGGAGCTGGGAAGTCTATAAGTCACTTCTCCCTTAGTTGCCACTGATCGATTCATCCTTCGGCCTCGGCTCAGACCAACGCTTCATCCATGCGCTTAGTCAAAGAGTTGTAGCCGATTCGGTTACCAAACTTTCCCCGCATGATTATCCCTATACGCTCTTACCCCTACACACCTTGTGATCATTCCCGCCTCGCATGATTCTTTTTCAATCCACCGGCCCGGCCCCTATCACGTAAGGGCGCCCCAGATTTACTTAATTGAATTGAGTGCACCCTAACCTTTTATTATTATTCTTATTATCCTACGTCGAGCAATTGTAGACTCCGTATACTGACTTGACTTTCATTTTAGAAAGAAGTCGTCAAGATGGCACAGTTGTGCAGCGTCTACCTCGAGCAGTAAGAACAGAATCGACGGAAGATACAGAACCGATTGGATAGTTGATGAAGGATGCTCGCATCACCTGACCGGTGATATGAGTAAGTTTCAACAATTACAGAAGTATGAATGAAGGCGCTTGCGGCCGTTGTGACTGCATATAACTCCTTCTATCCCGTGCCGTGAAGCACGTAGGTGACCTCGCGATCTCACCAATGAAAGGGAATTCGAGATTGTTATAAGATGTTTATCATGTTCAAGGAATGAAGAAGAATTGCGTTTCGGTTCCACAAATTACGGCGACCGGGCATTCGTTATCTTCTCTTTGGGCCAAAAGTGTTAGCGAACGCAGATGTTCGTGGTACTCATGGAAGGAATATTAGTTCAAATGTTGTACGTGTGTGTTGTCCGCTGGTACAACATATGTCGACAAGACCCATCGCCATGAGACAGCGGACCTCTGGCATGCTCTATTGGCTCATGTCAGCTATGATCGCCTGAAGGTGATGATGAAGAAAGGGATGGTTTGTGGCCTTCCTTCTCTAGAGATGCGATAAGAGACTGTGTGCGCGGGATGCCTATTGATGAGATAATTGGCAAGAGAGATCTGCGGCTGACTGAATGGCTGCAACTGTTCTTCTGCTGAAGTGAAAGAATTCATTAGATTCTTGCTGCTGCTCTGATGAGATGAAGATGCCAACGTCTGCTCCAGAGAATGGATGCACCGATAGAGATGTTGATTCCTGCTCGAAACCCTAGAGAACACGACCGACTCTAAGACCATGAAAACAATAGAGATTGTAGAAAGAAGAGAATGATTCATTACTCCATCCCACAGATATGTGAAAAGTGGAGGGCGATCTTCCACTGAAAACATATCTAAAAGGTCGCGATTGGTAGAGCTGATCCCGATCGACATTCATCTTCCGCATTGTTCGCGTCAATCATTTCCTCTCTCCTTCCCCTGTCGCGGAAACTAAAAAAAACAAAGAATCTCGTGATTGGTTGTTAGGAAGTTTGCATTTCGTTTCCTTCCTTCTCGAGAATTTTGAATACTATAGTAAAGTCAACAAAGGGATAGTTGATCAAGGAACTAGTCGACCTCATCTCTTCCTCTGCTACGCTTCGCTAGTCGAGCTATAGTCGTGTTCGAGTTCATGTCGTTAATGTTGTGCTATAGTCGACAAAGGGAATCGCAGATTGGTCGGCCCTTCCCCGGAAGTGCCCTCCTGCCGCTCTTCCTTACCTAGATACATACTGAATACTGGTAGGCATCTCTTTGCTAAGGTACAAAAACAAGAGAGAAGATCATTTAGTTAGTTGGGAAGGGAACGGAGAGAGCTATTTACCATTTAGTAACTAGAGCTACGTAGTAGGTTGGATACAGTTGCGTTAATTGTCCTTCGGGTCTTTATATATAGGTTCTTTTATCGGATGCTTACCTCTTGCTAGTAAAGCTACGGGGGAGTTCCTTTTCTTTTCCTTCCTAAAGATGAAGAAAGAAGCTTGCCTACTACGTTGAAGGGCGGGGAGTGGGCAAGGCCGCAGGGTGGAAAGAGAGTTGACCGTGATCTCCGGCTTCGCTCCCGCTTAATTCAATAGGCCACATTTTTCCGCTTTGCACGCAGAAAAGCTCCATCAAAAACGGAGTTGACTCATTTCGCTTCTTCTTCTGTCTATATGGGGCTGGCTCATTCCGTGCTGGAGCACTGCATATCGCAGCTCTCAGAAATCATACTATTATTTTACCGATGACTAGGCTTAACACAAGACCATAGAAGAGAAGCAGGAATCTTTGACTAAATAAGAAAGCCGGGTTGGATGAACAATTCCTATCACTAACCAGCCTTAGCTATCATACTATACTATAGATAGCTAAGAAGCGAAGCCCATTATTTCCTTTTTCCAACACTGCCCCTTAGAGTCATTAGCCTTGTCGCTAAGCCTTCATTCAACAACTATGGTAGAGAAGCGGTACGAAAGTTGCAACTCCGGGTAAGGAACAACGCTAGACGTTAGAAGTCAGGTAAGCTATTGAGCGAAGTTTAGCCCGACTAAGACTTAGCTCATCAAGTCGTTACTCTCGGGTCCCTTGCTTTCATTAAGTGTTGATGAGGGGCCCCTTCGCTACACTAGCCTTCCGTCGCCGACGGGAAGTGCCAAGGTCGTGGTCGTGTCGAAGTGGCATCGTAACATAAGCGCAAGCGCCTGCTTTTAGTTCCGCTATTTGCGGGTTTGATCTCATCTTTAGTGAAAGCAAAGATGGTAAATTGCGGTGTACACTTAGCTCCTCGATTGAGCCTTTCACTGGCTATAGGGCGCATAAGTCAAAAATAGGCTACTTAGTTGATAGGGTAGGCAAGACTAGCGCTCAAAGGACTGACTAGCAGCACTAGCGACAACGAGCTTTGTTTGAAAGTCAGACTAAAAAGGAGGGTTGGATGAAGGAAGCAGGGGGAGGCAAGGAAGTAGTAGACATGTTGAAGAGGAGACAACCAGCTCTTGGACTATCTAAAATGCGCGTCGCGTGCTCGATCTAGGTTTCTTGGACAATTTTTGATGCACTGTCACTAAACAAAAAAAGAAAGAAGAGAAAGAACTTGGAGTTGGCGCCTACATAACAGGTTGCTTGCTTACCAAACCGTCCTGGCAAGCTCCTCCAGTTCGATTATTATTCTTGACTTGACTTATTATTAAGAAAACTACTAACTATCAAAATGAAAGACGATCTAGAATCTACCCAAGAAGATAGAGAGTCCCACATACGAGAAAAGGTCACAAATGGAGTTGAACCAAGTAACATTGCAAAGGCATAATGATAGTAGGGTCGGGATATCCCCGCCCTCCGAACCGGACGTGAGGGTCTCCCCTCATCCGGCTCTCCGCAGGGGAATCTTCACTCACTGCTTCCCCTAATATCCTCCCTTTACCACATCATGGGGGTTTACAGGAGATCCCAGAGGCTCGCTCGGAAAGGCTGCTATACCATACATTAAACCTTAACTACAAAGAAAGAAAGAAATGTTGTAGTAAAACGACTCACTATAGTAGTCCGTCCGGCTGCTCTTGCTTAAATCATTACTCTTCATTCTCCCGTGCTCTAGCAATTGCGCTCCCTAGACCACTACCATTAGGTAGGGACAATCAATCCGTAGTTACGGGAATAACGGAATGAATGGGGATCCCTATCAATAGCAAAATGAAGATTCTTATAAAAAAAAGAAATCCTTTGTTTCAATAGTTGTATCTGGTCTGAGACGGTACAGTACTCTACGAGAGGAATGCAATGGGATGGATGGTAGAGGGCTGCCTGCGCCCAAAAGCTATGATTCACTTGTCCCCTTGTCCATAGGGACCTCGTGGCATACAACCGACACGACTCCTGCGTTATAGCCGCCCCTTTCTCTCTTTCTTTTGACTGCCTCGTGGACGGACGAAAGAAGGGAAGTTACATAACGGTGCAGTGAAGGCTCGCGAAGTAGACAGCAAGCCCCCACCCCGTAAGTACTGTGTTGCCGTAGCGCGCCCTACTTCAATAAGGCTCGCTGAGACCTCGCTGACTTTAAAGCTCGCTAGGGGATGGGATTCATTCACTTGCATTCCTGCTAGCACTACAAAAAGCTCCGGTCTTAACGCCCTTACGGAAGCTGTGCAGCCTTTCCTCGGGTTCGTAGAGTCGGGTTTCCCGTTTACCCACAACGGAGGAGCCGCCCCCACCAACCAAACCAGGCAGGCGGCCACGGTTCATAACGCACTCTTCGCACAACAAATCCACTTTGAAGTTGACTTATTCGCTCGGCCAATCGTCGGAATGTGTACGAGATACCATAAGGGCCCAATATCTCAATAGCACCCTTGTCTAAAGCTTCGAATGAGACTGAATATCCGAAACGCAGGAACGATCTGACTAGAAAGTCATTCAAAACTTGATCGAAGAACCAGCGTTTATTGAAGAAGCAATAGAGTCGATTACAAAAAGTACTAGTTTGAAAGGCTCGTTGGAATTGATCCGCTACGGGATTTACATTATACGCTAGAGAAGCACCTGAAGTACTAAACAGAATAGGTATTAGTTTTGTAATGGTTGGAGCAGCAAACTCGGATTCGGCAAGAATCTCATTTTTTGGTAGTACGAAGGGGGAATTGGCCCAAAAATTGGATAGGGGTAAAGACGCTGCCGGGCGCCGGCGGCTTACTCAAGTGCCCCCCGAACCGCGCGAAATGGTCGCCTATTACACGGCTCACAAACTCTGCCTGGGGTGGGGGTACCTATTATTCGTCGGCGGTATGGCGCACGCAGGGCCTCGGTTTGCTGCGTGGACTTCCTATGCATTTCCTAAAGAGTGCAATGCAATGGAACCCAGCTCAGCTCCGCCGAGCCAAAAGTTAAGAACCGACGGAGGCGGACAGTAGAGTATAGCCAAGAGGCTTTCGTCGTCCGTAAAGGACCTAACGGAAGACCGTGCTCCGAAGTGCACTGAGAGTTTTGTTTTAAGAACACTTGACCTTACCCCTTCTATTGAGCCATGTGACGGTGGAATCGGCAAGATGGAACCGAGGCCCGCCCGGCCACCTTAGGGGGGGACAACCAGACCAACCCAGTAGGCTTTCTTTCCAAAGTTTCCTCCCGTGGCCCTTAAATCATTGAATTCATAGGGGCGTCCCAGGCAGTGGTCCAATGAGAAAGAAAGACAGGAGGGCAGGATTCGTCGTGGTCGGGCGAATTCATTCTGGGAAAAAAAAAAGGAACGGAGTCACCTGAGCTACGCAAAGGGAAGGAAGTCGTGGGCTGAGCCGGAGGTCACTTTTCCCGATCCATCCCGAAGGTTGGTTTTTTTCCCTCTCTCGCCCCGTACCCAGCCCAGCTATCGGCTCAGCCCTATCTATTCATCTCTTTTTTTCCATGGATATTTTTTTTTCTCTCTCTTGTTCATAGATCTTGAAACCGGATCAATAGAAATTTATCAATGGATCCATCTATCTATCTATCTATAGAAAGATCTAGATCTCTATCAGAATCTATCTCTATATCTAAGGAAGAACGAACCTGAGAAGCCTGTCCCCGATATTGTTCTCCGACGATGTCCCCTGGGCGAAAGGGGCCACCATTCTCTTTCTTTCCTCAATCGTTCCGATCATTTTTCCATTTCATTCCCCTTTTTTTGCCCCGGGTTGGTTCGTTTCCTCCTCCTATCTACGCAATTCTCTGTTTTCGTTCGTGATCATGTTAGGCGAAAGGATAGGTATCAATTTCTTAGAGGGGCGGCTTCTTCCTCTATAGCGATTTTTCCAGAGTTTGTTCTTTTTTCGTGTCCACTACATCGGTAGAGTGAAAGTGCTCTTCAAAGCAAGGGTCGGTGAAGCATACCTCATCCATCAGCTCCATTGAATGCTAAAGGAGAGAGAAGGGAGGAAAGGATCTTTCGCTGACTCTCAATTCCATTGTGATATCCTCGCCGCAAGCGCCTACATCTTGTAATTCATGACGCTTTGTTGGACGAGCACCCGCCTTGCGTGCTGGTTCCAGTTTGCCGGGGGAATCCGCCTATGAAAGGATGATCGCTAAGAAGTGATCAAATACTCAAAGCAAAGCATGAAACAGAGGCAGGGGTCAGATCTGACTCCCTAAAAGTAGAACAATTAGAGCATCCGGCTAACCTTTTCGAATTCGAAAAGGTAAGTGCTCTAGAGGATGAGAATGTAAGAGATTAGTACCCCTGGTATTTTGATATCCTTAACTTTATTGATTGAAAAGGGTGAGTTTTGCCACGGCCAAAGAGTTGCGTTTTGTCAGAAAAATAGCCACCCGGTACGTCAGTATTCTATACAAGCGTTCTCATGAGGGAATTCTCCGATAATGCTAATTTCATAGTATAGTCCAGCCATGGATCAGTGGCATTCCGGAGTATGCGGGGGGCACGTAAACGCCCAAGCTTTTGCCAAGAAAATTCTCAGAATGGTACTGGCCAACTATGGAAAAGGACTACAACCACTATGTAAAGCGCAGCGAAAAGGTGAAAGAAGGCGCTTATTCATGCCTCTTCTTTACATCCGATCACGTCTCCCTGGCTGTTCTCAGTATGGGCATTCGATGTGATCGAAAAAATGAATCCCGCAGCATCTAATGGGCATTGTGTCATCTTGACCGCCACAGAGTAAGTACTTCACTAAGTGGCAGAAACGATTATTAGCGAGATTGAGCGGAACGACCCCGAATCGTCTGTTGAGAGGTTGACGAGAATAGGGGCGTAACAGCTATTAGATAGGCATCCAAGCCGTAATTCCGGCGGGAAAGCGGGCGCTTAGAGCTTGTTGATACGAACTCATCTCATTCACATATGCATGCTTAAGTAAAAACTATTCCATCCAGCCAGCTAGAAGCATACAATACATGTATTCTGTCATGGTCTCTTATCCAATCTGTGTTCTATGTATGTAGGATAGGGAGGAGCGTCATCAGTGATTTGACAACATACATAAGCGCTAAGAGCAATAAGGAATTCTTCGAAATCTAATATTCTTTGGAATGCCATAGGATGATGCGATTGATTAGCCAGCCTTTCTTTCATACCATAATTGACTCTTGGGTGGGGATGAAACTCTACTAAGAACTTCCATGTAAAGCAAAATGGGACGCCCATGTAGTGTACAAAATCAACTTAGTAGCGCTCCCTACCCCTCGCATTGACTTATCTTCTCTTTTTTAGCCAAGGCGATCGGCCTGACTTTTCTAGAAGGAGTCGAGTACCTTCCAGTAACGGCGAATAAGGGTCCCGCCGGGATTTCCCTTTTTTCTCTGATTGCAGCAAATACTGAAACAGCTTTCGCCCTCCTTGGTGCTCAGCCAAGGTGCCAGCATGTGATTGGTGCATGACCTCCATCGCTTCATCACCTGATAGACACCTCAACAGAATTACCGAGAAGCCTATTTTGAATAGCTTACCATCATTCACGATATACCTTTAGGCCATCTTCTTTAGCTTATTCGCTTCGTATCCATCATCCGGTAAGGTTCCTTTTGTCAGGTACTCGATATATGGCTGTCTCCAATCCACTACATCGATAAAGGCACATTCTGCTCTATCGGGCATCCATGTGCATTTTAGACAAGCCTCTTCTCGAGCTTTTGCATCCCTAGCCATATCAGGCCAATAGTAACCTTGTCTTTGCAATCTTCTTTAGAGGTTTACCAGTGTTGTTGTCCCACAGACCTTATCATGAACTTCTTCAAGTCTCTTTGCTGCTTCTTCAACGCCAAGGCACCGAGCTAAGACCCCATCGGACATCTTGTAGTACAAATTGCCACATAATTGTTTGAAGCACTTCAAGTCTTTCCTGGCCATGTGCACTGACGACACTGATTGCTTTAGTTCTTGAATCACAGCATGTCTCCAATCTCCTTCTTTAATGACATCTTCATATAGCTTATCGTGTTAGTTCCATGAGCTGGAGTTCGTCGCTTGCTGATCTTAATGACAGCTTCATCATCTTCGAACTTTATCTTTGAAGCTAGAGTGGCCAAAGAATCAGCATGTCGATTGGTAGACCTGTTGACATAGGTTAATTCCACATCAATTTCATCACACAGCTTCTGCACAAGGGACTGATAAGGTGCTAGGGAAATCTCCTTCAGTGCGAATGTCCTATCTGTCTGTCGAACCACCAAATTTTAGTCACCAACCACTTTTGAACTTCTTGATCTTCATTTCTTTAGCGATAGACAACCCTATCGCTAAGGCCTCATATTCTGAACTGTTATTAGAGCATGGAAACTCGTCTTTAAACGATAAAGATGTTGACTCTCCTTTTGGTGATTTCAAAACTATTCCTACACCACCTTCTTCCTTGGCGGTGGATGATTCATCAAAGTATAAGGTCCATTGCCCATCTTCTACTGTTGCAATCTGTTCTATCTCACCAGGAATTTATTCAGAAAGCTCGATAGGGTCTTTTTTTTGATGGGCCAGTAGATCTGCAAAAACTTGCCCCTTTATCGCTTTGGGAGTGACACATTCTATGTCAAATTCTGACAGCTGTAACAACCATCGCGCTGTCCTTCCCGATAGGGCTGGCCTTGACAGCAAGTACCTTATCGGATTAGCCCCCACAACCAACTTTATCTTGTGCGCCAGCATAGTTTGTCTTAACTTTTGGGCTGCATATAAATAGTTAAGCGCTAAACAATTTTTCTCTGCTTTAGTGTATCTAGCTTCAGCTTCTTTGATAATTCTACTAGCATAGTATATTGTCTTGACCATTTTGATCATCCTGTGCTAGCACTATTCCGATAGCATTATCATTGAAAGCAAGATATAGCTTAAGTTCTTTACCTGCTATTGGAGCCATCATCACTGGGGCGTTCGCTAAGGTCTCCTTGATTTTCGCAAAGGCTTGTCGATGGACCTATTCCCGTACTCCACCTTTTTCTTTAGCAATTCCATAAGAGGGGCCGATAAGGCTGCTAACCCTGGTAAGAACCTTCTCAAGTAGGACCTAAAATTGACTTCAACTCTTTTGCTGAGGTTGGCTCTGGCATATCGAGCACTGCTTTTGCTTTAGCTGGGTCTACATTCATGCCTTGTCGATTCACCAAATAACCAAGAAATTTCCCTGATGTTACTCCGAAGGCGCACTTCATCGGGTTCATCTTCAGCTTGTATTCTCTGCATCTCTGTAGGACTCGACGAAGCACTTCCACATGATCTTTCCTTTGCTTGGATTTCACTACTATGTCATCAACGTAATCCTCCAATTCCTCATGCATCATATCATGAAAAATAGCAGTCATAGCACGTTGATAAGTAGCACCAGCATTCTTTAAACCAAAAGGCATCACCGTGTGTAATAGTTGTTACAACTCGGAATTCTGAAGGCAGTCTTTTCAGCATCCAATGGGTTCATCTTTATTTGGTTTTGGTTGTAGCCGCTATATCCATACATGAATGAGAACATCTCATGCCCAGCTGTTGCGTCTATGAGCAGATCCATGTTTGGCAAAGGGAAGTCATCTTTCGGACAAGCTTTATTTAGGTCTAAAAAATCAACACAGCAGCGGATTTGCCCATTCTTCTTGACAGGGACTATGTTTGTCAACCAAATGGGGAAAAGTATGGGCTTTATGAAACCAACCTTCAATAGCTTCTCAATCTCTTCTTTCTTTCTCTATTTCAGGCTTGAAGACTCTGGCGGGTTGTTTGACAGACTTTGTGTGAGGAGTTATATGTAAAGAATGACATACTAGATCAGTACCCGGGCATCTCATCGTAAGTCCAAGCAAACACATCTTTGTATTCCCTTTGAACAATTGACAATGCTTTCTTTTTCAGTGATGCCAAGGCGGGATGATACAAAGATAGGTTTTTCTTCTTCGCCAAACAACTAAAATAAAAAAAAGGTTGATTTGCTCCAACTTTTCTTCCACTGCTTTGACGCCGTCTTGCAAATAGCTTGGCGCGGATTGTGCTTCTTGGACCTTATTTAGTTCTTCTTCAACGAGGCATACTTCACCGCCGCTACGCGCCTCTTTTTTTTATTCTTATTTTTCCGCTTCTTCTCCCCTTTGGGCTTTATCGCCTGTCGCTTCTCAGCTTTCAAACCCTCACCAGAGGCCTCGTTCTGTAATTGCTATAAGCTGTAGAAAGTAGTACCATCTGGCAGCGTAACTTTGATGCACTGCTCTTCACCATCAGTCTTAAGTTTCTTCTGAGCCCTCTCGCTAGGCTCTGCTTCATCTCGCTTCATCAGGTTTTCAACTCTCTCGCTGGACTTCTCTGCATCTTCCTTCATTAAGTCCTCCCAACGAGGTAGTGGCACTCCCTGGACCCTCTTTCAATGAAAGCTCTCCATCCTCGGTAAACTCCGAATAATGGATAGCGTCAGCAAAATGGATTTCAGATCTTTCGAAGGGAGTGCTCACCGCAGGTACTCGTACCTCTTTTCCTTTGATTCTACCTTTAATACATTGATGGTATGTCGATTGGACCGCTTGGTATTTTTTAATCTATAGTCTGCCCAGAAGAGCATATGTCGTCGGTGCAAAAACAACCTGGAACTCTATCGGACTCTTGAAAGGTCCAACGTTGCAATTGACTCTGACCATCCCATTCCTACAAGTATTTGACAATTCGAACGAAAATCCTATACCTCGATGCTCCTCCAATGTTTTTGTTTGGGAATGCCTAGCGCTTCAACAGTGGACATAGGTATGAGATTGACTGCTCCGTCAGGATCAACCATCACTCTCTTCACGGCCACCCCATTCATCTCTGCTTCAACATACAACGAACGGTTGTGGAAGGGGTTTGGCGCCAACATGTCATCATCGGTGAAAATGACAGATTCCAGCTTCTCGCGAGTCACTCGCCGAACTCCTTCAGCCATGCAACACTGTGCAGAATTGAGGAATAAAAACCTCGCCAAGGCTTTCACAGCATCAGCCCTAACGGATTCGGTGAAGCATACTTAACTTAATAGAAAAACGCCAGGAGTTTTTTATTCTTCTTCAACCTTTCTTCGATAGGTTCAGAGGTATCAACCCTATGATATTCGCATGGGGCTCCTCGTTGAATCTTTTCTTCAAAGTTTGGCGACCATGCTTATCATGTTCGCCACCGCCTTTCCCTTGTGCCCTGGAAATAGATTAGCATCTACATTGCCTTGAAGCCTAAGCTCTCCTGACCTTATCTTCTTGTCAAAAATATCCCTAAATAACAGTCCATCGCGCTATGGGATATCTTCCTGTGATAGATACAGAATCGCAAATGCTTCTCGTCTTCAGCAGTCGGGACAGTTGTCACAGAAGGTAGCTCGATAACCCTATCTTCCAGCCATTTCTTCAAACTACCACCTTTTCACACTGTTTAAGGGGCAGCATCTATTGAGAGTGGATTGACGGTGTTGAGAGATTTCCAGCATAAGCAGTAGTTGAACCATTATAATGAAAAAGCTAGCAAAAGGGCAGGCCCAGAGTCGAATTCAGCCAGAAGAGCTTAACCGAATTTTTCCAATACAACTTAAGCTCCCTCAGTTGGAAGGAAGAAAGCAAAGCTTGAGGGAGTGAGCTTACTTACTTATTTTCGGTCGGTTTGGCCCCTCCCGGGCACTGAACAAAAGGTAATACTAATAGGTCCCTATCCACCTTTCTAAGACAACAGATCGAATTCCTCTACTCCCTTCGTTTGGAAACAACTCTTGAAGAGCCTTCCGCTTCGGCAACTAATAACTATAGTTATTGGCTTCTGGTCTATAGTCACTGATCTCGAGTATGCCCTCCGCCTCTCCTCTTTTTCTTGGGTCTATCACCTCCGCTCACTAATCTCTGTCTCCTTCGTGTCTGTCTTCCGGTTGATGATGAACTTGTTGTCTTCTTAGGCGTAGGTGTAGGTGCTCTTCTCTTATTCGTATGAGTTGTATATGTAGGAGTGGAACCTCTTTCAGAGCTTTTCTTTACCTATGTTCCTTAGCCAATCAAACCTTACTTTCCCTTTTCTTCTTTTGTTTCCTGCCCCGGTCAGCTTTTCTTTGGTCTATCTCCGCGGGTCACTAAACTAATCTGGTCCGCTTTGGCTATTGAACTAATCTTCTTCCCCAGGCCGAACTCGGAAAGTCCAACCAATGTATGATACACCCGACACTGCAACCGTCTCTTCAATCGGGTCAAGCCTGCCATCGAACCCCCCAGGCCCCAAGCCAGTCAGTTTGACCAGGAATGCCTGCGAACGGTATAATCATGAATAAGAAGAGCAACCGGTAAACGAGTGCGAAGGGAGCGAAGGTTACGAAGCGAGTTTTTCTATCTAAGGAAGTCTAGTCTCCTTCAGGCGAGTTGACCAAACGATCTATTCAAGCTCCTGAGAGCGAGCAGAATAGCCTGGGTCAAAAAAATCCAATAAAATAAAATAAGTAGTTAACCCCTTTATATCGTCTACCTCCGTCTCGCATGAGAAATAGAATTCGGGAAAACTAGCCAACGGACTCAGCTGGCGAGTGTGAGGATAAATAAAGATATATATAATATATAGTCTAAAAAAAAGGAATAAGCAAGTTATCGAAGGAAGCAGCCAAGTCACACTATTCCATAGCCTCGCTCTTCTCCTCTGTTTTGTAAGTGAACGAAAGGCTAACATAAGCTAGAGTTGAACGATATACTGAAATAGCCTGATGGCGAATGGGACCTCTTGAAGACATTACCTTGGCTTTTTAGGTCTTGAATTCTTTCAGATCCTGCCCGGCTTACTTTCGCTAGGCATAATAGGAACCGCCTCACTCCTCACCGAAACCAGAAGGCACACTACCAGGAAAGTAAGATAGCTTCTCCTCTGATTATAAAGAAAGAAAGCCCTCCCTTCATTCCCTTTTACAACATAGGAGGGAGGGGGCCTATACTTCTGTACTCCCCGAACTCCTCACTAGCGCATCAGCAACTCTTTTAGAACCGCAAACAAACAACCACTCGCTGTCTACTAAACGAGCGTTAGAGCGAATTGAGCGAGCATACAACCAATGAAGCAATAGGTGAGACAATCTTTCATCTTCCTTGCCGCACAAGTCGCAGCAACTCAGAACTCTAATCCCACGTGACGTAAGTCTGTCACAAGTGAGCACCTTAGCCTTCAGAGCCAGCCACAAGAAAGCAGCAACCTTCGCCTGCTTGCCAAACTGGGAAAGACCAACAATTCTCAGATGCAATCATCTCATACCCCTACAACATTGTATATGACCCCCAGGAAAAGAAATCTGCCATTTTTAGGAGCCCTTAGATGTACATGGAGCGTGGTATGTGAACTGATTGAATCAGCTGCAAGAGTTGTTCAACTTCCTCTATAGCGGGTTCCAGAGCTGGAAGCTGCAAAGGGAGATTCCAGATGGTTTGGTGATATCGCCGACGAAAAGTGGATATCATCAATCAGGATAAGGATAGTTCTAAAGCTGCAAAGGAAGGAAAGAAGGAGGCCAAAGGAAAGGCCCAAGAAGCCGTAGTTAACCCGCCTGGCCATTACGAACTAATCCCCTTGCCTTAGGTAATGTCCGATAGCAACTCAGGAGTTAACAAAGGATGAACCTGATTGCTAAGAACGCTAATGGACGTGAAGAACTGCCCCTGCGGAAGAGACAACTCTCGTAATATGCCTAGCCCACGCCGGCTCGTTTTGCGTCACAAATCTCCAAACCCATTTGACAAGCGTTAAGGGGATGAATGTGCACAATATGAAGATTGATGAGACCTATTCGACCGAATAAAAGAATAAGAAACTGCAGCTGACGGAGCAGCGAAGCTTCGTAGACAAGGCTGCTCTTTACTGGCTCGACGTATACTTCACTCGCTCCTCGCTACTAAACGGGTTCGGACTTTCAATCGGATATCAGAGACCCTCGGCCAGAAAGCGGCTGATCGCCCCTGTTCCGCGGAAGCCAACGAAGGGGTCGATCCCTCGAACGGAAAGAGCGGATGAAGCGGCACAAAACGAGTAACCATCCGAGCTTTGTCTCCTACGGACCCTCACCTCGCCAGCCAACCCCAATCACGAAGGGTGACTAAACTCAAACTAACGAGTCCATGTTCCATCGAAATTCCAATATACCAGCTTAAGTTGCACTACAAACGCTTCTGTTGCAATCCAACGGATGCAGGGAATTCAATCTAACATAGAGGGAGACCATCGTAGGGACTAGTTATCGTAAGACTAATGTTGTTTGGCTCTTTATATATGACCGAAACAGGCAACACTGTGGTTACGTTATGTCCACATCATTGGCCAGTGATAGGGCTTTGACGATTTGGATTATTCTACCACCAACTGCTGATCCAGACATTCTCCCAGCCTAGTACAGACGCCTTTCGGTATCACGGAAAAGCATAATGAAAACTAACGGGAGCGATCTAAAGGCACGGAGCCGACTTCGCGAGCAAGTGAGTTTCACAATAGTGAATCGAACCCCCAAACAATCCGTAGTTCAGAAAGGGGATGGTTCGACTTGATTTAAATATGGTGGACATCCGTTCGAGGGGGTTCATTCATTAGTGTCATAGCTTATCGATGGGGTAAAAATGATGTTCAACTAGCGCGTGGAATCGCTCATTTTACACCTTTACACATGGACGAGAAGAGTAGCGTTGAAAGATCCTATTCCAGCTATCCTTGCCGGTCCCATCGCCTATCTTTCCCCCGCGCCGCCCTGCGGTCCATCCGAAACCAGAAGAAGGAGAGGAGCGATTAGAGGAAGTGAGTATTGGCCCGGCTAGATATCCATTTCGTATATAGGAAGATCTGTGTTGGTCGCATAGCTTTTAAGAGATAGGGGTAGAGAGAGAAGTTTCGAAAAGACTGACACCATAGAGCAGGCTGTCAGGCGACAAGCAGCTAGGGGAGATTGAACATAGGGGTATGCACACCATGGCCTAAGTCATGCTTTAATGTTAGGTTAGAATAATATTTTGTGTAAGCTGTGGTCTAATCGAACCTAGCCCTTACGAACCCGGGGACCCTCGAACTACCTAGAGATGTACACGAAGACAAATAGAGATCTCGTCTCGGGAAAGCGCACCAAAATAGTAGTAGTTGAATCTCTAGCTTTTCGGTTCGTGAAAGGAATGAACTGCTGCGATTCACTTCCTCTCCTCCCAATCCTTTGCAAAGCGGTATGCAGAAGGACTCTGCCTTTTGTAGCCTGCCAGGACAGTGTGTGATGCGAAGATAAGGACTGTAGCCCAGTAGCCAACTCGAAGGGGCTTATAGCAAGGTGATCCGCTCTTCTGCATAAAGATGTCGAAGTGCGAGTTATGCAGCACGAGCAAAACACTCTTCCCTCCGCGGTTTCCACACGACGAAATGCCATCCAACTAGGTTAGATCTTTTTGGTTCAGAAAAGGGGATGGAAGTCAATTCTATAGTGACGTTCTAGCTATGTCGACAATAATACAAGTTTTCTTCCCTGAAAAATGAAGTAGAGCTTATTTTATTGAATCAAAGAACGTTGAAAAAGCAAAGACCACGGCTTTAAGCATCTCTTTCTTTCGGAGACCGACTTGATAATGGTGCTTGCTGCCCTGCGGCTTGCCGACTGCTTGCTTACAGCCGAAACCAGCCTGCTTGACCCACACCCTTTCCTGCCTTACAGCTCCCACTTGCCGGTCAATCCAAAGACCGGGACTCTTCCCTGACTGGCCTGATTGGACCGCTCTGCCTACTGGGCCTGGCTACCCCGCAACTTACCGCTTCAAAGCCCTATCCTTGGTCACCGCTTGCTTACTCACTGCCCTTGCTGCTGCTAGCTTTCTGGATACTGGACTACGCTGAAACCGGCTTTCTTGGCTATGCTACTGTTTTTGCTACCGGCAGGACTGCTGCTACGACTACATGCGCATAACGTGCAGTGGCTTGGAAGCAAGCTACCTTGACCATCTTCCGAAGTTCTAAATAATCTACTGATCAAAGGCTTCCGTCGCAGACTGCTCTACATTCAGCCACGCCATAGTGACTTCCGAAGCGCTACGGACGGGACGAAATCCGGCAGCCAATTGCTGGCTCTGAATAACCAGCCCAGCAATAAGCTCAATTCTTCCATAACATAACGGAGCGAGGTTGCGCGCGAGCCGAGTGACGTAGGTGCACAAGAGTACTTCGCGCCACAACCATCTCTTTTATATAGGTTCTACGGACCGATGCCTGCTGCTTCATCTGGTAGAAAAGATTCATAGATATGCCTGTAATTAGAAGGAAGAACCGCCATAAAAATCTTCCTCGTGTATCATCTGTAGCAGAACTATGAACGGGAGCTAGCAATCCGGACCGTATTGAATAGGTTCCTGAGACACAGCATGGAAGAGTCAAAATATTCAGAAGCGAGGTCCAAGAATGAAGAAGGGGTAGAATTACTGAATGAATACGAGCTGTGGCTAATACCCGAGGCATAAAAGACGCATTTTCTACGGGATCCCGAAACCACCAGCCACCCCGACCTAATTCATGATGAGCCCACCAACTTCCTGGCGAGATGCCTACGGTTAAAAACAACCGACATGTCAAGATCCAAATTAGAATTGGTTCCTGGTCCTGGTCAGAGACCACTGTGTTCGCGCCGGCGGTCCAACAAAGAGTCGAAGTAGTGGTCTCTTTCTTTCCATTACGAAGGACACGCTTCGCCTGCTCCCTCCCCGTGTCCATTAGCGCTCCTGTCCAGAGCGAAGAGAAGGCGAAAAAGCGCCGCCGAAGCAGCATGAGCAGGCTTCTATTGCTACGCAACAATAGAGCAGGTGCGCATTTTGCGCCCACAAAATGTTTGAATGATCGGGTAAAGAGCGAGCTTCTTATATGGGATCCGACGCATCCAGCAGAGCGAAGCAGCGTTCCATTCTTTTCGGCGGCATCCTTCCGCATTGGCGGCGAGTGGAGTGCCACAATCCCATTCATCATTTTTGATCTACATAAGCCAAAGCCCATAGCACTGGCGACGTCTCCGGCATAAATGCGAGGAGGATGTATAGCTGATATAGGATCTTGTGGAACAGGATTTGATTCTGCAAGCGGTTCGGTACGAACGAAGAAATTTCGAACAAAAGGATCGGAACTCGCTGATAGGAAAGGAGAGAAAAACAAAGCAATGCCAAGAGCTCCGTCAATCCGCTGTTCATCGATAGACGAAGCTCTCTCTTTTTCATCTCGTGCCAGATGCAACAAAAAATGAGTCCTTTTTCCTTCTCGCGAACCACGGGAGCGCCCAGCGCCCAGAAGAGCAAAGCTCATTTTCCTTCTAGGGTAAAGCGGCGCATAAAAAAGGGCTGGCCCGTAAAAAGTCCGGTTCCTTCGCGAACGAAGTTCAGAATCAACAAGGCGACCTTTAGGAACGAAGGGAGTGTACAACTGGGGCGCAGCCCCACTTTTTTGTTGGAGAGATAGAATGGAGTTCTTCACGAAGTTCGAGACAAAGGAAAAAAGAAAAGTTTCTCTATAGCCTATTCGTTTTGAGACATTATGGCTTTGGGGTCGACCCCGGTAACAAAGAAGGAATCCATAAAAACTTGGGATCCAACACCATGATAAAATACTACCTTCATGATTAGACCATGTCCCTGAGATTTGATAAAAGAAAGGTGCATTAGCGGTTAATACGTTGTAATTGGATAAGTTATTAGGAATATGACGGAACGAAAGACCAAGGAAAGGAATAAGAATGCACCAAAATGCAAGTGCTGCACCAAACGCTGGTGGTTGTTTCTTGTTGTAAGTGAATGCAACGAAAAGACCCGGAAATAACGAATAATGAGAGAATGAATTTATGGACATTTCGTGCTCATTTCTAAATTTCTGCTTTGTTATTCCCATCATCCGGTAACCACAGGATGATCCCAATCTCCTTTTTTTTAGTAATAGATCTTTTTGATATGTCTCAGTCTCAGCGGCAAGGAAGAGAAAATGCATCGAGTCGTTTATCAAGAAAGTAGACGAGCATGGTGGTCCCTATATCTCTGAGGGGTGTACCACTGTAGTAGTTTTCAAGTCAGCTTAAGAGAGAGCTCGGCTCAAAATAAAAAGTCACTCTCCTTATTCTTTGCTAGTGGAATTGAAGCTTCACTCTTTTGCCGAGGAAAGAGAACTATCAGATAACTCAAGCTAGACAGAAAGGTGCAAAAGTCCACAGTTCCTTAAGGATCCTGTAAGCAAGTAGGTTCAGATTGTCATTTAGCTTCAATTTCTTCAGTCTCACAAGCGGGTCCGCATGCAAAAAAAAAAATGGTATTTGCCTATGCCTACTACTCCGACCTTGCCCCTCAAGGATAAGGAAATTGGACAAGAGCGAGAGCTAGACTGACTGTTGGCCTAATGCTCGTCGACGATGAAGACAGACGACCCCCTGCGGGGGCTACTCATAAGAAGATGAAGGATTGAAAGAGGACTGATCACCCCTCTGATTTGTGATCTCTTTCTGGAAAGAAAAACCCTGATCTCTGACTTCAAGGTCAATGAAAGCGGGATTAAAAATGATTGACAGGTACCAAAGCAAACATCCCCTTTCCCCTTGCCTGCCTCCCCATGACTCATCGTTGTCTACCTGGATCTTCAAAGAGCCTCATAGCCAAAAATTATCAAGCAGAGAAGCCATTTCTTTCTGTCTTTGATACAACCTCCCATCTCATGAAATTCTGCATTTTTCTTAAGAAAAGATAGGACTGGCCTTAAAGATAGATTCCATAATTTAAACTATTATACGACTCAAATTGAAAGCAAAGCAATGAGACTGAAAAGTTTATTTTAGACCCGGCTGACTGACATGTTTACTTCTCATATTGGCTAATGTATTTGGAAGCGCTAGGAACGTCTGCAGGAAGAGAAAATCTTATTCCAATTTCATGGCCCGTCTATGGCATCCATGCTGAAAAAAAAAAGAGAGAGAAATTGATTATGGTTGTCCGTCCCCTATGGAGAGAGATGCACTTAAACCAACCGCAAAGAACTACAATAGTGTGTAAGAATGTCTCTGCGATGGTGATCTTTTGCTTTTGAAATGAGAATGGCTCCGAAGGCTATCAATTTCTTTTTTCCAAAAAAATAAGTTAAGTTTTCATAAGAGGGCTCATTTGTACTTCAATTTCTGATATCGGCGGGATACTAGTTGTTGATTAGAAAAAAAAAAAGATCAGCAGAGATAGTTGAAGGCATGGGGACTGAATATGCCAGAGTTTGGGAAATCACTATTCAAGCCCTATCGGATGGAACCACTTTTCAACTCCCATTTAAATAATGATGTAGATATCTTTGTTTATTCATCCTCACTGAGTTCTGAATTCAGTCTCGTCCTCTTCTTCGACCGTTGTATGGATTGCCATTTTTTATCCAATTCCTATGACTATTGGTGGACTTGCTTATGCAAGAATCGAAAATAGAAATGGTAAGAATGACGAAAACAAGACTTGGTCGTTTCCAAAGTTGGGAGAAATTTCTAATTGGTATGCCAATGAATTGCTACGAGGCATTCGTCTTTCTCTTCTTTCGAGATCGGATTTGTTGATCCGTCTACAGACTCATCTGGCTCTTTTGACATCTTTCGAATCAAAAAGGAAGGGAGGAATGTGTTTTTCGATTCGAAAGATCGCCCGGGATAGAACGTCTTGATCCTGAGCCGGAAGGAAGTTTGATTTGGAATCCTTGGAGCGGCGGGACCAACCTTGCTTTTGGATCCCACATCTGCAGCCTGGGCATCTCCATCCTCCTACTCAAAATTTGGAAATTCCGGATTGGTCGGTGATTCACTGGCTATCTCCTTTTGTTTGAACCGATGATCTTTGGTGGCTTGTTATTCTGGGGCGAATATGGGTCATCTATCTATACAAGATTCCCTTTCTTCAGTAGGTCTAGGAGCTCCTCCTTCTACGCCAAGAGCTTTTGCACCAATTGCGGAGAACTGCGTGACGGTTGGTGAAAGCTGCGAATCCGCTTGTACGAAAGACAGACCAGACCTCCTATCTAGCCAATAAAAACCTCTTTCTTGCTACTCAGTCTCCCTTCGTTGGCGAAATTGCAAAAGATGAGAAAGGCGCTTGCGGTTGAGACTTCATCACGTAGAGTGACCCAAGACTCGGCAGGTACCTAGCCATCTTTCTTCTCTCAGCGGCTCTGAGACATCTTTCGACTTTTGCCTCAAAGGGCTAGCTGCTTGATCGTTTGACGCCTTTCTCAGACTAGACTGGAAGGGAGGGCCTTTTTTTTGATAGGCTTCGTCTGCCTTTTCGTTCAATGGCCTTGGGGGAGAATTAACTCATCCAATTGACTTGACTTGCATTTGCTCAGTTTTTTTGCAAAGCCATACATAGATAGCTAAAGCCAGAGCCAAATGCGCACGTCAGCTTCTTTTCTTTCTAGCTAGGCCGGAATCCGATGTCAAATGTTCGCATATAGAATGGAATTCTTGCCGCGCATGCGAACGAATGTTCAATTGTTGAGTGCTCCACTTCGTCACGTGAACTGAACGAGGTAGTCGTAGACTTGAAGACGTCTTCCTTTTTTGATTGGGTGGAAGATCTTTGCCACCGCCGTGGAAGATTGCCATATTAAGTCTCGATGTCATCTTAGGGTATTGGATTGCCGAATTGGCAGCCAATTCGAACTTTTTGAGCTGCTATCTGTATCAATCGAGAAGACGGTCCATCTTTTTTTTGGGTGCCAATACCAAGACCCAATTTTTGGCCATCAATGAAATTGAGTCTTCATTGTCGAATGAAAAGCGCGAGGCAAGGAGCTGATCTTCCGTTTCGATCCAATCTGCAAAGCAAAAATCTGGATCTCGATCTTTTTTCAATTGGTCTATAGAATATCGACAGAGAAGAATGAAAGAGATCAAAATGTTGTATAGCTAAAAAGAAGATCCTACTGAGATGCATCATCTACCACTCGGATCTTTGAGCAGGTACCTATACTCTTGTAGGTTGATTGGTGCGATGCATGCACAAATCAGCAGTTTAAGGTTCAACAAATAGGGACTTGGTTGGTGGCACAGAACAACTAAGACAAGTCTTTCTCGCTTGCCAGTTCAACCCGACCATATGTCTACGAAAGCAACAGCAGACGTAGCTGTCAAAAATTGTATTGTAGTAGCATCATTAGCAGCTTCTCCACCAGCACGCACCTAAGGCAATTGCGGAAGAAGCAAAGGAAGCTAAGGTAGACGCATATCGGGATGGGTACGCAAGGCTGTCCCGGGCACTAGTCATATTAGCGGTGGAGGAGTTAGCAGCAAGCATTAGTTGCGGGGGCGGGTGCACCGGTATGAGCCAAACAAGCAGCCGCTTCCCGTCCCAGCTCTTCCACCGCCCATTTGATCCAGCTTCTACTAGCAACACTACCACTTGCCCTGCATCTCTGCCAGTTTCAGCTGCTCCTATAGTCCCGGATGTCATGAATTTCAGAACAAGGTAGGTTTATGATAAAAAAAAAAAAAAAGGAATTGCAATTATACAATATATATAACTTACAATCATTGGATATTATATAGCAGATGATGAATTTCTTTCACCTGGGTGGGGGAGTATGGGTTCCCGGAAATACGTACTCGCCTTTCATATACTATACAATACAATGGCACTATATAAAGAACGCTGTTCCGTGGATTAGGGGGGGGGGTGGAGGAAATAGGCTTCCCCGGGGGTTGTGGTCAGACTCCACTCATCTTCCTTAAACCCATCTTCAGTCTCGTATAAGAATTAGATATCGATGTTCTCGCTCCGACGAGCCGATCATTGAACATAGGCGCCCAGAGGGAAGGCAGTTATTTGCGGATCGTCTCGTAGCAGAGTTGCATCTTTCTCAAAAATGAACCTATCCCCTGGGTCGGGTGAGTCTCGTAGGAAGGAAATGAAGCCATTCCATATTTCTTTTTAGTTCAACCAGGAGATGGAGGCGCTCTACCTTTTAATCCGGATATTCAGTTGCCCTATCACTTTGAAAAGGCTGCGGGATAGGGCCGTATCAATCAATAGTAGAAGAAGACCCACCTGAGCCGGAACTCAATATGGATTTCCTAGATGATAAGTGGAATGAGGGAACATTGGTCAGTCGCCCAGCAAGAAACAGCAAGAAAATGTTGTTGAACTATTTTCTTAAATGGTTTTGATGGATAGAGACATCCCTCGGATGGAGAAGGGGGGTCAATAGGAATATCTGTGTCGGGATGTGCAGATCTTAGTTGCGAACCGTTTCGATCCAGATTTGTTGGTTCCTCCCTCCCGCGTAACCTTCCTCTTCAATAGTTACGGATCCTTTGAATAGTATCTCACGCACGCAAGAGAGGTTGATGAACATTTTGAGATTCCATTTTCGTTGGGGCCAGTTCCTATTCCAGTCGACATTGACCCAGTCAGTAGTTGCAGGGATTACTGGTCACCCTACCCCAGCCTCTCTTCCTCCCCCACTCTCTCTATATCGAATGTTCAAATCATCTTTCTCGGAAATGCACGAATCAGCGTTCTTGAGTTGAGTTTAATGGAAAAGATTTGAGGTTGTATGACAGCATTTAAGACTTTTTTACTTGTTGGCAATTCTCAATCATGGTTACTCTTTTAAGAAAAGAAAAAATTAATAAAGTAACCATGATTGCCATAGCTTTGCGTGTGAATCCTCCTGTGCACTCGCCTGTTCTATCTGCTCACTCTCCCGAGCTTAAACACAGGTCTTCTCCTTAGAAGGAAGATTTGTTGGATCGAGTTCATCCCCTATTGAGATTTCTTAGCCTTCGGAAGCTATAAAGAAATTCTTCGGAGAGAACAGGAGCAGATCTACAAAGAAAGATAATAAATACTATACTAGAAACTATAAGGACTATAAGGCGTCACAACCTCTTCTGACGTGACTCTGGAAACTTCTCCTGTCGTTTCCTTTGGCTGTTCTTCCACCGACGTTTCGATCAAACTGTGGTTGCTTGTTTATCTACGTCTCCTCTCTCTGCTGCGAACCCACCCCAACGGGTTCCTTCGTCGAAGACCACGTCACGAGACTCGTACACCCTTCTTGTCGAAGGCTCCATATACCTAAACCTTTTCCTCTCTGTGGAAGATCCAACGAACACGCATTTGACCGCCTTCTTGTCCAACTTCCCTTTTTACGGTTCAGGCAGGTGAACATAACAGACACAGCCAAATAGACGCAAGTGAGTGCCCAACATCTGGTACCTTCTTGTGTAGCATCTCATATAGCGTCTTGTTGGAAATTGCGGAAGAGAGAGTTTTGTTATGCAAATAGGCTGCAGTCCTAATGCATTCGCCCCAAGAAAGATTCGGAACTCCCTTGGCCTGTAGCCCTGCTTCACTCCACCAGGTGTCGATTCTTTCTTTCGGACACCCATTCTGCAGCGGAGTATGAGCACACGACAGCTCACGTTTGATTCCTATCTTCAGGAGCATGGAATCAAAGACTCTTGACACGTATTCTCCGCCAGAGCAGAGTTCAGACCTCAACCTCTTGATCTGGGGATTTTCTTGATTTTCCACTTAAACCAACAACGAAAGAGCTTAGGACTTCTCTCTAAGTAAAGAAAGCCAGATGTATCTACTGTAGTCATCCACTCACTTATATAAGTACCTTGCGCCTGTGAATGACTGCACTCGAGTAAGACCCCTTAAATGAAAGTAGTTGTCTGTGATATATCCTTAAATCAGCCGTAGGTCAAATCACAAGTGGACACTAACGAATGAATCAATCCAAAGAAAGGCTATGAAATAGTTTGGATTCTTATGTTTTATCCTGGAGGATACAATTGCCAACTGTAAACAATCACATGAATTGTTCAACCCATCTGAATGAAATGGAAATGCAGGAATATACCCATGACAATGGAAGAAGTCTTGCACTGTGTGTTGTGTATGTCCCAGGCGACGGCGGGTCCCATTCCTTATCCTACTGAAGCAGCTGAAAAAAAAAAAAAGATTACGGAATCTTCAAGCCTTGCCCTTATACTCCACAGAATGTGAAAAAGGGACCGAAGCAAATTGCTTACTCTCATTGGGGCATGGCCGTACGTAGGTTTACGTGTTGGTAATAACTCCAAGCTAGAAAATGCCTGTTTATTTAGCCCACTCAGAAAGAGAGAAGGGAGAGAAGAAGCATTTGTGTAAAGAGATCCAAGGAAAGAGTCCAAAGTGAGTGGATTTATGCGGGATGTCAATAGTAAACTGAGAGTGGAACGAAGCCCCCCTCCTAAAGGAGCATGAGTCTGCTATCTCTCTAAATAGAGGTTATTTCAGATCCAAGATCTCAGATAGACAGCAGCATAGGAATCCGCAGGAAGTCCGAAAGGAATCCTTTTTTTTAATCCGGTCACAGTTCTGGGCGAGACTAGTATTCGGTTCTTAGGGAAGAGAAAGACCGATTGAAGCACGGATAGCTGGACCCGAGATTCCGACTTCCCCATGAGAAATCCCATCTTTGTAACATCTGAGACTTTCATTGGTAATGGGTTCTCAACCAAACTCAACCAAGACTCCCTTGTCATCAAGGGAAGAAGCAAAAGCTGGCTCTGCTCCATCATAGGTCATAGGGAGAGTTGTCTCATCGGAGCGTATCGCTCTGCTGGGTGAGCGGCTGGTTCGGTGGCTCCAGCTCCGGGGGGTCGACCTGGATTCAAATCTTTGTCCGCACCAGAACTTTCCAATCCAGGCAAGTTCTGAGCTTCGACACCGAGCAAGATATTTCGTCTTGCAGGTATTCTGCTCGTCGATTCCGATAAGGGAGCAGCTTGGTCCAATAACCACCAAGCTCATACATAGATGTGGGGCCTTTTACGTAGCATTCTTATCAAAGCAATAAAAAGTGAGAAATATTGGTGAATCTGACGTTCTATTGTGGACTCCGAGGTCTCTCTTTCCTTCCCATTCGACTTCCCAACAATGACACAGAGTTGAGGACTGCACAATAAGACCCGACCCGAAAGCATCCTATAGCCGCCTTTTGGACATGGGATCCCAGGGACGGTGCGGTCAACCCACACATCGTGAGAGAAAGGGAAAGGGTCTGTCTAGCCCGGAGAACAACGGGAGACGCTGGTGTAGCAGAACTATCAGGTGTAGTTTTTTAATGATGACCAAGAAAGAGGAGGAGGGGAAGGCTCAGAAATAGGGTCTTACTAAGCAAGAGGGTAGCGGGCAAAACAGGGCTTTTCTTTCACTCCAGAGCAGCTACTATAGCGGAAGAGCTACTATTCCATGAGCTAAGCTAGACGAAGGGAGATCTATTTCAGAAAGAGATTAACCGCTACGCGCCTTAGCCGCCAACTAACGCTCAGCCTTGCTCCTATCGTCTCGGATAGGATTCCTTGCTTTCGTCTTCTGGTACAAATAGCAGATGAGAGAGCCTTTTCGCACTGATTGCCTGCTATGAAAAAGTCAGAATGAAGTAAGATATTCGGGGAAAGACTAGATATGTCCCATACGAGACGCTATAAACTATTTTAGTCTAGTAGCTTAGCTCTTGAAGGGGGAAGCACATAATGGAATAGTATGAAGAGTTATCTATTCCATTTTCTCTCCCCTGCCTTCCACTTGAAGAGAGTTCTAAGGCTCCGCCCTCAAGATCCCAATTTCACAATCACCGTATAGTGATCACAGAAAGTTAGAGAGCCTCTTCAACTCCTGTAGCCGGTCGATCATCTTGCTTTCCCTCTCCCGCTCTGAAAGCGGGAAATCGCTCTCGGAATTAAGCACCTTTCCAATGCCGGAGGCCGCTCTAGCTGATGTGATAGTTGCAGCTCCTTAATGCACTACCCTGACTTGACACTTAACTTAACTTAACCTGCCTTCGAGACAGAGTGATGGTGCCTCCCCCTCATGAACAGCCAGCCCTTACCTGCCTTGAACTACAAGAGCGGTCTTGCATACTTACACACATATGAAAATCAGGCCATTTTCGATAGTTCTTCTAGGTCTTAGTCAATTCTTTGACTAAATCCCCGAGTGCTGCTACAGGGAATGCTACCTTGACTCTGCTACTTCTAACGCTCGAACTGTCCGAGCTCCTGCAAGAGGATTAGCTCAAGGGAAAGCACTTGAAGTAACGGATGAGCGCCCCCTCGCGCATAAGGACTAGACTTCTCTAAAGTTGAATGAAAGTAGATATTTCAGTCCTACACCTGAAAATAAAGCCTTTTTCGATAGTTGTTAGAGGTGAACTATTTCCCATCTGATCCTTTTCAGAGGCCTTCTGCTTAAAGAAAAGGGGGCATAGAGAGAAGGCTATAGAGAGGCTAACAGAAGAGCGACTATCAGGAGAGCTACCAGCTAGCATAGAGCAGAGCTAGTATCCATACTTCAATCTTTAACTAGAGGAAGGGAATCGACGCGATTCGCGCCTATGGTACACAATTTCATACTTTTTGAGGGGATACTCTTAAATAGTCTTATACTATAGGCTAACTCATTCCTGAAATCAAGGAAGATCACGAGCTCCTGTAGGCTTCAAAAAGAAAGCCATTTATCGAGAGTTGTGACAGGTGATGAACATCAATGAGATGACTTGAACTGGCCTTCCGTTGAAACTCAAATTGCCATAGATCGCGATTCTTCGTCTGATCCTCCTGTGTATTCATCATTGCACCCTTTCCCTTTTCAATCTGCCTATCCTTTTAGACTTCGGGATGTGCATTTCTTTTTGATTTTTTGGATAGGTATATCCACTTGGGTGGGAATACTTTCACTGACCATGTTAGGAGTTCTTCGGAAAAAGATGTCCGGAGTTGACTACTCTCCGATCCCCTTTCCCTCCATTTGGACAGTGAGTTCTCCTTTCGTTTTGCAATCGGTGGAGGTTGTACATGGGTAGCCTGAGCACCAATCCTGATTGACGAGAATTGACGAATGCTTTCCTTTCTTGCTGCTCTCCCTATTACATAACAACCGTGTTGATCTACCACGCTGCTTTGAACACGTCCCTGAATAGGCGCATCCTTTGCTGCCATAGAGCGAAAGACAAGGGCGCAGGACACTGAAAGAGATGGCTAAGCTCAAACTCCAAAGGAAGCAAATCAAATAGAGAGGGAGGAAGAATGCAAGCAAGGGATATAAGCGTCCTAGCGTAACGCGAAAGGACTGTACGCGCATAAGGACTATATAGAAAAAAGGACCTCTCGCATTCAATCCTTTTCTCTCACTGAAGTTAAGCTATTACCTACTCCTATGTGAAAGATATACGCTTTGTATTAATCTTCTTCCGACTTTTTTGGATTTGGTACGTGGTGGAGTATTGCTCCCAGCGCCCTTCTACAACATCCGGATATCTGTTGTTTAGTAAATTAGGACCTCTTACGCTCGGAGCCTTGCCCTTTCGTGCAATTCGGACTTCCTAAATGTCCTTGTCCTAATAGTTGCGATATCCCATGAAGTATCCCTAGCTTGAACTTCGATCCGTTACAGATCCAGCCCCATGCCGCAGGTCCCTTTCGATTATGCGTTGGGCAGTCTTGTTGCTAAGTCTAGAACTCGAATAAACTCTTTCTGGCTCGTTAGTTAGTTAGATTTAGGGCAAGTTCCACTGCCTAATTGTTATCTTTTATTTACGACTGCGACTTGGTATTTCCATTGATGTAATTTAGTCGGGGTTGTATTTGGCAGGGCCTCAACTCAAAAGGCCAGCAAGCTACTGCATTCCTCGGAAGCCCGTCTTTCTCCATCTCTTCTCTTTGCTTGTAGGAAGGAGTCAGGTTAGTTAGGGTACGAGGAAGGGGCTTGTTTATTGAATAGCGTTCTCTATCCTATATATCTCTTCTTGTCTATCGATATGGAATACTTTGAGTAAAGGGCTTGTCTATCGAATACTCTCTTGTCTTGTTTATGGAGTAGTTCTCTATTCTCTTTATCTCGATCGTGCAGGAATCCCCACCTCTATATAAACTATTTGATCCAACCATTGCTTCTATGGCCTATGGTCGAGAAGCGGCCTCTAACGAGCCTTGACTTTATAGAGAGAGTGAGATCGAGACCTGTATCTAGTCCCGGATCCTTCAGCAGCATCACAGCTAGCAGACCCACTTCCATTCGCAGTTACAATTCCAATGGATCCCGCCTATAGTTGATAGCCGATTGAGAGCAATTCAGTAGCAGTAAAAGCATAACCCGCGTGAACCTCCTAGCCAATCCCAAAAGTTATTTATAGTCGAGTGGGCCTGATGAAATGATTCTATCTCCTAGCCTAGAATAGCCTTATAATCGGGTGGTCCTTCCATCCCTACAATCGCCGGGAAAAGAAGAAGAATGAATGCTTGGATAGTCTGCCTATGCGAACGAATTAGTATGCCTGGTATGCCAGGCCAGCGGTGAAAGCAGGTCTTATGCCAACCCATCCTTGTTATTCGGATACGAGAATGAATCCTGCCTTTCCGGTTGGAAATGAGCCGCTCGCCAACACCACGCTTTATGGCAACTGAGAGGTTAGGGATCACACGTCAGAAAGAGAGAGGAAGGACCCTCAGGCAGCGCCTACTGAAATCTCGCCGACTTCCCCCAAATCACCTGACGGATTAGGTTAAGGGCAAGAGCCATTCATTTGTTTGCGGTAGCCAGCACCTTCGCTTCTCTACGCTTGCCTCGCATTCTTTTGCCCCGTTCCGGATGACTTTTCCAGTTCCATCTTTCGTTTGTGTGTTTAGTACTCTAACCAATTGAACTAACTACAATCCCCTCTTTTCAACTTGAGTAAGAAGCCTAGATTATCCACGCCCAAACTCTTTTGATTTTTGGCTGCGCCCTGCTTTTTTTTTTTTCTCTCCGTACAGAAAAAGAGTCCTTCCTGTACGGAGATTTTGATTTTCCATTAACTAGGAAGTTAAGTTGGTTGTTGACCAAAAAATAGGTTTATATGTTGAACCGGTACTATGTTCGAAATCCAGTCTGAATCAGAGACTGTTCTGATGAAGTTTGCACCGATTAGTTAGTATATTTCTTCTTTGATAAGACTTTTAATTAAAGTTGCGGATGGAGTTTTTGTAGCTTTTGTATCACGGACTTGACTCCTTCTAATAGGATCAAACGATGCTCAACCAGCGCAGGGTCCAACCATGGCATGTCGCTATAGGACTAGGCGAAAATTTCCATGTATGTCTTTAGAAGTTCATTCATTCTTTCTTGTTCTACTGGTGTGAATGACGCGCTTCTTTGAACGATTCGTTGTTCACTTCCAGTTCCGCCGTTGATGTCTACTTTTTCTTCCACCATAGAAGAGGTCCGTTGTTCATATCTTTCAAGAGCTTGGGACATCCCCCTGTGACCCTCCGGTTTGGAGGAAAACAGAGGAGGTTTGAGAAAGCCCCCCACGCCGTTTGCGAGTTGACTCGGAGACAGACGTGGGCGAAGGTTCGTCAATGATTAGCCTGTCCCCAGCCCAAGGTTAAGTATAAACAGACTGATAGGGTTCCTCAGATCCTACCAGTCCAATGGGACTCTATGGGATCTAATCGAACATCAGTGTGTTGGGTTTCAATCATGCAGATCTCTATGATCCCACTTAGTATAAAGTGGTCGGGCAGAGTCCGGTCTTTATTCGGAGTTGTATTGGCCTGGGTGCCCTTTCACCCTAGGCCCTATTTTCTGCTATTGGGGTCTTCTTGGCTCATCATTGCATCTTGCTGTCGTCCTAGGCCTCTACCAGGTTGAAAACCCTGTTGAAGCATGAGCACCCATAGAAGATGAGTACCCCTGGCTCCTTGGTTTCAAGTTCCTGACAGGTTTGCAATTGGCTATGGAGAGTCGCAGGTTGTGCCCCTGGGGTGAGGTCAAGCAGCGATACCTAGGACGAGCTGACAGGTACTCCTATAGTCACGGGTCAGAACTTGTGTTCTACCTGAATTTGGTTGCCATTTTCAGAAGACAGAGTTTCGGAGTGTCATATCCCGTGTCTTCCTTCATGGAGTCAAACTTTTTCGACCTGTGGCAGAGTGAAATAGCCCCTGAGTGAGTCGGTGCTGGTGGGTGGAAGCCAATGATCCAGGTGATCTGGGCGAATCCAATGAAGATTTATGGATTGTGATTGGAGAGCAAAAGGTCTCTATCTATCTGGAATATACTCTATTCTATTGGTTCAAGCTCAGCTCTGTTCTCTTGGTTTAAAGTTCAGCAGGCTAGGCTTCTTTCTGATGCACATCGAGAATCACTCATGTTGAAGGTTACAGCGGAAGAGGTGGAGCAGGTGGTTAAGAATATGGACCTAGACAATCCGCCTGGCCCCGAAAGGGTACCGGACGATCAAAACTAAGGAACTGCCGGTTCTGCGGCCAGGACCTCATCAAGGTCTAGCACGAGGTCCACTCCAATCCCTCCTGTCCGAGAACAGGGAACAGGAGCCACTTTCGGACGGACTTCCGGACCGGAGTTTTCAACTAGAAAAACGAAACAATGGAATATATTGAACCAGTGCTTGCTGAACTTGATGAGAGACTGGCCCACCTCAGATGGTGGATCACATAGAGTCACTCAACGCCAGAAAGAAGATCTCCTACTTGGATTGGACTGGACAACTCACTGCTGCTGATAGATGGAAAAGAAGCTCTCCTGCAACTCGCTTTCGAAATGAGGAAATTGGACATGTGTTGAGAACTCCTACCCCACCAACAGACCTGGCCACTACTGATGCCTCGTAGCCACTCACTACCACAATCCAATGATTCAGCCCTTCGCTCTACGAACACGTGATCCGAACAAGATCTATGACGATCTCATGCCACCGGGGAAATGACGCAAGGCCTCTCACTCATCCGTCAGTTGGGAGAAAGAAGGGGTTTCCTTGGAGTGGAAGGGAAAGGCTGTCTCATGAACAACAGGATTGCGGGCTAGAAGGAAATACCAGACAGGTCAGACGGAAGGAATTCGATTGTAGCTGGTTCATACACCCCGTGTGTTTGATGGCATGTCGCAGATTTCCCATACTATTCTCTCCGCCGGCCTGTATACCAACAAGAAAGAGCAACAGCTTTTATTCAAAGAGCCACATGTACCGCGTGCGCCGCAAGAGCCCCAACAGCTGATTTGTGATTGACATACTGCATGTTCCCATGTCCGCCTGTAACTCCTCATGAACCTAACGAAACAACTTAACCAAGCTACAAATTGAGCGCCTAGCGCAGGTTATTATTCCAAGCACCAACAAAAGCCGATGTACGTACAAGCGAAAGACCAGACCAATGAACCGAAAGACCGCCTTTCCTGCGTGTGCGTGCCGTTGACTCCTCTACAACATGGGCGATTTCATATTTCATTTCGAAACCTACTTAGTTCGTCTTTCTATTTCGTCTATACGCCGAAAAGAAAGATTTGTGTTTAGCGGGACAGGATCACCGGGAATGGAATACATAAAGACGAAAAATCAAAGTGTGTACCCTTGACCAACTAGAGAAAGGAGATATTGATTTGGTACCACACCGAACAAGCAACCGGATTTACGTGCAGCTCCTTCATGTGTCCCCACCTGACCCCCCCCTCCTCCTTCAACTCGTTCCAGGCATGGGATGTATTTTTTGAATAAAAGAATGTGTACCGTTGACCAGATGAGAAAGAGAAAAAAGAAAAATTCCATTTTTCTTGCTTCGCTTACATGCTTGTTCTATGAGTTGACTACTCCATTGGGGAATACTCCTTAATGTCATATACTGGATGCTCGAGGCTCCCCCAATCGAAAGCTGCGGCAGTTGGGGAGTCTCAAGAAGACCAATGAGCACCCATTGATCGAGTTGGGGAGTTTACCTCTGCCTTCTTCTTTCCGATGTTTCAAGTAAAATCAAAAAGAAAATCCAGTTGATTACGAGACTTTCTGATAGAGGATAGTTTCCAGTAGAGCGGGAAGGCTTAGTTAAAAGGAAAGCAAAAGCACTTTCAAGAGATCCTAGGCCGAAAGCCATTTCTCAATAGTTGGGGGAGCCCCTAGTACCTTAATCAGAGAGCTTGAACACGCTTTCTGCTTAAAGAAAGATTGCCATAGAGACGACTGATACAGACAGGGGACAACTCTTTCTTTTTAAAAGAAGGAACCAAGAGATTCGATCAAAGAAAGAGAGAGAAGGGTTCACGGGCAGGTATACAAGAAAGATCGACCTTTCTTTCGCCTGAAAACTCACATTTGAGTTTCCGGTATAGGCTCTCCTACATGAGAAACATTAAATAAAAGAATGATGTGGGTGTGTCTATTTTGCTGGTTTACCAATTTCTGGACTTAACCTGCCGTACTGATTCGGCAGCTCGATTGGAAGATTTAAAAGATTGAGTTCGTCCCGCACCTCCTGGTGTGCTGCTTCCTGCCACTACTTTTTGAGTCTTCCACTCTGGTGGAATTCATATAAAAGAGTGAAATTCCATATAGACCAGACAGATGACCTTCACTCCGGGCAGGAAATGATCTATTGAATAGAGAGAACTCCACCTCTGGAGAGGATACAACACATTGAAATAAAGGAATTGGTGGATCTCTCCCATCAGACAGATCAACGGCACCGGGCATGGGATACACAGGCAGGAGAGCTGATTTGACCGGGCAGACCAGATGAGCGAGATTGATTTAAAGCGAAAGCGCTGTGCCAACTTGCGTACAAGATTTAACTATGGATTTGATACTCTAATCCTCTTCATAAGTCCTTTCGTACAGGCTATTCAAGGTCTATTGGCTTTCTTGCTTATGCGGTACTTCGACCGCTAAGCCTCGCTTATGCGCCGAGAAAGATCGTCGATAGGAAAGCTCTGTTACGCACCAACGACGGCCCCTTCTCTTTACCTTTCCCGTCTCCTACCTCAGTCCTTTGCTGGCTCGAATTCCATCTCTTTTCTTCTTTGCTCGCGAGAGTTACTCAGAGGACTACCCACCGGTAGACCTAGACTCGAACGGATAGAATCGTACTACCGCTGCCGATGCCGTTCCTTCACACCTGAGATGCTCACTTATAGAGTCAGTCCTTCTGCCGCTGTCATAAGAAATGCTACTGAGACGGAGACTGCGAATACTACCGAGACCGCGAATGCTGCCGATACCGGAGCTGCTTACCGACGGTCCTTCGCTTACTTCTCTGGAGTCAACGATGCCGCTTTTTCCGTCACGGAGACTGCTGGCCGGATGGACCGGCTTATTGGCTTAATGCTCTCGTTCGTTCTCTCACGCGCCCGATAAAGCGAAGGATAGGGATCGCCGCTCGTGTCTTACTGGAGATATCGTTTCGTAGCCCACTTTTGTCTTAACAAATTGTTTGCCAGGCTTGAATGAGAGAAAACGGATGGCTAGCGATGTATCATATGTCTGAACATGACGGCAAGGCCAGGTAGGCGAACATTCTTCTTGCTTGGTCTTTTATAGGTAAACAAAGTCTTTGGTGTAGTACGGTTGAGTGAGTTCGCTTGATCTTTGCTAATTGGCTGACATTGTTATTGCTGTATACTGGTATAGAGTATATACAATTATATAATTATATATATATATAATTGTATATTTCATTAGAATACTTTTTTTAGTAAGATCTTAACTCATCTGTTCCAGGAGCGATGGGATCCCCCTCTATCACCGGATCGAGGGGAGCCCGAGCGGCATTAAGAATAGCTTATAAAAGGAGAACTGGCTAACGAAGCCTAGCTCGTTTAGGTCCTGCCATTCCTACCTATCTATCATTGGTCAACTCGGGAATCAGCTAGACCCGCCTTTCTCTTTCAAATGAATTGATTCGCCAGTTTTTGAGCTCACTAAGCCGGAAGCCAACGCTATATCTCTTGCTATGGCTCTTAGCTCATTATTTGGATATCGGGTCAGCACACTAAGAATGAAGTAGTACGATCGGCGGGCGTTAGAAAGAGAGCTTCAGTACAATTATCGCTGCTTAGCGAAGTGAGGTACAAAGCACCTTTCCGCTCTTTGCTTTGCGTATGCTGGTTCGAAATCCACTCGCTGTCTTTTTTGTACTTGTTTGGAATCTTTCTCTTGGTATGAGGTTTGAAAACCCCGCTTTTTTCCCTTGAACTTGAGCTTGCATGCTGCCGGCTCATCCATTGCTGATGATTTTCTGAAAGTAGGTTCGAATGACTTAATTGCAATTGGTTTGGTAAATGCCGTAATAGATGTCGTGAGATCCTCTCCTTCCCCCACTTCTCCTGAGGCTAGAATAGGGAGTCGGCGTCGAGAAAGATTTGACATTCCGTAAGTAACTTAGTGCTTTCTAAGACGGGGGAAATGAAAGCAGAATTCGTTATTTCTCCTCCCTCCCACATACATGTTCAATCTTTTTTTAGCGGTTTCCCCAGAGATCTTCATCATTAACGCAACCTTCATTTTGCTCATTCATGGAGTTGTATTTAGTACCTCTAAGAAAGATGATTATCCACCGTTAGTCAGTAATGTGGGTTGGCTTGGATTACTTAGTGTTGCGCGCCTAGGAGGGCAGCGCGCTTGGGGATGCGGAGGAGCTATTCTCGCCCAGCTCCCTAACCTAATGCGGCCGGACCGCAGGGAACCGTAGCATGGGGGGACGTCCTAATCCTTTTGCCGCCGCAAGGCTGGCTAATCGTACGCAGCAGGAGCAAGGGAACTCCCCTGGTTCTGGAAGGCACATGAGTCCGAACGCTATTATGAATGTGCGACCGACACTACGTAGGTACCTGTGCAGGTGAGGCGTCGGTCGGTCCTAGAAACGGCGGCAGCGGCGCGAGGAGTTAACGACCGGACGTGCTGCAACCTAGGGATCACCAGGCAGCTCTTTCGCTCTATAGGGATATCGGGGGGGCATAGCACAATTATTCTTGGAGGAGGGTTGGTTTGCCCAGGTGACTGATCCTGCCATAATGTACTCCTACCTATTCTATTGCACCGGCAACCGAAGTCGAACATACATAGACGATCTTCATGCGTGAAGGGACGGGAGGAAAGAAAGGGCGGTAGATGATAATGAGAAAGGGCGCCGCGTCTGGACGGGCGGGCTGAATGGATAAGCGAAAGGTGCCATGGAATGGGGAATATCCCGAGTATAAAGTTAGACAACTAAATGCACCTCGAGGTGCAGCCGAGAAACTGGGGGACCTTCTCGAGCACAGGATAGGCAATTGAGAGATAGAGTTAGCCTATTCGTTATGGGGAATCAATGCTCCGGACCGAATAGAGCTGACCTCCGTAAGTTTTCTCCGGCGCATATTAGCTTAGCTGCGCTCAATAGGCCCTGGTTGGTTTGGCTTCCTCTCTTAGGCCACTTTCCTTACCTTACCCCCGCAACACTCCCACTTCAAGCTACGCCTGCTGAACAAGATGCATTGCGATTTCCTCTTCTGTGGACGCACCTCCGCCTCACTATGACCCGGGACGGGAAGAGAAAGACTTTGAGCTACGCCCTATGATCGAGTAAAGCCAAAGAAAGACGCCCCAAGACAAGGGTGGCCACCTGTTGGGAAGGGGACATGATCAATAGAACCTGGCTGGATCCGGGCTGGTATAGTGGTGCCCATTCCCAACTAGTTCCGAAAAGGTTCGCTCATGCTGGAGGGAGCATTCCACTTAGTGATCGGTCCGCTAGTTCAAGCAAATCCGAAGAAGTTATCACGGACGAGCCACATGCAGGGAAACTTGCACGTGTGGTTCTGGCCGGGCTTTCCTTCGGTATCTAATAACCTTGCTTCTGCTCGCCGCTGGCGCACCTCTCCTAACTATTGCCCATTTATTCTGGAATAATCTTTTTAGGAGGGACAATTTTACATATTTCTGCCAAATCCTTCCATTATTAAGTACGGCTGGTACCATTTCGATGTGTTTTGATTTTTCCGAACAAGAGAGGTTTGATGCTTCTGAATCCATTGTATTAATTCCACTTCCTACTCGCAGTATGCTCTTAATGATCCCGGCTCATGATTCAATTGCCATGTATTTAGCTATTGAGCCTCAAAGTTTATGTTTTTATGTGATCGCAGCATCAAAAAGAAAGTCTGAATTTTCCACGGAAGCCGGTTCGAAATATTTGATCTTAGGTGCATTTCCCTCTGGAATATTATTGTTCGGGTGCGACCGGACTACTACCGATCAATTTTTTGAAACTTCTTTATAGACTTGTAGAGACCCTCTATGTAGTTGTCTATCTAGGGCAATCGATCTACTTCTTCCCCATAGCCCTGAGGCTGTGTCTCGATCTCCTACGTGCGAAAGATGCGGGAGACGGGGTCCTATGGGGATTCCCCTTGGTCTAATTCCACGACGGAGAGTCGGCGTGGCGTAAAGTGAAGATTGGGGGGAGTAGAGCGAAATCCCCGTCTGGGGTATTCCGAAGGTGTAACCTAGGCAACGAAAAAGGGGCCCGATACTTCAACTAGAGGAGCGACCCGTTGGTTCACCAAACCCCGACCCAGCGTCACACGTTCTCCAGGTCCGAAGGGATCCAGTGCCCAACTACCGACTCCTCCCGGAATTGCGTTATCGGAGCCGAGCCAGGAATAGCCGTTAGTGGACACCTACCACTTTTCACCGGTTAGAGAGGCCCTCTTTAATACATTAAGAAAATATGTTCACAGGGGCCAGAAAGACTCGGTCATAGGAACTTAGACCACCTACGCGCTGGTAAACGAAAACCACCTCGACCGGATCTACCGAACGAATCAGGCCGCCCCGTCGAAAGAATTAACACGCCAAAAAAAAGGCCACCAGCTTTCCCCCAAAAAAAAAGGGGGAGATCCGCAGCTTACTGCTCACGGAAACATCCGACCTTATGGTCAAGTCGTCCGCGTATCTTTCTGATCTCCTTCTATTCATCATATTTTTTGCTTTGCCCAAAGTTGATGGTGTTGAAAAGGGGAAGAGAAGAATTGAGTCAGTTCAAAAAATAGGTTAGGAATCGTACCGCTTCTTTGAACCATTCGCTATCGACCCCATTCCTCTTCATATCGTCTACTATTTCAAATATAAAATCGGGGTCATGTGAGTCGCCATTTACCCAATTTGAGATGTCCCCCCATGTTCCCACCCGTCGGGTAGAAAAGGGGGACCTTTCCTGAACATAAGGAGGTTAACACACGTGTGATTTCCGCATCCACGAGGATCCATATGGAAGGGCGGCGCCTCTGTTATGTCGGCATATATGGAGTCCCTCCTCTCTTCAAAAAAAAAGTCTAAATCAGCAGAAAGCCGGGAAGTCAGCCTTTTTTAAATGAAGTCTAAATTTGCTTCAAAGTCCGATTATCAAGTTTCCGAGTCTGCCTCCAAATCGGCTTCAAAATACGCTTCATAATCTGCTTCTAAGCCATCCACCTTAACTTCATCATTCGCCTTTCTCCACAAGTTGATAGGCTTCGAGAAATCCTACCCGTCAGAGGAACCATCGAAACTGCCATTTCACCCGCAACAACCGAAAGCGTAAACTGGAACTGGAAGACAAGCAAGGGTAGGCAAGCAAGTCCGCTCGTAAGTCAGCTTCTAAGTCAGCAGCTGGTCACTGGTCCTATGTCCTTTGGTCTTGATACCGGACCCCGGCTCTTCCAGTAACCAATATATTATTTGTAAAACAGTAAACTAGAACAATAAATCAACATAGCAAGCAAGCAAAACAAAGGAACTCCTCTTCCCCTCGCTTTCCGTAGGTTTCTGAACTGGTAGCTTCGTCCCTTCCCTCATCGCCACCTCTGTACCTGCCCCACTCGTTCCCGCCAGCCAAGCAGGTATTGAAAATAGCCAAAGCACCCTGAACCGGACCAAGTAAGCACCCGAAACAGGCTTCGGAGGAAGAAGCAAGCCTACTCTCCAACCATTACCCCTGCCCTCGGTGCCTTCCCTTCTCCCCGAAACTGCAACTTATCCGCTTAGAAAGAATATATCTTATTGTCCGAGTGAAACTATGTTATAGTCTCTATAAGCACGAGGCTACGCCCTTAGGGTAGACATGAAAGGAGTAGACCGCAGCCTGCGGCCTAGCCTAAATTTGAACGAGGGGAACGTCAATCAACGCTTTCCGGTTCGAGTAGGGACGAAGTGGCTTAGTTGAACATAGGTTGACTAAGGGACGGAAGAGTGAGGAGTCGCGACGGGTTTGGACTCAACTCATTCCCATCGACTTGACCGGCAGAAGTAGTTCTACTCCTCCAAACTAAAGCCGTCGAAACGGAACTCAACCGAAGCCCTTTCCTGTAACCTAACCTACAAGAAGGACCGAAGGAAAGAGTACTTGCCCGAAGATCAACTTGACCAAACAAATAGGTAGAAAGATTGCCCGAAGTAGGGCTAATAGGTAGGGCGAATAGGTAAGGTGGTTAGGCAGCGGGAGAGGAGAGAGTACCGAGTACGAGAGCCAGTTAGTTGCTAACCGGAAGAGAAGGTTTTCGAAGAATCCCATTTGGTTTGGTTGCTAGCGAGTGAGGGAATCGCAGATGGGCTTATGACCTCGAAGCTCCAGCTGACTTCGCTTCGGGGTTTAGCTATGAACCGTAACTTCAATAGATCGGTCTCGCCTGCCAGTAATAAGGTTGACCAGGCAAATGCGGAATCATCATAGGTAATAAGCACAACACCATGTTCCCTCTTTCCTGTCGCAACTAGTCCCCTTCTTCTGTGAGCTAGGTCCATGGTTGCTACTTCTTTCGTCTCTGGAAAAGGGAAAAAACGTTACTATATGGTATGGTCAGTCACTTCGGGCTACTTTAGTGGGATCGTGATACTCGGGCTTATGAATTGAAGGAAATGAACATTGTCCTTTCATATTGAATCCAATACTTGCGGTTGATTTCTTTCGATGGCTTAGTCAGTCCGTTTGGAACTCTCCCCTCTCTACTAAAACAATCGTAGCTGGAGCAAGAAGACGAGTAGAAGGAATAAAAGGAATGCCAACCAGGCTTATCGAGGAAGATCGGAACAGGCTAAACAGGAGCATTGGATAGAGTTCTTATATACTTTTTTCTAATGGAAAAACTCGTGTTTATGTTATATCAGAAGCAGTTACGAGTGTTTATGCATCCCGCCCGCTTAGAAAACCATGTTAAAATCAAATAATGAAAGAAAGGAGTCTACATAGTTGATAGAAGATAGTGGTGATGCAGAAACCTTCTAGGAACAAATAGGCCAGAACAACATTAGTAGGATAGGAAATCCCTCGCTAGTCGAAACACATGCTCCGTGCTATTTATCGGTTATCCCTGAGCTTCATGACATGAATCTAGGGAACACAGGGGATATTTCGACTTCCTAAGCTACGCTGGATGGATCGATTATTAGATGGATAGCTGTGTAAGAGGGTAGCATGCGGCAAGCTGGTCTGCCCAGGGAGGAAGGAAAGCTCTGTGCCAGTAGTGCTGGCTGTGCCCAAGCTGTTGCTGCTTACTCCGCTCCTCCAATTGGTTATAGCCCCGCCCCAATCGAGTTGGTTCATCGACTGGATTAACTGGCTCTGAGACCGTAGGATCTTTTTCTGGCTATCGAACTTTTTTTCCGCTGCTACCGAATAATCCTTTGCCTCAAATAAGAGTTTATGTATTTCGAGGGCGAGGAAACCCAGTGGCTCTCAAGCAAGGATAGGGATCTCTAGTTTCCACTCTTTCTCTCAGTTAGGAGGATAGTAGCATAGGGAAGAAAGACGAGCTAATCGTTCAATCAATACAGACTCGATACTGGTGACCAAAGCGAGAGACTATAGACGATAGACCTGAGGGGTTAGTGACCGAGACGAGAGGGGAAGAGGAATAAGAGTAAGTAAGAAGAAGAAAGAGCAAACGGACTAAGCAATCGGAAAGTCATTACAGTAAGCCAGCCATAACTCACGTCGCAAGCGCCTTTGTTGGTTTGTTACCAGCTGACTTGCTTTCTCCAGCTCCAGCTACTAAAGCCAATGCCCCTATTTATTGCTTTCTTTCCGATTCCTAAGCCAATACTCCTATTCTTCTTATGGTTGCTAATAAGACAACAACTAACATATACTCCTGCTTCTCTCGTACTAGCTTCCGTCTCTTTATCTCTACTTCTGTCTCTTACCCATTCCCCTGACCTTCTCTTACTCTTCTTCTGGCTTATGTTCTCGTCTTTCCGCTTTGTCACTCTCGTATTCTGAATAGGAATCGGCAAGCAGTGATCTCATTCATTCTTATCCTATCTTTAGTGCCGTGATCTCATTAAATGAATGAAAGACCTTCTCGAGAAGCTTGCGCTCACTGATAGGCAATCTCAACATCGAGGCAACAACATGGGATCACTGAAGAAGTGCTCTCTTTGTGGCGGAAATGACCACACGGGAGTGTTGGCATGACCCCTAACCAGATTCATCCTCCATCCCTTTGCATCCTCAAAACCGGAAGCAATCATATGCGGGGGGAAACCCCACCCATGGGAATGTAGCAGAGGATGATGATTCCACAGCAGAAGAATAGGTTGTTTATACCGTTCAGGCTCAGACTTGTGATGAACCATATCATCTCAATGTAGTTTGGTGTGTATACTCAAGCCAAGCATGTGACTGGTAAGAAGGATTAGTTTATAACTATTTACTATTCTGACCACACAGGTCGATGTTGCAGAGATGACACAACCCGTGGAATGTGAAGTATAGGTGATGTCGAGAATCGGATATCGTAGCTCCAGACCTACTGGAGTCCTCTCTGTTCCAGGACTAACAAAGAACCTACTTTCGGTCGAAAGGCTGTTGAATCACAATGTTCAGGTTTCATTCGCTCAACGACATGGCTCCAAGATATGTTGTTTTTCCATCTCCGACGAATCTGGGAAATCAATGCGTCTTGCATGTGCTACCGGAGTAGAAACAAATGTTTTACTTGATGTTTTCCATCTCGACAATCAAGCCCTGCTTGTTAAGACTGAAGCATCATCACTTTGGCATCGAAAGCATGGTCACCCTCGGTCATTCACTCGTACCCCACAACCATCAAATAGTACATAGTATCCCTTATCCGCAGGAGACGAATATTGGTTGGCCGCGAAACATCGGCTGGCAACCCGGCTCTCCTACATGACGAGCCAAAGGACTTCCTGATCTGGTGCCGATCCCCTACTCGTATGGGGCCCATCCCAGCTTTTGAGGAGCTCCAGATTTCCAACTTTTTTTTTTTTTAAATAATTAATTTTCGTTTCAGTCTTAGTATTTTTATTAATCTTGGTGCCAATATGCGCATTGGGCCACGTTTCAATATCGATATTCTTTCTAAGACAAAAATGAAGAATTCTACAATCAAAATATTTTCTATCCGGAGTTTTATCAATATATCCTTCTTCGAAATAATTACTAATAGCTGTATTTACCAAAAATGATTCGGGTTTCGGTATATTGAAATTATATGGAATTTCTTGGTCTCCGCTTACTTGTTTTACTTGTAATGTTGATCCATAATAGGAGTCCCCCTATTCCCATAATTCATATATTCATGTGATAAAAGATCATATCTGTATTGTTTTTTAAATTTTTCTTTTTGACTAGTCAATAAATCCACTGCATAATAACTTTGTTTTACATAATGAATTAATTGGTCTTTTTCTTTTTTATATGAATCCAATTTCATTGAGTCTTTTTTTAATCATACGGCGGACTCTATTTTGCCACTTTTGCGTTACTAATCGAGACCATTTGGTCTGAGATAAATTGTATTGATAATGGCCCTTTAACCAGTTTTTCCATTCATTCATTCCAGATTTATGAATTTTCTTATGCCTTGGGTTGGAATCAAATATTCCTCGCGTAATACAATAATCCTTGATTTTATCCCTAAGAAAAGATGGGTCCCGCGATATTGAAGTATAGATTTCAAGTGATACTTGTTAAGTAATTGGGTTTGTGATAATTTTAAAAATACATATGCTTGGGACAGGGGAGATAAGTCAAAATAAACATTTGAATTATTATTACTAATATTAGTATTATAAAATGACTTTTTTATAGTTGAAATAAAGTTAATATTTGTTTTATCAAATTCTTCTTGATTTGTTTCGTTGTTGTAAATGGATTTATTAATCATTTTTTTGTTGATTCAAAGAAAAGTTGTGCATTGATCCTGGGAGTCTTAATGGTACATAGCAAGATATCTATATATCTATTTTCAATGACAAATTTCATAAAATAATGCGATTTGCGTATTAATTGGATATTTATTCTTTTGAATATTTGCCAAATATGTTTTTGTGATTCCGATCTTTTATCATCACAAGTTAAAACTTTTTTTCTTCTTTTTAGGATTTGTTCTATTTGATTCCTGATTGTGATTGTTCTATCAGCAAGATCTTTTGTTTTTTTCTATGGGTGAATAATTTGTCCAATTCAAAGGTCGAATGGTCGATTCGTGGATAATCTTATTATTTATTTTAGAATCTTTTCCATTTGCATTTTGGTCATATACTTTAGCCTTTTTCAATTCAAATAAAAAGATTAGGTTTCTTTTTTCAAGTTCTTTCATTAGTTGTTTTATAATTAGTTGTTTTATATTTATAATTAGTATAATTAGTCCTTTTATATTTCTATTTATAACTAGTTTAATAACCCACTTTGCTCTTTCTTTTGAAACTCTTAGAACTAGAAAAAATGTCTTTTTCACTTTTATAATTTTTTTTTGATTTCTTTATAAATAGGTTCAAAAAAGAAGATCTTTCTCGGGGAGACCCAAAAGGGAGTTCCGCTTCCCTTCCCCAGACTGTTAAAAAACAAAAATTGTCTGTTTTTCCGTTTTTTGTCATTGGATCTCTATCATGAAGTCTTACCTTAGATCTTCGCCAGGGTTTCAGACAGAAAGGAAATAGAATCTTTATTTGAATACCGTCTGTTAACCAATTTTGGGGAAATTCTGTTTCGGATAATTGAACACCATTATAGGTGCATTTAACATGCATTTCCCTATTCCATTCCTTCAAATCCTCGTACCACTCGGGGAATTGGAATAATAGCATACGGCCAATATTTTTGGCTATTATCAATGAAGGCAATACAATGTATTTTCTAAGAAAAGATTGTGTTACTAACATCGAACCTCGTATTGCTTGAGCAAATATAATAGTATCCCAAAGTTCGCATATTGTTATACGTTCTTTTTCCTCTTTTTCCTCTTGTTTCTCCTTTTCTTTTTTTTTTTATCTTGAAAATCGAGAATTTCCACTTCTCTCCCCACCCAATTCCTAAAAAGAAGATTCATTATATCAAAAGCAAAAGAAGGAAAAAAATGTTTTGTCTATTCGATCCAAAAAAGCGGAGAATGCACATTTGCTTGAAACATTTCCAAAATAAGTGTTTTACGTCTTTGAGCACGCATGGATCCTTTAATTATATCTCGACGAAAATCCGATGTTTGCGAGTAACGTATCAAAGCCACTTCTTCCTCTTCATCACTATTATCATTATCCCCTTGATCAATATTTCTAGTAGTATTTGTACTGCTAATAGAATCGGTATTCTGATCGGTATCCGTATAAATTACTACGCGTCTGGCTTTTCTTGAACGAATCCCATGATCTTTCGGCGATTCGTCCTCATTTTCTTCCTCCAGTTCTTCTAACTCATCGGACAGGTTGTATGACCATCGAAGTACCTTTTACCTATTTCTTCTATTGCAATGGATTTTTGTATAATTGTTGTTTGATCCTTCGGACCAGTTGTGATTACATCGAATACAAATTGCAAAGATTTGCATTTCTTTTCTGAATCAATTCTGCTTTGTTCTTCCAATAAAGAAAATTTTTTCAAATGAAAACTAAAACCTAGTGCAGGATGAAAAGATAATTCACCAATGGAAATTAAGGAATTACCAATATAAGTTAATAACGATTCCCTATCAAAATCAAAGCGACTCTTCTTTTGATGTTCAAATTCTCGGGAATCATTATAAAGTAGTCCATGAATCTTATTTATCCAAAGCATTTCTATGGAATCTTCCGTAGAAGTGATTAAATCATTCATGATTGTACGTGAATGGCATGTTCCGCGATATGGTCCGTTCAAAGAAGGATCATACATTTTGGGCAAGCATTCTTGTTCATTCTCATCATTGCATAATTTGATTCTTTTTCGAGTATATCTCGAACAATAGGTCCCCTTTCTTTTTCTAAAACTTTTATTCGACTTATCAAATTATTGTTCAAGGTGTACTTTTTTTGTTCATTGGTATAAACCCAATAATTATACAGATCCTCGTGGGATAGTTTCTTTGTCGTGTAAAAAAATTTGTCTTTCTATCATTTCAAAAAAGTAGATAAACTGGGTGGATATGTAAAAGATATTATTTGTTTTCCATCACTTGAACATAGACATATATAATATTGAGACATTTCATTTCGTACAGCATTTTCCAATCGATCATTTTTTATATATCGCGATGGACGATTCCATCGTTTATAATCGAAAAGAAAAGTCACAAAAGGTTTTTCAAACCAGAAATAAGTCTTTTCATTTTCTCTTCTTTAAGTCTTCCCAATTCCCAATTATCTTGATACCCATCAAGATAAGAATCTTTGTAAACTGGGCTATCTTTATAGCATGTCTCTTTAAAGTGAAAGTGGAATTCATCCTTTGTTTTTCCTTTCCATTCACTCGGATCTCTTCCGTTTCATCTATTTTGTCCGGATCCTCCTTTTGTTCCGAACAAGGGAAGGGTCTTCTTCGGTGGATCCCTCTTGTTCCTGTTTAGTCTCCTTCGTTTCGGAAGTTGTTTCTACATCGCTTTCTTCCTCACTTTCTCTCCTTTCTTCCGTTTCAGAGGTTTCTTTCAGTTTCTTAGTGACAATAGGCGACGGCATTCTGCCTAAATAGTAGACACAGGTGATAAATAAGAGAATACTAAAGATTCGCGCCATAGAATTTCTCAATTCTGACACAAGGTACTTATTAGATCGAATAGAATGATTTTGCCGTATCCAGAATAATACCAATCCAACCCATTTCATGAATAAAATGTGACCAATTAACCAACCAACAAAACTACTTGTTACAAATAACATCTTGTTGTTGCATCGAAACATATAAATGTTGACTAATCTGGCTAACGTTGAACTTGGTAAAATGAAATGGTTGAATAATTGAAAAATGAGATTATTCAGGAATACACATTGAATGCTGAGATTACGCATTGAATTTCTGGTAGTAGATCCATAATCAAAAAGTTTTTGTGATTGTTCCAGAAGAAATGAAACAAAAGATACGGTAGAACTAGGACAGTTATTGTATGAGGTCTACCCAATGCTAGATGCAGAGGCGCATAATAGATCGATATGAACATCACGAGCTGTCCCGTAATAAAACCAGTTGTTGCTGATACCTCCTTCTCGGTTCCTTCTTCCATAACCCGAGCTCGGAGAAGGAAGAGATAAGAGGGCCCTATGGAGAATGTGGTCAGAAATCCATAATAGAGTCCGACCACAACGACCGAATTTATTATCTTCATGCATAAGGATAATAGATTACCTAGTAGAAAAGATTTCAAAATCATCACAAACCTCCCCTTTTTCTTTTCTATTGCAATTTCTCGATTATTATATGATGATTTCTTAACTTTCCATATATAGAAACAGATAGACTATAAATGATAAATGACATCTCTTATGTCAATGACACCAAAGGGATATTAAATGAATGGAATTGGGATATAGATGGAATATAATGAAATAGAGCCACTTTGAGGTTCCCTATGAAATGAGGCATGGAACGGAGCCACTACGAAGAAGTTCCGGGAGTTACGAAGGAAGCTTCGGACTCATATTGTTCATGGGTTGAAAACGGGAGTTGAACTCTATGAGGTCGAATCTCCCGTTGTTCCTCAGTAGCTCAGTGGTAGAGCGGTTGGCTGTTAACTGACTGGTCGTAGGTTCGAATCCTACTTGGGGAGATTTGATTAATTCCTAATTAAAGAATGAAGAATTGAATTAAAGGGCTCGCTTTGACCGTGAGGAAGAGTTACGGGGAGTAAAACACAAGTATGCTGATTCCGGCCTGGTTTACTATATGTAATGCTCGAGTAATTCACGATAAATAAAAAGAAAAAGTAAGGCCATTCCATTTCGACAAAAGACCCATACCCAAGTTCAATAGCTTTGCGTCCGCTATCCCGATCATGATTTTCCTACCCCCAGAGGTAAAGGAAAGGTCCTTCCCCTTTGGGCCGGTTGTGGGCGAGGAGGGATTCGAACCCCCGACACCGTGGTTCGTAGCCACGTGCTCTAATCCTCTGAGCTACAGGCCCCACCCCATCTCCGCTGGATCTGTTCCCGGGAGTACCCTCAAAAGGAACCTTTCCTCTCCTCAGCGGGTAAGTTAAGAAGGTGTGAAAGCGCGTTTCTCTACTATCTACTATAAGATAAGAACAGTGCGTTCCGAGGTGTGAAGTGGGAGAGAAGAGATGTCATAATTGGGGTTTTGAATAAGACGACCTTTGCATTTTTGATTTTTATCTTTTTCATATTTCAAAAGTAAAAAAAGAGGTGTTAAGCTTTTTATCATTCTGGCGTCGAGCTATTTTTCCGCAGGATCTCCCCTACAGTATCGTCACCGCAGTAGAGTTTAACCACCAAGTTCGGGATGGATTGGTGTGGTTCCTCTACGCCTAGGACACCAGAATATCGAACATGAACGAAGAAAGGATGAGAGAAAAGCATATTGGCTAGTGATTGTGAGGCCCCAATTCTTGACTGGAAGGGACACCAAAGGCCTCTGCCCCTCCATCCCTTGGATAGATAGAGAGGAGGGCAGAGCAGAGTTTTTGGTTTTTTCATGTTGTCAAACAGTTGAACAATGAAAATAGATGGCGAGTGCCTGATCGAGGAACAAGGTTCAAATCTCTCGGTCTGTTAGGATGCCTCAGCTGCATACATCACTGCACTTCCACTTGACACCTATCGTAATGATAAACGGCTCGTCTCGCCGTGACCTTATCTTGGATTCTCAATACTTCTGTCGCTCCATCCCCCCAGGGCAGAGAACCCGTCGCTGTCTCGGCTGTGCTACCGAAGGCTCTGGGGAAGTCGGAATAGGAGAGCACTCATCTTGGGGTGGGCTTACTACTTAGATGCTTTCAGCAGTTATCCGCTCCGCACTTGGCTACCCAGCGTTTACCGTGGGCACGATAACTGGTACACCAGAGGTGCGTCCTTCCCGGTCCTCTCGTACTAGGGAAAGGTCCTCTCAATGCTCTAACGCCCGCACCGGATATGGACCGAACTGTCTCACGACGTTCTGAACCCAGCTCACGTACCGCTTTAATGGGCGAACAGCCCAACCCTTGGAACATACTACAGCCCCAGGTGGCGAAGAGCCGACATCGAGGTGCCAAACCTTCCCGTCGATGTGAACTCTTGGGGAAGATCAGCCTGTTATCCCTAGAGTAACTTTTATCCGTTGAGCGACGGCCCTTCCACTCGGCACCGTCGGATCACTAAGGCCGACTTTCGTCCCTGCTCGACGGGTGGGTCTTGCAGTCAAGCTCCTTCTGCCTTTGCACTCGAGGGCCAATCTCCGTCCGGCCCGAGGAAACCTTGCACGCCTCCGTTACCTTTGGGAGGCCTACGCCCCATAGAAACTGTCTACCTGAGACTGTCTCTTGGCCCGTAGGTCCTGACACAAGGTTAGAATTCTAGCTCTTCCAGAGTGGTATCTCACTGATGGCTCGGGCCCCCGGAAGGAGGCCTCTTCGCCCTCCACCTAAGCTGCGCAGGAAGGCCCAAAGCCAATCCCAGGGAACAGTAAAGCTTCATAGGGTCTTTCTGTCCAGGTGCAGGTAGTCCGCATCTTCACAGACATGTCTATTCACCGAGCCTCTCTCCGAGACAGTGCCCAGATCGTTACGCCTTTCGTGCGGGTCGGAACTTACCCGACAAGGAATTTCGCTACCTTAGGACCGTTATAGTTACGCCGCCGTTCACCGAGGCTTCGGTCGCCGGCTCCCCTGTCATGTCATCAGGTCACCAACTTCCTTGACCTTCCGGCACTGGGCAGGCGTCAGCCCTACATGGTCTTACGACTTTGCGGAGACCTGTGTTTTTGGTAAACAGTCGCCCGGGCCTGGTCACTGCGACCCCCTTGTGAGGAGGCACCTTCTCCCGAAGTTACGGGGCTATTTTGCCGAGTTCCTTAGAGAAGTTGTCTCGCGCCCTGTATTCTCTACCTACTCACCGTGCCGGCCTCGCACAGTGTTCTCTGCTGAAGGTCGTTCGAGCTTCCCTGGAGCATGTGGCACTCTCAAGCTAGCCTCGGACATTGGCTCGAGGCATTTTCCTACCCTTCTTACCCTGAGCAAGGTCACCTGTGCCCTGAATCGATAACCATCTTCGAGCACCTAGCTCTCCGTCCCTCGGGACCAACAAGGGTAGTACAGGAATATTCACCTGTTGTCCATCGACTACGCCTCTCGGCCTGATCTAGCCCTGACTCACTCTCCGTGGACGAACCTTGCGGAGGCGAACCCTTGGGTTTTCAGGGCATTGATTCACCTATGCGCTGCTCAGCTGATTCTCGCTCATTCCGCTTGCACTAAGAAGGGCTTCTCAAGGCGGAACGCCTCTACCGATGCATTTCTTTGAGATCCCCAGTTTCGGCAGTACGGCCCCGCTCATCTTCGGCAAGATGCTGATCAGTCGCACTCTCCATGCGGCTGCTTGTGGCAAGCTCCGGCTAGCTCTCCACTATCCCTTTGTCACCGAGCGGTCATCTAGGCCTACTAGATCTGGCTGATCGATTCTATCCTCAACATGCTGGCCGATCCTTGACCCTCCTACTCTTGGGTCATACTATCTCAGAGTTTGCCTCGATTTGGCAGTCGCTCTCCGGCTTCGCACCGAAACAGTGCTTACTCCTAGATATCCAGTCAACCGCCGCGCTCAACGGCATCTCGGGAAGCCATGCGCCTGATTCAGTACCACTCATCAATCATTCGCTGATTCTCACTCACACTCAGTTTCACCCAAGCTTCATCCGGTCATGGATAGATCACTAGGTTCGGGTCCATAAGCAGTGACATCGCCCATGAAGACTCGCTCGGTGGGTTCCTCGGCCAGCCACTGCCTATGAGTCGCCGGCTCATTCTTCAACAGGCACACGGTCAGAGATCATTCTTCCCCCAGCTCGGCTCACGGCTCATGTTCTATTTTCACTCCTCGATGGGGTTCTTCACCTTTCACGGTACTACGTCTATCGGTCATACAGGAGTAGCCTGCAAGGTGGTCATTCACTGATTCCTACGTGCATCTGGTCAGGCGCAGCCGATGTCTCGGCTACTGGACCACATCTAGGGTGCAGCACTCACCGCTTCGCCTAGCAGCACGACGTTGTTCCCAACCTCGCTCACGTGTCCGTACGGCCTCCATTTCGCCGCCGCCACTACGGGAATCGCTTTTGCTTTCTCCTCTGGTTACTAAGATGTTCCAGGTCTCGCCAGGTTGTCTCGACTTGCCATGATCACAGCAGTTCGAAGGTTGATCCATTCGGGAATCTCCGATCTATGCTTATTCAACTTCCTCGAGCATTTCGTCGTTAGTTACGCCCTTCCTCGTTCTGGGTGCCTAGGTATCCATCGTAAGCCTTCTCGTTTGAACCTCGCCATTAAATTGACGTTAGCTATGCCATCCTAAGGTGCATGCTAAATGGAAGATCTTATCACGTCCATGAATGAGAAATCATAGATCGAACTGCCGAATCGGAAATTATAGTCGCTATCGCGGCTGGAGATGCTGACTTCGAACCGCTGATCGAATCCGCCACAGTGAGTCATCACCAGCCTCGTCTCTCGATCACATAGACGCCAACGATTGACATGCCACATCGAACAGCCTATGCACTCTCCTCAGAAGCTGTTATCCCTCAAGTTCAGCGGCGCTGCGAGTTGAACCATCCCACGATCTGTGTCCCGAGAATTGAGTTACAGGTAGTTCAGAACGGAGTTCCCCTTTTCGCCGCCTGACTCTTCCAGACGCCGGTCTTAAGAACGAGCGATCGTCTTCCGAGTCCCATTACATGTCGGAGAGGACAGCTCACGTGTTCCACTTGCTGAACAGGGTCTCATGGTCGGTCCAGCACCCTGGATGCCGAAGGCGTCCTCGAGGCGATCTCGTAGCCCTACAGGGTGGAGACGATGGGGTCGGTCCATGCACTTCCTCTGCTCACATTCTCGCTCAAAGGGCTGAAGGGAGATAGTGATCAGCTATCCGCGGGCCAACTCGATCCTTTCCCCAGGGATCCCAGATGAGGAACCCTAGAGAGCCGTCGACTCCAACTGCGTCCATGGACGATCCATGATCTGACAACTGCCTACTTACCTCCTCCACGTTCTCACGACCCATCTTCGTGCTCGGCAGAGCCTTGCATGGCATGTCTTCGTCTTCTCCCATCACTTGTAGAAGTGAGCCACCGGTTCAGGTACAAGCACTACTATCATTACCGCCGACATTCAACCTGCAATCGCAGCCCAATTGCAAGAGCGGAGCCTACACCGAGCTATGTCGTCCGAAATGGAAAGAGTCAGACGCTCTTCCCATCCTTTCTCCCGCGCGGCCATCCTGACTTGAACCAGAGATCTCGCCCGTGAAGTAAATCATCGCACCTACGATCCAACCAATCGGGAGAGAATCAATAGATTTTTTCGGAGCGATTCATCCTTCCCGAACGCAGCATACAACTCTCCGTTGCACTGCGCTCTTCAGTGTGCTTGTTACTCCTCTCCCTACCATGGCAGTCTCTGTGAAATAACTCCGATGGAAGAAAAGAGAGGCGTTAAGAGACCCTCCTGGCCCAACTCTAGACACTCTAAGATCCTTTTCAAACCTGCTCCCATTTCGAGTCAAGAGATAGATAAATAGACACATCCCATTGCACTGATCGGGGGCGCTCGTAGTGCCTGAGGGGTCAAAGACCAAGAAGTGAGTTATTTATACCAAGCATTCTTCTTTATGGCTAGATCCAATCTCCTGGTCCCTGCGGAAAGGAAAAGAATTTCACGTTCTTCCTTTCGGGAAGGGAGGATTAGGAAATCCTATTGATTGCTGCTTTCTCCAGACCTCCGGGAAAAGCATGAAAAAAGGCTCGAATGGTACGATCCTCCGTCACCCCAGAATGAAAGGGTGATCTCGTAGTTCTTGGTCTGTGAAGATGCGTTGTTAGGTGCTCCATTTTCCCATTGAGGCCGAACCTAAACCTGTGCTCGAGAGATAGCTGCCCATACACTGATAAGGGATGTATGGATTCTCGAGAAGAGAGGAGCCGTGGTTGTCCCCCGGACCGCCCGGATCCCACGAGTGAATAGAAAGTTAGATCTACATTGGATCTCACCTGAATCGCCCCATCTATCCTCCTGAGGAGAAGTTTGGTTTCAAACTCCGATTCGAACAGGAGGAGTACGCCATGCTAATGTGCCTTGGATGATCCACATCTCCGGGTCAGGCGCTGATGAGCACATTGAACTATCCATGTGGCTGAGAGCCCTCACAGCCCAGGCACAACGACGCAATTATCAGGGGCGCGCTCTACCACTGAGCTAATAGCCCGTCGTGTGGGCCTCCCACTGGGAGGCCTGCTATGCCAAAAGCGAGAGAAACCCCATCCCTCTCTTCCTTTTGCCCTCATGTCCTCACGTGTGGCGACATGGGGACGTAAAAAGGGATCCTATCAACTTGTTGCGACCTAGGATAATAAGCTCATGAGCTTGGTCTTACTTCACCGTCAAGAAACGAAAGAAGACTTCCATATCCAAGCTTAGCTCAGACGTAGCTCGCTTCTTTTGGGTGTGAAGCAGTGTCAAACCAAAATACCCAACAAGCATAAGCATTAGCTCTCCTGAAAAGGAGGTGATCCAGCCGCACCTTCCAGTACGGCTACCTTGTTACGACTTCACTCCAGTCACTAGCCCCGCCTTCGGCATCCCCTCCTTGCGGTTAAGGTAACGACTTCGGGCATGGCCAGCTCCCATAGTGTGACGGGCGGTGTGTACAAGGCCCGGGAACGAATTCACCGCCGTATGGCTGACCGGCGATTACTAGCGATTCCGGCTTCATGCAGGCGAGTTGCAGCCTGCAATCCGAACTGAGGACGGGTTTTGGAGTTAGCTCACCCTCGCGGGATCGCGACCCTTTGTCCCGGCCATTGTAGCACGTGTGTCGCCCAGGGCATAAGGGGCATGATGACTTGACGTCATCCTCACCTTCCTCCGGCTTATCACCGGCAGTCTGTTCAGGGTTCCAAACTCCATGGTGGCAACTAAACACGAGGGTTGCGCTCGTTGCGGGACTTAACCCAACACCTTACGGCACGAGCTGACGACAGCCATGCACCACCTGTGTCCGCGTTCCCGAAGGCACCCTCTCTTTCAAGAGGATTCACGGCATGTCAAGCCCTGGTAAGGTTCTTCGCTTTGCATCGAATTAAACCACATGCTCCACCGCTTGTGCGGGCCCCCGTCAATTCCTTTGAGTTTCATTCTTGCGAACGTACTCCCCAGGCGGGATACTTAACGCGTTAGCTACAGCACTGCACGGGTCGATACGCACAGCGCCTAGTATCCATCGTTTACGGCTAGGACTACTGGGGTATCTAATCCCATTTGCTCCCTAGCTTTCGTCTCTCAGTGTCAGTGTCGGCCCAGCAGAGTGCTTTCGCCGTTGGTGTTCTTTCCGATCTCTACGCATTTCACCGCTCCACCGGAAATTCCTCTGCCCCTACCGTACTCCAGCTTGGTAGTTTCCACCGCCTGTCCAGGGTTGAGCCCTGGGATTTGACGGCGGACTTGAAAAGCCACCTACAGACGCTTTACGCCCAATCATTCCGGATAACGCTTGCATCCTCTGTCTTACCGCGGCTGCTGGCACAGAGTTAGCCGATGCTTATTCCTCAGATACCGTCATTGCTTCTTCTCCGAGAAAGAAGTTCACGACCCGTAGGCCTTCTACCTCCACGCGGCATTGCTCCGTCAGGCTTTCGCCCATTGCGGAAAATTCCCCACTGCTGCCTCCCGTAGGAGTCTGGGCCGTGTCTCAGTCCCAGTGTGGCTGATCATCCTCTCGGACCAGCTACTGATCATCGCCTTGGTAAGCTATTGCCTCACCAACTAGCTAATCAGACGCGAGCCCCTCCTCGGGCGGATTCCTCCTTTTACTCCTCAGCCTACGGGGTATTAGCAACCGTTTCCAGTTGTTGTTCCCCTCCCAAGGGCAGGTTCTTACGCGTTACTCACCCGTCCGCCACTGGAAACACCACTTCCCGTCCGACTTGCATGTGTTAAGCATGCCGCCAGCGTTCATCCTGAGCCAGGATCGAACTCTCCATGAGATTCATAGTTGCATTACTTATAGCTTCCTTGTTCGTAGACAAAGCGGATTCGGAATTGTCTTTCATTCCAAGGCATAACCTGTATCCATGCGCTTCATATTAGCCTGGAGTTCGCTCCCAGCAATATAGCCATCCCTACCCTATCTCGTCAATCCCACGAGCCTCTTATCCATTCTCGTTCGATCACGGCGGGGAGCAAGTCAAAATAGAAAAACTCACATTGGGTTTAGGGATAATCAGGCTCGAACTGATGACTTCCACCACGTCAAGGTGACACTCTACCGCTGAGTTATATCCCTTCCCGGCCCCATCGAGAAATAGAACTAACTAATCCTAAGGCAAAGGGTCGAGAAACTCAACGCCACTATTCCCGGAGCCGGGCCTTCTTTTCGCACTATTATGGATATATGGATATTAAAATAATGGGAAAAATCGGATTCAATTGTCAACTGCTCGCTCCTATCGGAAATAGGATTGGCTACGGATTCGAGCCATAGCACATGCTTTCATAAAATCCGTACGATTTTCCCGATCTAAATCGAGCAGGTTTTACATGAAGAAGATTTTGTTCAGCATGTTCTATTCGATACTGGTAGGAGAAGAACCCGACTCGGTATTGTTAAAAAGAGGGGAAGCAGAACCAAGTCAAGATGATACGGATCACCCCTTCTTCTTTCGCCAAAGATCTTACCATTTCCGAAGGAACTGGAGCTACATTTCTTTTCAATTTCCATTATGGACAAATTCCTTTTCTTAGGAACACATACAAGATTCGTCACTACAAAAGGGATAATGGTAACCCCTACTTCATTTTATTTTCATTTATGAATTTAATAGTAATAGAAATACATGTCCCACCGAGACAGAATTTGTAACTTGCTATCCTCTTGCCTAGCAGGCAAAGATTTACCTCTGTGGAAAGACTGATTCATTCGGATCGACATGAGGGTCCAACTCCATTGCATTGCCAGAATCCATGTTGTATATTTGAAGCAGGTTGACCTCCTTGCTTCTCTCCGGGATCTCCCATAGGAAGAGGTGCTTAACTAATCATCTGTAGAGAGAGTTTCGTAGCCGATCATCTTGCTTTTTTTTCTATCCCTTCGTCTCCGAATCGAACTTAAGCTCCATCTTGTGTGAGCAAGCTGGATCGATCTCCTTCCACTGACTTTAGTAGGATGCTGCGACGAAGAGAGGATGAAAAACCACATCTCCTCTAGATGACTGAAAGTCCACCACGCCTTGACTTAGTCATTGTCAATTTTGCTTACTTTCTTTTCCAACCGCCCCCAAAAAGATAGAAAGAGAGGGCCTTCCTTTCCGAAGGTGAATTAGGATGTTTAGTCGACTTTAGATCTTTCTCTCTGCTTTTGGACGAGCCCTAGCTACTGCTTCCATTGTGGCTGAGGACCGGATCATCCTCTTTCTCTCCCTAAACTTTCGTTTTTCATTCATCTTCAAGGATAGGTGAAGTCAATTGACGGGTTTGAGCAAGAAGTAGAGTTTGCATTGAGGTTTTTCCTCCAGCAAAGCTATGCTCCGAAGCCAAGCTGACGCTCCCTCGGAGCCGCTTTCCCTATTATGTCTGCCTTTCGCCGAACTGCTCTTTTGGCTTGACTACTCTGCTTGCTTGCAACTAATCCGGATATTCCACATCATGCAACTCAATCAAGTCAAGCTCATCTTGCTATTCACGAAAATCCTGAATAAACCCCTGTGAAACATACTCCTAACAGCCGACTAACTAAAAACCTAAATAGAGTGATATATATGTATAGTTCTATATTCAATCCCGTATTTAATTAGAACAAGATTGATTGAATCTGATTATAACAGAGTTAGCCTTAGTTAAATGAAAAGAGGCACTCCCAATTGTGACAGTAGATTTAGGATCAAAAGAGTCAAAGTACCTATAATAGGCAAGAGAATGGAACCCGCTAAACACTAACGAAAACGTTAGCTCATGAACCGGCAGGTCCCCCGTCGATATGATTGTCCAAATGGACACCCCAGGTTGAAGCATAGCATCAGTCACCCAGCGATGAACTGTCAGAACCACTACACTAAACCTATTCACGCCCCCCCCCCGATCAAAAGAAGGAAAAGACTTTCTTTTAATGATGACGGTCTCTAACGCAACGTCATTCTGGGCAATGACAGACGGACTTAGACTTTTGTTGTGTAGCACTGATCGGTCATGATCCTTGATCAAGAAAGATTTGTGAAACAAAAGCAGGCGAGTGATGCATCTGAATAAACTCCTAAGCCTAAGCAGCCTAAGAGTCTTTAAATTAAAGATAAAGCAAGCAAGTGAATATAGTCACCGATAAAATCCTAAAGCAGGTTTCGAACGACAAGCATTTTAGGCAATTTTTTCTTTCAGGAAAAACAAAAAAAAAACATGGTCCGGCGCTTATTACCATAGTCGCAGCATAGAAAAGTCAGGTGCCTGATGAAATAGTCTATGAAAGGGGATGTCACCTGAAAGAACTGGCAAATCCCTCTTATTTGTATGGGGCCTTACCTCTGGACTCCTGCCGTTTACGTAATTAGTGAACCAGGAATCGGGGAAATGAACTCTAGCAGCTGACAGCTAGCTAAGCAGACTTTGTTGGTTCTTGCTTTAAAAACGACTGAATGTCTAAAGGTTCACTCATTTGCCCTACTATTATAGGGGTGTAACAAGGAGGATTGGAAAGGATTTAAACATCAAGCAAGTGAAGCCGGTCTCGAAATATTTGATCTTAGGCTCGGCTTGGGAGCTCTTCTTTCTTGCTTCTTCTGAAACCGTCGAATCACGCTATCCATGCCGCATCCCATCCATCCACACGACACGATGGCTTACTTAAGCAAAAAGTAGAGAGAGCTAAGCTCTCATACAGAACATATATACGTTACCGTACCGTAGACCTACCATACCCCCGTCTAAATAAATCTTTTATTTGTGTGTGTGTTGTTCCATTTTTTCTCTTTTGAACGTCCATTTAGTAGACAAAGGCGGCATCTCTGGTCGCCTACACGGGTTCTGGCCTCTTCATTACCGAAATACAATAAAGAACCGGCCGGAGTGCGGAAAGTCGACCCGTCAGAATAGAAGGGGACTGCCTATCTGCGGCGAGTAAGCTAGGAAGCGCACATTCTCACTTTACTTAACACATAAGCGCGAGAGGCTGAGCCTCTAAACGGGTACACCACTCAGTGCTTCAGCTGCCTCGACTGATGTGGATCTCAAAGCGGAGTGACGTTCGCCTTACTTCAATTAATGAAATGAGTGGCGAGACTTTGCTTAGCACATCAATTCCATTCTACACGACACCACGATGTGTGAACTCTCGTCTCTTCCCATACCCTTCTTTAAAGGCCTTCGCATCGCCTTTATCTTTGACTTGGGCTTATCTCAGGATGGAGTTGTTGAACCTTATCTTATCCCTGTGGCTGAATCCACGGCCAAGGACTCGCCTATTCACACGACAATGAGAAACCCAACTATGTTAACTAATAGACTATCTTACTAACAAACTTTAGTTAGGTTGTATATAAGTAAGTGATAATAGTTAGAACACTATGTGCTGTGTAAACTTGACTATTTCTTTTTTCCTGTCGGACTCTTTCCTGCCGTACTTTGCTTGCTTCTTGCTTGTTGGTTAATGCAAACTTGGGATTCTTGCCTATGCTCTTTCCTGCCCTGCCCACATTGCTTGCCCTACTGTTCTGGTTGAACTACGGCTTTGGCTGAACTACCACCTGACACCAGTATTCTTAGCTTACTGTCTGCTTCCTGCCTGATCGGTGCTGACTGCCAGTTCTTGGGCCTGCACTTCTGGCTTAGCGGCTTGCTTGTTTGCCTGACTACCTGACTATCTGACTACTAGGACTATTCTGCTTGGCTATCGGACTACTCCGGGATTCTTATCTGTGCTAGCCCTTTCGGCCTCGCCAGACTCCTGAACCTTCAGTTCAAACAAGTATTCTTGTTCTCTGGTTACCGGACACTGACCTTACTGCTCCAACCTCTATGCTTAAAACATAGCTGCTTACTCCCTGTCTTCTTACCTTAAAGCTTTATAGCAGGTCTCATTCGACTGCTGCTACCTGACAGCTCCTGACTGAGAGCTAAACCTGACTTGACTTTCTGGCTTCCTTCCCGCTTACCGAACAAGCTTTGAGACTGCTTGAACCACCAAACCCTGCTTGCCCTTCGGCCTCTTTCTTACCTGATAGCTCTGACTGTTCTTACCAACCGGCACTACTACGGCTACACTGGCTGTTTCCCGCGAACTCCGGAAGCAAGAGTGCAACATCAACTACGATTCCAAAGGCTAAAGCCCTTGCATCGTCCCAAAGTAGCAGCAGGGGCAGGGGACGAAAGAGTCGTGCTGGTCGTAGATGTAGCTCCTGTCCGTTAATGTCCGAGGTTTGTGTAACCCCGACAAATGTCAAATTTTAAGGGCCTCCTCAACTCTTCCAATCAATCCGGATTTGGTCTTGCTTCAGGAAACCAAAAACTCTTCGTTCGGTATCTTGGAAGCGCGAAAAGCAAAATAGAATTGAGTCGGTCTCTCGAGCTGCTATTGGTGCATCTAGGAGAATCGCGGTGTTATGAATCTGGATCTCTTGGTGAAAACCGGAGAATTCATCGGAGATTTCTTTCTCTGTGGCCTTCGCTACTAAAGACTCCTGTTTCTGCTGGCTTCGGACCTTTATGGTCCCAACGATGCTTCTTTTCAACCAATCTTCTGGTCGGAACTCGACCCTATTCATTCCAGATGGAATCTTGTGTGGTGCATTGGCTGCGACTTAAACGGATTAAGGTTCCCACATGACTAGGGTGGTCAGACGACGTCTTGCATGCACGAGTTAACTAGCTTCATCAACCGTTGTCAACTTATGGACTTCCCTCTTGGTGGAGAAAAATTGACTTGGTAGAACAACCAAGAAGTTCCAGTTCTATCCCGCCTTGACAGATTATTAGCCACTCCTGATTGGGAAGCTTCCTTTCCAGACACTTCCTTGGTTACCCTGGCCAAACGACCTCGGACCACTCTCCCGTCCTTCTTGACACCAATGGACTACTAGGGCCCCAGTTTGGTTTTGAACTGATGTGGCTTCAACACAGACTTGATAGACGTATCGATGCATGATGGAAGAACCATAGTCACTGGGTGGGCGTGCCACGCTTTATGCGTAAACTAAAGCATATCCAATAAGATCTCAAGCAAAGGCAATTTTCAAGCAGCGTGAATGAAGCCAAGTCCCGGTTGATGTTGGATATTCAAAAAATGGGAAACGTGTGGAAGAGGACAGACCGCTGGAGCAATCCGAGTTAAGTTAAAACGTGACTCTTCCATCACCTAGCTCAAGCACTCTCTCTTCTCTAAGAGATATGTTGAAGATAGAAAGATAGGATCAGGTGGCTGCAATAGGGCAATCCGGCGACGGCATTCTTCCATCGGTTTGCCAACTCCAGGAAAAGAGGGAATCGTATTTCCAGTCCGATTGCTAATGGAGCAAGACTGGTTCCCAAGGGGGACAAACCATGCGAAGTTGCAACTTTTTGTTGGTTTATCTACACCAAAGATCAAGGCTACCGGCCGGTGCCTGCCAACCTCCATCTTCCTTCCCTTTCGGCTGAGGACAAGACGGGTTTCATCAAATCTCTATTTATTAGATCAAAGGACTTTAAGCTTGGAGCAGGATCGCGCTCCCGGGCCTGATGGGTTTCCTATCGCCTTAACTCAAGAGTTCTAGAAGATGATTAAGGATGACCTGTGGGCCGTCTTCCAGGAGTTTGATGAGCACGAGTTTATCTGCACAGAAACTAATGTCACCTTTGTTGTTCTCATTCCGATCAGGAGCAGAGCAATTAAAGGACTTCAGGTCAATTAGTCTTGTCCATAGTTTCCAGTGATGGAAAGTCTTGTTTTTCATTCTTCCTTATTCCATGAGATCTAGAAGCACTTCTGCAACCTTCTCTCTGTCCATTGGTCTTTCCCTTGCACGATTTTTGAAGCTGAGAATGAAGGCCTTCGCGATCGGATATAACACATAGGCTTCGCTGACAACATTAGGTATAACCTTCGCCACGACATGTTTGGCTTAGCTCTTAGCGCTTCCCGCAGGAACGAGCGGATAGCGAAATGTTGATGTTGGCTCTGCGATCGACATGTGGACTTACGGACGGATCAGTGCCTTTTTTCTGTGCTTGAAGGGCACAGGGGCAGACCCCAACCTCTTGATTTTGGTCATCTGCCTTGGTCCCCGAACCTTCCCTAGGATGTTTGGAGGAAGAGGTTGGCTTTGCCAACGCAGTCCGCGCAGTACGGAAGATTGATCCGCTCCGCTTTGCGGAGCTTTTCGGTTCGCTCCCCAGGCCTTCAACCCTGTTTGCTTCCTTTCTCTTGCTTGATGGAATAGTTCAATGCCCGAGTTCCAGCTTTGCTTGCGTTCTTCACCGGCGCTCGCCGGATGTATCACTCATCCCGCTCTAAGGTAAGGCTAAGGCGCTTGCGTCTTCTTTTTGTTAGTTTCATTAAGGGAATGAATCGCATATGTTGGTTTAGAATTGCTCGGGAATTCATTGATAGTGACTTTTGCCAGGTTCTAGGGGGGCTACTCCTCTTTTTTGTCGATCGAGCCGCTTTCCCTCATTCTACTTGTCCAGCCCTCTTCACGAACTTGTACAATCGATGCTACAGAGATAGCCAACTCTATTATCGAAGAAATAAGGAAACGGGCGACGATTTGGCACCAGATATCCGGAGGTGTGGAAAGAGCAGCTGTGATAAGCGGAAAAACCATAAAAAAACGACGATTGCTCGTGGAGGTTTCCACAGAAAGACCCCTTGGTTCTGGCAAACGGATCACAATTACAGGTACCTGGGAGCATACCGATGGAATGAACGAAATACGAACAGTTAACATAATATGGTCATAGATCTTAGGTTGTAACTTGATCATTAGCGAATTTGTTGATGTTGCACCCACGAAGTATGGAAAGTGCCAAACATTGGGAACTACCCGGGGAGGAGTTAGGAACAGGAACAAGGAGAAGCGAGAACCACTTAAATGGAGGAATCGATTGTATTTCGTCCTTTGTTCCCCATAGCAACTGGGGATCGAAAAGCACCAAATTTGATGACTTATTAAGGGAAAGACGAAGTATGAGCATGCTATTGGAGACGTTGCAACATATGTCGGGGAGGCCTCCGTTGATTGTGTACGAACAAAATACGAGTCCAAAGGTAGGGTAAGAAAGGGTTTAGCTAATGGAGAAATTGACTCTTCCGGGAACCAGTAACGCGTAAACCATGTCAAACCAAGACCGATCAATATCCGAAGGGAACGGATTCGAACTTCTCCTAGAATAGTTTCCGGTGCGAAATGAAATTCAATGAGTAATTCAAAGTAGAAATTTTTTTGGAATTCGGGAACGTGGAATGTCAGAGAAATGCAATTGTTGTAACTCCTGTACGATAACGAAAAAGTCCTTCGTCCTACACTCGCTGACTTCACGTCAACCTAAAAAAAGTCGTAGTGAAACGCTTGTATCCAAGCCTTCATTTCGCTTTTTTGTCTCAGTGAAGGCGGAAGAGAAGAAAGAGTAGAGTGAAGGAGACGACATCTACGAATTCTTTTCCGAGGGAACAAAGACACAGTGGTCGAGTGAATTCATGAAGGGCGCAGCGAGGAGACCTTCCATTTACGCTTCAAAACTACACTACACGTCCACTTCATTGAGTAGTGAGTCGCTGTGACGCAAGTGGAGCTTCGGAACTTGCATCCACTTCGCTAACACACCACTTTCACTGGTTCAAAAACTCGAAACTACACCCCCTACCTACCTACTGTCTACAGCTTTCAGTTCACAACTCAGTGGGCTTTGTTGTCTTTATGACACCCGGCCGGGGGTTCAACAACTACACCAAAGTGGAAGGGCCAAACTCTCGAGCCGAGCTCCGTGGGCTTTTTTGTTCACTCTTGAATGAGGGTCACCCGTCAAGTCAAAGTAGTCGCCCGTCGAGGCAAGTCCTACTGAAGTACCAAACCTTGTTGCGAGAGGGCCAAGTTCTTTGATTTGTTGGCGTGTTGCGTAACAAGGGCAAGATGAAAGGCGGGAGGGGACTCATTTGCTTGCGACTGAAGGAAGTAGGGCTCCTATTGAACCGAACAGCCCCCTATCAACTATGTTCAAGTGAACAGCGCAAAGCCTACTGATTGATAGCTTATCAACTAGGCATTGCAGATGGAGAGCTTCACTTTCGTGGATCAACTATGATAGTCGCAGACCACCTTTGAGGTTTTGTCGTGTTGTAGTAGGTCAGGTCTTTCAACCTTCAGAATGGTTACTAGCAAGCTACATTCATTTCTTGAACTTAACACGCGTAGAATGGGAAGGAAGGGCTGACTCTACGTCTGGCTTGGTCTCGCTCCCTTCCCGCACGCTTGGACGATTTATAATCTCGAGAACCTTTCATTTCAACACCGCGGGGCGATTTGAAAAAGAGTCTATCTTGTTTTTACTTCCATTCCTCGAGAAAGAATCTCCTCACCTCAGGCTTTAATGAGATTCAAAAACGATGCTTCCTTGGCCGTGTGGAACATGGATGAGCATTATGTCATTCCTACAAGTGATCCGACTGGAAGAAGTGTTATATGAGGACTTCGAGATCAAATAGAGAATGTTTCTTTCCATTCCTCGTGAGCCACTTATTTCTCCGAAACAAGAGATCAAAGTGATTTTCCTCCTTTTTTCCAAGAAGTCGACGGTCTTACACCATTGGGATACTTCGAATAAACTTGAGTACATATAGGAGACACCGGTGCGAAAACCTTTTATCGATATATCTTCCAAACTGTGTTGGTCCTTGCTCTGGATCTTGTTCCCCCGGTTCGAAACCAGTTGGTTACGTAGTTTGAGAATTCTGCTGATCCCAAGTACTCCATCTCCATCATTGCATATTTTAATATAAAAAGTAAAGAGGAGAAGGCATAACCAGAAGAATTGTGTAAAATAGGTGAATTTATCGAGCTGAGGCATTCTTTATTGAAAAAATCACCCTCCAGACAGAAAAAGACTCCACATGTTATAAACAATGCCTACCGAAAGCCGGTTGGTCGATATGAGACATCTATGCGGAGTTGAACCGCCCTTACCGGGCGTGGTTTTTCTGAGATCTCTCTTCGTTGCACTCGACCCTTCCGAAATTTGACATACGTTCACCGATAGAAGTAACAAGTTGCTTCAACTCCGGTGACCGGCCTAAGAAGGCACCTTTGGGCGAGATCGACTTTGTGGGACTAAAGCAACTTTTTTAGATTATATTCTTTAATATAGCCTTAGATCAACATGACAATAACATTACAAAGCGATATAGGCATTTATCCCATCCATCAACCGAGAAAGACACCTACGTTACACTAACAGGAGCGCGCTTCTTTATTCAAAACAAAAATACATTATGAAATGAACCCACATATAAAAGTGGGCTGGTCTGCTCATTATTTGTGTTCGTACATTTATTCATTATTGCAATACAAATAACACCTCCACTATACTAGTGATGGAGGGGATTCGCGCCGGATGGAACAAGGCGTTTTGAACCATATACTACTGTTGCTGGAATGAAACGCAGCCTCGGAACATAATTATGCTGCTTGCTGGGCCCTGATGGTGGAACTGGCATTTTTTGGGGGAAGAAAGCGGCCCCCTTTTGCGGCAGAGTGGGCAGCATCGCTTTCCCTCGTGTAGCTATGATGCCATTCAGAAACAACACAAGAAGAAGAAAAAGAAAAAGCAGTCTTTCGCGGATTCTTGCCATCACTGGAAAACAAATTTTTCTGTAGGCATCAAGGTAAGGGACCGAGATTATATACTGCTGCAGAAGCGGAATCGAAGGGGTTGGTTGAAAGGTAAGGATAGCGTGATTGGCCGATTGGTTGGAAGGTAAGGATAGCATGATTGACTGGTTGCGGGTCCTTTGGATCATGGGCCACAGCTACTTGGGTAGAGACCGCTGAACATCATTTGGACAGGCCGAGGCTATATGGGCTTAGGCCTTTTGATGGCTGTCATTTTCTGGGCTATTTGGAAGGGTTAACTTTTTTTGTATATAAGCAGTCAAACAAGATCGGATGGAATCTAGCCTGACAAGCAGGCAATGGGAGTTCGAGCAATGGTACGTACTTAAGTTCAACTGTTAAGATAGACTAGCCAGCCACGAATGGGGCTTACCCTTTTGTAGATCTTCCGAGGGCATATGTATTTTGTTCATGTTGTTTGGGAGTCAAAGCAGTGGTGAGACACTATATCTGTGTCTGGTAAGCTTACGAGTTCGACTGTGGGACGGGAAGAAGGTCAGAGGTGTCTGGTGGTACAAAGGTCATAATTGGTTTCCAATAAGAAGGGCTCTTTCCACGGGTCCCCCAAGAAGAAGGGGTCTTATTTCAATGGGTTTTTGCCCAGAAGGAAGGGGCGTGTTCATACCATCGTATATTCAACCAAATAATAAGAAGCGATAACTGCAGAATCATACTTAGAAGTGTCGACTTTTTCTAGTTGATTTGAAGCCCCTGGGCTTGGAGCCGGATGAAGCTTAACACCCCAAGACAAAATAGGTCTTTTCGACTTTACTACAGGGGAAGAGCAGGAAAGAGGGACAGTAAGCTTGGGACAGGTGCAACCAGAAAGCCATCCGTTCCCGTGGTTTATAGTGACTAACGAATGTTTCGTCCCAATCCATATGCTTTGGTGGGGTGACGAACGAATAGTCCACATCCGATGATCCACATAGTCTGCTGTTTTAGGTCCTTCAAGATTGGCGGGGGGTGCAGAATATGGCTCTTTCATAATATGATGGCATGAATTATGCCTAAGTAAGAGGGAACTATCAGACGCATTGGCTGGCGTAAGAAGATCCGATCTCTCACGAATAGGTTTCACTGCAGCTGCTGTCGCAACAGAGGAGCTCGTTGTGTTTGGGAATGCTGAGAGTGATCGAACGCAGGCAGAAAGCCAGATATAGTAAGAGGCGCACTCCTGGGGGCAGGAATAGGAAAGGTTTCGAAATCCTATGAAAGCCTATAGGGCAGGGGAATCAGAAAGGTTTCTTGCTCTTCCAAGATAGTTGAGAGTCACCGAAGAAAACGCAAAAGCCAGTAGTGGAGCGAGGATCTGTAACATCACCAGCATGTTTACCTTACTTCAGCTTTAAGAGGTAGGGGTTGCCAAGCTTGACTAATAGAATAGGGGTAGGTAGTAATGGCAAGGTTTCCAGAATAGTCAAGCTTTTAGATATCTCAAAATACGTTTAGCAGCTACTAAATGAGGGACCCGAGGAGACTGCATAAACTTGTCTACAAGTCCAACAGCAAACGAAATCTCTGGGCGAGTCAGAGTGAAGTACTGGAGACCACCCACCATACATACTCCTATAGGCCGATGGATCTGATAGCAGCTCACCATCATTTTTCAGAAAATAGACGGACGGGTCCATAAAAAAAAAGAAGTACGAAGGCTATTCAGTGAGTTTACACGGAAGCAAGCAAATAGCTGAATTTTGTCTGTGCCCAAGGTCAGATTATCGACATCGGTATTGTCAAAATCGGGTAGCAAGAAGATGCATTGGCTGATAACAAGTAGATCATATCCATCGCGCTTTCCAGGTCCGTCCGGACTAGACCGTAGCAAGCTTCCTATTGGCCTGTCACCTATCATCCCCCTCCTGGTTAGAGTAGTTGGACAGAGACTCGCTCTTCTCGTCCACTTTACCAGAAGAATAGTTGTCTTCCTCATGTCGACCAGGAGTCGGTTAACTAGTCATCGGTCTTTGGCACCAAAAAAAGTCGATAAGCAATAAGGTTGGGACGCAAGGTGGTTGTCGCTCAAGCAACTGTGGAAGCAGACTCCGTGATAAAGTCGTGTGCAGCAAAGAAAGTAGGAAGATTGAAATCAGTGCTTCCAAAGTCGAAGACGCATATGGTGCATCAAAGAAATGGAAGGGCTATCCTTCTGTACCTTGAACCTTGCTCCCATCACCATGTCCAGTTTGGATGAAAAAAGTGTGCAATGCATGGAGTGAGATCACTACCATACCTTTTTCAATTGCTCTAGTGAACATAGGCTTCGAGTGCGTACCAGTTGGTCGGCTAGACTATGACTGAGTCAAGCGGACACCTGCTAATCTGCGCTTCCATTCGCAATAACATAGACCTGAAGCCAAGCCATTGACGAGCCTCGTTAGCCGCTACGCGCCTCCGTTTCTTGCTTTGCAACCTATTAGCAGAAGACTGCTTCGATTCCTTTGGTTTCCCTTTCTCACTCAGAAAGAAAGAATAAACGTCGACGCTTGCAGCGCCTTGCTTTGCCTGCTTCCTTCCTCGCTAATTGAAAGCAAGACTCACACGTCTGCTTATTAATCTGATGGGTCCTTCACTTGACCGGGGGATAGTTAGGCATATGGCTGTCGAAAGTAAGTTAATGCCTAAAAAATGGAGTACACTATTCATGAATATTTTCACACTACACTAAAAGGAGAGCGATAAACATATCCATACGACGAGAATTGGAAAGCAGCGCAATGAGTTATTACTTAGGCTGCTAAATACGCAAGCGCAGTCAAAGGTCATGTACAACAAGGTGTGCATATTACCAATAGTGCTCTCACGATCAGACTGGCAAGAAGAGATGCATCGGGAATTGATTGAAAGGCATTATCTGTCTGCATGCGGAACATAACTTCTGTCTTCGTGCTCAGGCTGGCTATACAGTTTCCGTTTGAAAGACTATTGGTATGTGGTACGCAGCCAACCAGAAGAGCTAAATCAATGAATGGGATAGAGTGCTGATCTGACTCTAAAATTGGCCTTGGTTAGACTGACTTTGAACTGAGCCTAATTTGGAACCGCTAACAGTCGTCCCTTCAGAAATGGATTTACCACGAAAGCCCCTACCGAAGCTCTTGGTGCGTGCTACTCATGGATCAGCAATGGGTGCCTCTATGCTACGTGTGGGTTCACTGCTCGATCCCGATCAGCAACTGAGTGAATCCGTTTCCATTGGCTAAAGTTCGCGAAGTAGAAGCAATGTTCATATGACATTTTTCCCTCCCTCGCATCCAATCGGGCATACGGAAAGAAAATCATTTCTAGCCAAGCGACGGTCGGGCAGAGATCTATTTTCTGTAGCGGGAGGAAAGCCCTTACGTTATAGGGCAATCCGAGGCATCGGTTTACGTTACGACATCGGCATAAAAGGGAAATGGGAAGGTTGGATCATAGGATCCCCACTACCTATGGAAAGCTATTCAACCTTTATCCTTATCGGATGCCCCTGCTTCTCATACTTCCCAGATGCCTTTTGAAACTCCTTATCAAAGAATGCAAATGAATACAGTGGGTATGATCCCATGTCAAACTTGGAGGAAAAATGGCCACTCGGCTGATTGATATCCCCTCTCTTGTCCCTAAATGCTCTTGCAACTCCCCTAACAGTTTGCCCATCGACTCGTGAGTCCAAATTCACTTGTTATTTTTCACTCCGGCAAACATCCATTCTCTTCATACTTTCCGGCCCTCTTCCCAACCGAATCAGATAAAGAGTCAAAACAAAAGAAGGGGACGAACGGGAAAGACCATTAGCAGGGAGTGAAGGATTGGTCTACCAAAGCGGACATTGGTGAGTGACTCTATGAGGAAAACCGGGGTATTTCCTTGTTTGTTGGGAGATAAAAGCGTAAGCTAGCTTAGGAGGTCCAGGAAAAGAGGGACTGACGGCTGACTATTCGGCATAGTACGAACCTTTACACGGACTCCGACTAGGATAGGACTCGGTCAAACCCGAGATGACCTACTGGTTCACGAAATCCCTTCTACCCTTCGGGCCTCACTTATTGTTATTTGATGGAGGTGCCTCGAATCATATGACTGGTAATGGCTGGCTGCTCTCAACCATGGCACTGCTCCTCTTTCGAGTAACCAATATATCTTCACTGCTTATGGATCTTTATTAGATCTTGCTTGTGTTGGTTCTATTCGTTCGTCTCAGAACCCTTATCTAACGTCTGGAATTTCATTAAATTATATGTCTGTTGGCCAAGTAGTTAAAGTAGTTAAGTTTAAATAATAAAGTAATGGTTCCTTCTCTCAATCTGGTTGCATTGTGCAGGACCTACGAACCGGGGCAACCAGGAAGCTGATTGGGAGAGGCCGTCAAGCTGGCCGCCTCTTCCACTTGGAGTTTTGTCATCATCCACCTACTACTTCGTGGATATAGGGCCACCTTTTTCAGCATCTCAGTTGTGGCATTAGCGTGCGTCTGGTACATATTTCTGTCTCTCGTCTTCGTCATCTTGCAAAGTTAGGGTGTTTAGGTGATTTTCGTTTTCAGTCCTCTGACTCGTTTGATGTGTCTTCATGTATGGCTTGCAAGTTGGCAAAAGACTTGGCCCTCCCGTTTCAGTCTAGTGACACTGTAACTACTGCCCCCGTCTGAGATAATTCATTCTGTTGAGGTCCGGCTCCTATTTTTTTTGGCAAAGAAAAGGGTTTGTGTTGATCCTCAATCTCGTCGCCTTCAGGTCTCGTCACATGTGTTCTTTCGTCGAAAGCATTATGTATTGTTTTATCCTTCATCTTCCTCTGCCGTAGCTTCTGTAAGGTCCCGACCTCTATTCGACTTTCCTCTCCTGAGACTTCGTCTTTGCCATCTGCTGATGACTCTCACCCTCCTCGACGTGTCTTGTGTCCATCGTCCCCCAATTAAACTAGTCTATTCTCGCAGGGCTCCCGGTGACATTCCTATATCGGTTTTTGATAGGCATTCACAGCAGCTTGCGGTCTCGCCAGATCAGACATCCCCGGTTGTCGATCCTCCGACTAAGCCACAGGTTCGTAGGTCTTCTCGCATTTTCACTCATCGTTGAATCTTACTTGTTCACTCCTCGTCATCGTGCCTTTTTAGCTGCTGTTCACTCTTTCCATGAGCCTCAGTCAACTAGGGAGGCAGGCAGCCGCTATTCCATGTTGGCAACAGGCAATGTCTGAAGAACTCCCTTCAGCAGAATGGCATTTGGGATCTTGTTCCTCTTCCGTCTGGTAAGGTTGCTATTGGTTGCCGTTGGGTTTATTTTCGAAAGTTAAGACGCGATCTGATGGGTCTGTTGAGAGATACAAAGCTAGGCTGGTCGCCAGAGGTTACTCCTGGGAGTATGGCATAGACTATGAGGAGACTTTAGCGCCTGTGGCTAAGATGACTAGTGTCAGAACCAAACTCGCCGTTGCAGCGGTTGGCCACTCTATCAGTTAGACGTTCCAAATATGCCTTTAACCATGGTGATCTTCATGAGGAAGTGTACATGCAGCCTCCCCCTGGACAACATTCCGCTCCTTCTCCTCTTGTCTGCCCCTTACGCAAAGCGATCTATGGTCTCAGCCCCTCGAGCGTCGCGTCGGTTTTAGAAGTTCAGCACAGTGGTTATCCAGGCAGGGTTTGCTCGGAGTGATCATGATTCGGCCATGTTCGTCGTTCTTTCTCCTCGAGGACGTGCTATTCTGTTGTTGTATGTTGATGTGATGATATAAAACTTACTGGTGATTACTCCGTTACCATATCGCTGATCAAGTGTCGCGCTCGATATTTGTCGAGCCTCACCCTAAGTATTTTCTTGGCTTGGAGGTCGCACATTCTCCTCGTGGATGGTATCTCAGATCAAATAACGTCATGACTTGATCACTCGAGCTCAACTCAATGATGAGAAGACTGTTGACACTCCCTTGGAGCTTAACGTGAAACTCCGTCCGACTGATGGCTCACCATTATCTGATCCGACGCAGTACAGACAGTTGGTCAGCAGTTTGGTTTATCTGACGATCTCTCGCCCAGACCTGCGGCCTTGGCTGTTCCTAAGAAAGTCAGCCTTTCATGGCTGCCCCCCGGTCAGTTCACCTTGCAGCAGTTCATCGGATTCAACTATATATTCGAGGTACCTTTTCTCGAGCCGTCGTTTTTTCCGTCATCGTCCTATTTAGTTAGAGTTGCGTGCAACTACTGATGCCGATTGGGCCGGAGATCCTTCAGATAGGTGCTCAACTACAGGCTTCTGTATTTTTTTTGGCGACTCTCCAAAAAAACTCTTGGAAAAGCAAAAAGCAAGAAAGAGTTGATCCTTCCAGTGCCGAAGCGGAGTACCGTGCCATGGCACACACTACTGGAGAGAATGTATGGCTCCGTTGGTGACTTTCTGATCGCAGGTTTAATTTGAAGACCCCAATGCCAACGCCATTTTTTTTTGACCTTCGACGAATTTCGGCTATGATGCCCCACCCACCTAGCTGAATAGGCGTAACAAAGCTACCTGAAAAAAGGCAAGCAAGGTGCACCTTGGATTGAAATCGACGAATTGCGTCTTGCCAGATAGATTATTTAAAAAGATTCTCCGGATAAAGTCTAATATTTAGAATCTAAATAAAGGCGCATACGTGGGCGGGAAGGGGGCCCCACTACTTCTTCATTCAGGGGGGACTAGCCTCATGACTTCCCACTGGGCGAGAGGTGCACCTAACCCACCTACCCACTCATCAATCACGGTGTTCAGCTGACTTGCACAGAAAGACCTCTATTGTATAGTAATTCGGCGCCCCATCTTTTGACTGTTGTCAACTAATCTTTTCAATGTTCGATTCTACTCTATGTTAGAACATTTCTGTGAATGCTATTCCGATCTAAGTGGTCCTATTCCGTGTCCCGTGCTAGGAAGCATTACTCCTCTTTTCATTCCAAATTCAAGAATACGACCGATACGATTGATTGGTCTGTGCGCTTCTCTTATTACTTTTTTGTATCCCCCTGTTCCTCGGATACAATTCGATCCTTCTACGGCCAAATCTCAATTTGTGGAAAGCCTTCGATGGCTTCCTTATGAAAACATCCATTTGTATATGGGTATAGACGGTCTTTCATTATTCTTCGTGATATTGACCACATTTCTGATCCCTATTTGCATTTCAGTGGGTTGGTCTGGTATGAGAAGTTATGGGAAAGAGTATATTACAGCATCTCTAATTCGTGAATTTCTAATGATCGCCGTGTCCTGCATGCTGGATCCTCTACTATTCTATGTTCTTCCCGAAAGCGTGCCAATCCCTATGTTGTGCGGAGCTGAGCATCTTCTATTCGCTTGGATAAAGCTTTTCCTCTGCAGGGGCCTTGTGCAGTAAACCCCCTACGGGCGGTCCTCCGTCGTCGTAAAGTTGTAAAGAGTCAAGTCGTCCCCGCGAAGCTTTCGGGAAGAGGGGTAGTCTTGTGCGTAAGCATAGCATTTCTGGTCGAACCACCGAACCACACATCTTTTTTTTGTGGGAGGGTACTCCGAGTAGTGGGTACCTCGTAGGACCTCGACCCGCCTACTCGGGTCTTGTATGGATATGCAGGAAGGGGTGCTCCTAGGTGTGTGTAGGGGGTGTGTTAGTTCGCGAGAATGGATTCCTCGTCAAGTTAGGGGGTGTGGACACACTTGCGCGAATTCGGGTAACGGCTACAAGGGAGAAAAAGAAAGGAAACTGTACCCGACCAGGGATGGACGTAAACTCGTAAGCTACCGAGGGTAGGGATAATCGTCCAGGTCTTATTGTAAAAAAAAAAGCCGCCCCGCCACAGCAGGCAGGTTGGTTCCTCTGTCGTCGCCGGGGAGCTCTTGGCGAGGAGACCGTAGGATAAGTTGCTAAAACAAACGGAGGGGAGGATCGACCCGTTCAGTAGAATTCCGAAGAAAGACGGTTGACAGCAGGTGGAGACATTTCTTTTGCCCCCTTATGAAAAAAAAAAGAAATGCGGGCAGGGTAGAGCTCGGCAGAGGGTTCGAGAATAGGGTCCTGTCCTAAAAATGAAGATCAAAAAAGGAAAGGGGCGGGTCCCTTTATGCATCTCTGTACAAGTGCAGCGTACAAGTGGAGGCCGGAAAGATCAAACCAATTGGAACCGCTCACATCACAGTAGTCGTAGTTGCCTAAAGGCCGTCAGTCGGAGGGTAAAGGTGCTTGCACTTTCACAGATCTCTCGCTCTAGATATTTATAGATAGAGCGAGAGATCTGCTGCGTGAGCAACCCGACTGTGCGTTACATGTGCTCTACAGGCCGCACTCAATCTTTCTTCCCAACGAACCCATTTTTCTTGATTTGGAAGACGGGCGGGTTCGAAAGGCAGGGTTTTTGACGGTCGGGCCCCCTACCACTAGTCCGGCTAGCTAGTAAGCGGTTCTTTCGGGCGGGAAGCAGGCCGGGCCCTACGGGCGGGCATTTCCCGCTACGCAAGCAGCATTGTTCGCCACCACCCGAGAAGCAAAAGATTCGAGAGTCAAGGCGGAAAATACAAGCATAGCATAGTGGTCTAATGACAAGGGCCGACGACGGAAGCTCGGGACGGAGCCGTATGATGCGGAAGTCTCACGTACGGTTCCCTGAGAAGGGAGTGGCTACCCACTGGAGCTTCGACCAACCACCACCGGTCAATTCCGCTTTGGGGCCGCCCCTTACTCTACCATTATTATAGGGGTATGGGGTTCGAGACAAAGAAAGATCAAGGCAGCATATCAGTTTTTCCTATATACTTCACTTGGATCCGTTTTTATGCTATTAGCTATTCCGTTGATTCTTCTCCAAACAGGAACTACCGATTCACAAATCTTATTAACCACAGAATTTAGTGAGCGGCGCCAAATCTTTCTATGGATTGCTTCTTTCGCCTCTTTCGCCGTCAAAGTGCCTATGGTACCAGTTCATATTTGGTTACCCGAAGCCCATGTAGAGGCACCTACGGCTGGATCCGTCATCTTGGCAGGAATTCCTTCAAAATTGGGAACCCACGGGTTTTTAAGATTTTCAATACCCATGTTTCCCGAAGCGACACTTCGTTCCACTCCTTTCATTTATACTCCAAGCGCGATTGCTATAATATATACTCCCTCGACCACTTCAAGACAGATCGATCTTAAGAAGATCATTGCCTACTCCCCAGTAGCCCATATGAATCTGGTGACTATTGGTATGTCTAGTCGGGCGGCGGCCGTTAGGTCACCTATTTTGAGTTATGGACACACAAGCAAGGCCAAAACATGTGTGCCGGGCGTGCGACCCATCAACCTACTAGCAATGGGGGAGAAAACATAGCATGTCGCAACAAAAGCGTCGATTCGAGGCGTCAGCAAATGCCGTCTGTTCCAAAAACGAAAGCCCTTAGCGCCCCGGGACGGGAGTGGGGGACGGCCCTACGCGCAGACAGCAGCAGCACCGGCTCTACGAAGTCCGAATCGAATCTTTCTGTTGGCTTTCCCGTGAATCAGAATTGTTGGGCGCGGCGAAGCGAGCGCTTCTAGCTGTTTCGCTTGCTTCTTACTTCTTATTGTGGCGCGGCTATTATGGCGTGGCGGAAATGAACGAAAAGCGAGATGAACAACGAAAATCGATTGATAGATGGCCTGATCTGTTCTGATAGATCGAAAGAGTAGGAATGGATAGAGAAGATTGAATCTATCAATAATAAGGAGGGGATTTCCCCCCCTATTTCTATCTATTGATGAGACAAGATATCTATCTATTCTGGATCCATCAGAAAGAAATCGATATATATCTGATGGAGTCTACATCGTATGTAGAGCGCCCAAGCGCTTTTTGGGCCAGCTCAGTTCTCTTATCCATCGGTCCAATGCACTGGGCTCATCTCATGGAGGGAAAAAAAAATGTAGTTGTGTTGTTGTTGTTCGCCGCCTCGACGCATTCCCCGGCATCGTCCCACACAGAAAGAAAGAGCGCTCCGCCCCGGCCCGACCTGTAGGTCCGCTAACGTAAAGCGAGGAGTTGAGCCTGAACTGGCGAACCGAAGTCACTTTCGTAACCATACTTCCTACAGCTAACACGTGTCCAGTCCAGCGGGAACGCGCAGCGCAAACGAACGTGAGCTGCTATACCGAATCCCCCGCTGGCCATCGGGGACCGAGTGGTAAGGTCATGATCTGCAGGGGAACGGATCACTCATTCTTCTATTGAGGACAGGTGCATGAACGACAACTCCAAACGTCACACCGCCTATCTACCGTTTAGGTGGCACCAGCGAGATCCAGCTAAGGTAAGGAACTTCGTGTCGCGGCTGCTCCACTCCGCTGCGGTCTCTTGAACTAAACTTCGTTGCCTTCCCGCGCGCGAAGCGAATGGGCGCTGTGCCGTGGGTCAGTTTCGGGGCGGGGGGCTGTTCACTACAAGCTATCAGCGCTGTCTTAGATTGAACGGCAATAAGATAAGTCGACCTTCAATCAACCAGGCGGGTTTCAGCTGATAACGGAATCGTGTTCGTGTCCAAAGGTTCAAAAAAGAGAAAGCCCAACGCTTGACGAGTTCGCTGCTTTTCCCAGGCCGGAGAAGGGCAACTACTGACGCAAGCGCCTTTGTTTGATATGTGTTCAATTCAGTACAATACAAACTACAACTACACCAAAGCGGAAGGGCCACTCACTATAGAAGCTAGAAGTAGCCTAGCCTATAGTAGAGTAGTCGGCCTAACCAAACCGTCATGGTCACGACATGTTGTTGATATTGATTGAGTTGGAGGGAGTCAGAGACTACCACGGAATCCATCCATAAACCGTCACCCCGGTGACCTTCGTCACCAAAGCATCACGACAGTTTCCAAAGGTTACCCGTCATCTCATCTCCAGTGGGGGCCCAAGAAGTCGGAGCACGTAGGAATGCCGACCACTACATAAGCCGCTGGCGGAGAAAGCTCGAAGAGCTTCCCTTCATTCGCTTCGCGGGAGTCGCACAGCACATAGCTGGAAGTCAGAGGGCCCGTACTACCTGCCTAACCCTTCGCTCCGAGGGACCGTAGAACGGAAAGCGCCTTCTAAACAACTCGGCAGAAGGGAAGGGGCCTATGTATTTGCATGACCCCTGCAAGATTTGACACTACCTACACCCGGCGCCAATCCCCTAGCGGTCCTGCCACCACGCCGCAGAACGGGAGCTCGTGTGGAACCTTGGATTTCTGGCGTAACAGCGGTAGAACGTAACAAAATATTACGGCTGCGTAACATAGGGGCCTACGCTACGGGGAACTCTGCCAAAATATGGATACCCGAAGGGCCCGGCACGCACAATCCTATCCTATCCGAGCCCGTCATTGCACTTCGGACAGCCGTCCGTAGCATCATAAGGAGCACCCCCCTTTCGAGGTACCCAAATGGTACGGTCTTTATTTGTGTTGTTGGTTGGTCTTTCTTAAGTGGTGTATAGCACGAAAAACCATTCTTTACAAGAAAGGGCCGTTCACATGAAAGAAGAGAGGAAATCCTTTCTTCTTTTCTTTCGGTCGGGCGCATTTCTCAAAATCCTCCAGGATCACACACAACACAAGTGGAAGGCTAAGCAAGGGTGTGGAGGCTGCGAGCGGAGCGTCGAACAGAAAGAAGCAAGCAGGGGAGAGTAAACGTGTTGCCTACGCTTGCTCTCCGGCGCGCTACGGCAACCCTAGTTTTTAATAGTTTAGTAGCTAGCTAGCGTTTTTAAGCTGGCTGCGTTTTGTAGCGCGCGTACTCTTCTGTGGAGTCGCACGGAACGAGCCTTGTCTTCCCTCCAACGACTAGCTCCCCTTTCTTGTTCCGGTCCGACAAAGACCCTTCTCTTGTCGTGGAGGGACTTCCGCCTGTGGTGTGGTCCAACCCATGGAAAACCCTCATCCCCCCATTGCTCAGTGCTCCCTGCAGCTTCGCTGGGCTTTAGCCGCGTGGACGCGGGCTTCTATAAGAGAATGAGTTGCTCTCTCTTTACAATAAAACGCGAACCGCGCTCCGCCCACCCGAGTTCGTTTTCTGCCGCCACTGGGTGGCCGCTGGGGAAACACAGCCCGGCCCCCTCTCGGGAAAGGGGGGGAGGGGCCGGTGCCTTTTTACGGCCTAAACTCCTCTATTTGTCAGCCGTGGGGAACTACTGCCTTTATGTCTGAGGCGTGGGGAGGGGAAAGCTTGGGCCTACCTATCCCGATAGGACCCCATAAAGGGAGCAGTTGATAGGTTCCATATTGCCGAGCCGAAGGGCAGAACTTCTGTACGTGATCGTAGTGTGTCACGTCGTCTCGTCCTCGTAGCATCGAAGAGTACCTATGCACTATGTTCCGGTTCACTGATAAGGAAGATAGAGTTGGGGTGGGGGTCTACGATGTGATACTATAGTATGACCCGGGGAGAAAGATGCGCAACTCAAAACGGAAGCAAGAACCGTGTTGTCAAAAATTTCGGGGGTTACGGATCTCTGATACTACCACCGACAGAGCGGAACGACCAGAAAAAAAAAGTGGAGTTAGAAAGCCGTATGATAGGTGGTAACTATCTTGTACGGTTCGGGGGGTAATCGGCGTACTCCGATCAGTGGGGAGGAATATTTGGCTCTATCGAACATACAGGGAATTGGAGGTAGCATTCCACCGATGTCAAGTCATGGACTGGTTCCTCCAGCCCTTTTTCTATGTGTTGGTGTTCTATATGACCGACATAAGACTCGACTTGTTAGATATTATGGAGGTTCAGTGAGCACCATGCCGAATCTCCCTACCATTTCCTTCTCTTCCACTTTGGCCAATATGAGTTCACCTGGTACTAGCAGCTTTATCGGGGAATTTCCAATCTCAGTAGGAGCTTTCCAAAGAAATAGCTTAGTAGCCACATTAGCAGCGCTTGGGATGATTTTAGGCGCGGCCTATTCCCTTTGGCTATATAATCGTGCGGTTTCTGGAAATTTAAAACCCGATTTCCTCCATAAATTCTCCGATCCAAATGGCAGAGAAGTTTCCATATTTCTACCTTTTCTTGTTGGAGGGGCGACCGTCTGTTGAACTACCAAAAAAGGGTAAACCAATGTGATCATAACATTGTAGGTGCTTGCGATGGGACGGATGCTACTTCCCTCATTAGTAATGGGTGGCATAGCCCGTAGCAGAAGTCCCCTTTTTTGATCCATTTCTTTATTACCCCAGAGGGGCCCGGGTGGGACCGAGAGAAAGAAAGGACGGGGGGCGACCATGCATGGCACTTTCTCTGAGGGACAGTTGAACGAGCGACTCATCAATGCTGCCGGGTCGGACGAGCCAATAACTCGAACGCGTTCGGTCAGTTTTTTGAGCAAGAATCACAGCGTTACCTTACCTTCACCATGATACGGACTCCAAGTTCTTATGGCAGAGCACGAGGAGTTTCCTTCAATATGATGATGGGAATGGAAACCAGAAGCACGACCGGGGTCTTCGTGGTCCGAGATAAGACAACTATATCAGTCACAGTAACGTAAGCATGAGACTTTTTGGTAGTACCGGTGAACCAGATGGCCGCGGCGAGGGAATCTGGGACGGAGGACTCGTAATATCTCTATAGATCTGGCAAAAGCGAAAGACCCCCTAACGTCAGGGGCTGACCGCGGAGCTCACTCTGGCCTCGCAGGGCGGGCCAGAGTGGGTGCGAGCTGGAGCTGCCATAGCTTATGGCTAGAGCAATGGGAGGGGGCCCTAGCAGAGAGAACAGTAAGGATAACGAGCGCTCAGCCCGCCAAGCGGGCGGCAGTAGCAGCGGGCAAGTGCTTGGTAGGTCAACAGCCAACAGCCCAGTGAACCGGGCGGGGCACTCGACGAAAGGGGGGTACACTGAGCAAGTACGAGAAATTGGCCCCGCTCCGCTTTCTTAAATAAAAGCAAGGACCGCTACGGGAGGTCGAACCAAGGACCTATGGAAGTCGGGGCTCGTCCCCGGTCAATATTGGATCAAACAATAGGGGACCGTAGCACTGACCTTTTTTTTTTCAATACAATAGGGGAAAAGATGGTACTGTTCCCTACCGAGACAACGGACACTCTCAACGGATCCTCCACGCGCGGGGCATACCATACCTCTTCCGTGCGTCTTTATCGTGGCGGGAACAGAACAACAGGGAAAGGAAAGACCCGGCTGACCCGCCCAGGGCTCGAGGGCGAGCCATACGAGAGTGAGTCGAATTCTGTTTCCGTTCAGGTTCGGGCCCCTCTCGATCTTTTTCGTATAAGGGAAGGGAGAAGAAGTCTAAATCAATAGACATTAATGAACCATCATTGATGGACGTTGCACATGACACGATCAATTCGACTCGACGGTCCGGCGCTAATAGAAGTCAAGTAGCTTACTCTCCGTCTAGCGAAGGTGCCAGAGCAGGGCTTTTTTCGTAGTCATAGTGGGCGGGTCTCATTAGATCTAATCTATGCCGGCCGTCTCCATCAAACGAAGGTCGAAGGACCATTCGATTCATTAAAGGGGACGGCCTATTTGTTCGGTCAATCACCAAAGGCGGGGGGGGGAACCACTATGGACGAGACCTCCCGGCCTCGATTCTTTTGCATAGTCCGGAGGCCGGCCGCAGCAGAGCAGCGGGGCATAGCGGCGCCCTCGCCTGGCGCCATTCCCGGACCTAGCAGCAGACGGGCGGGCCGGGCCTGAATTCAGAGCGGACCAGACTCTTCTTTGTTTCAGCTGCTCCCACGCACGCAGACCGGAAGATCTCAGTTGTCCTGGACTGGACAAGTACGTAGAGATCTTCGTACTCCCGGGGAGGGAGTATCAATCAATCTTTTCTAGGATTCCAACTCACGCCACGCACGGAGATCTTTCCATTGATAGAGTTGAGGGCTCGGCTCCCCCGACTCTGAAAGGTTAGGTTACTGCCTGCCTCTACGGAAGAGGTGTACTTTGTACCGCCCGGAGGTCATATAGATCGGAACCCAGAGCGAGTTGAACGAAAGCCCTACCCACAGCTACAACTACAACTACTGGCGCTTCAAAGGGCTTAGATTCTAAGCTAAGGGTAGGGTGTAAGCCCCGACTTTGGTACTTAAGTAGGGCAAGCAGCCCTTAAACAAAATCAAAGGCGCGACCATCCCCCCTTCCCCTATTTCTGCATATCATTCTCTATTTGGCCCGCCTCATGAAAAATGAGAGGCCTATTGATTCGAAGTAACTACGAAAGGGTCGGTCAATAGCATAGTTCTTTGTCTCCTTTCGAAGGAAAGGCCTTCGCATTCCTAATCTGGTAGGGCCGGACGGCTTAGTTTGCCCCAGCTTGGCGAATCGCATTCCCGCGCCGCCCCTGACCGTTCTCGCGAAGTCTTTGCAACGGCTGGGAAACCAGTCTACTACGAAGCGAAGCCTATTGCCACGCCGACCATCAAATACGAGATTGGGCCCCTTCTCAAATCTTTAATGGAATGGCCCAGCCCCATAAAGGAAGGTTAACGTACGCGATGCGTTCCATTTGTACGAATCGCGAACATACCACGCACGACCGGACGTAGAGCCAAAATTCACTGGCAGACCGGGCCGGGCGCAGGTGCCAGATCCTAAGAGTCTCTGCACCAACCACGTGGTACGACGGGCACTCAAAGACCTGGCGAATTCAGGCCCACACCACCCAAGAGCGCTTATGTCATATGGGAACTCATGGCTGGAAACAATCCTTATGGTTTTTATATCCGGTAAGAATAATAAGAATCAAAGTCCAGGTTGGTTGGTGAGCCTAGTGATAGGAGACTATCTAGCTTGGTTCGGAGAGCACTTGTTGGGTTAAAGATTTGTTTTTTGCTAAATGTTACGGCCTAAATGCTGAACTATTGACCCTACTTGTTCGGATGGGTGTTCACCCCAAAGTGTTCCCGGACTGCATGCATACATCCGTAAGTAACTTAGTGCAACATGGCAAATTTCATTGAGAGGAATCAGCAAAGAAAAGAAAAACTGGTCAACATGTGTATTTGAGAGATTGTCCTCGGGCTGAGGAGGCCTTCGCTCCGTTGGGACGATCTGGTCGAGATGTGGTGTCCAGTCACTCACATCGGTGAGGGCTGCGCTATGCCACCTGTCCTTACCCTGGGAGTACTGCTTTAGCAAAGCTAACGGTAGGTCAAACAGGTCTGGGACCATCCTTCCTTTCATAGGCTGGAGCAAACCTTGCGTTTACATAGCTATGCCCTTTAGTTGCATGTTCAACCTAGGCAAGACCTGCTGGTTTTTCCATCATCCAATCCACAACAAAGAAAATCTTTTGAAAGCCTGATACTTCTCACCTACTCAAACGAGATTGAAAACTACCATTCCGTCGAATCGGAAAAGGTTTCGAAGAGCGCAGAAGGTCGGTTCGGTGGTAAGATCTGAAGGGGAAATTCACGGGTAACTTCGGAGGGTAGTGAAGGAAGAGCTGGTGTGGCGCGTCAAACGCTCTCACGCAATGCCGCTGCACAAAGGGCCATAGCGTAGCTCGAGCCAGAGCTTTTGAGTTTTCCAACTAAGTTCCAGTCCGCCAAGGAGTGTGAGTCTTGAACGGAGGCATCAAAAGCCGAACCATAAAGACGCAGCACCACCTACTGTTTCAACCGTAGAGTCGACTGAAACAGAAGCCTTAGGCGAGATAGACAATGAAAGAAAGCACTGGACTTTTCTTTCTCAAATACAAGAAAGTAGGCATAGACAATATTTAGTAAAACTAATCCACGGGGGCTCCGTAAGGCATGGGCTTAATATCCTTTCCACAGTAAGAATAGGTCGAGGAGCAGAAACTCGATTTTTCAAGGTAGTTTGAGGTCAACTTAGAGCAAAGCAAGCTGACAAGCAAGCTTGCGAAGCAACCGAGGCAAGAGCGTGAAGCAGCTTTTCCCGAACCAAAGGATCCAGGTTCTCTTGAAACAAAATATCCTGATCCCTCAGCATCAGGCGATGTCTCAGTATCATCTGCATCCAAACCAGAATTTGACTCCGAAGAGGGACAACTCACTTTTCCATAATCACCCGACAAATCGAATCCATATCATCAGAATAGAGGGTTTGGGGAGGGTTCCAAACCTACTATGAACTAGGATCAGAAAAGGTTGGCTCATAACATAAACTCAAAGACGTCAGAAAAGCACACTTAACGCGGTTCATCAGGTTGTTCAGAGGCTCCTTCCTGTCCCGCCCACTACCCTGATCAGTTGTCATTAGGAACTTCTTTCTCTTAACGAGAAGCTTTGTGTTTGTGTCCTGTGTGAAAAGCTTGCTAAACGCGCGTTAAAAGCGATTTTTTCACCCCTATCGAGGTTGTTTGTCGCTTCTTTTCTTTCGGAATGCACTGAAAAACTCAACGCGCCCGTATCTAGGTCGGGGGTAAGAAAACTGTATAAGCAAGGCTCGGGATATGGGGATATGGATTTCACCTTATGGGGAATAGGCTGAAACAGCAAGAGGCAACCAAGACTTATGAAGTGCGTTCAGGCTCACTTTACACTAAAAAAATGGGAACCCTAGTTCGAAATATGAAACAAGTTTGCAACAGAAGAGTCGGCGAAGGGATCAACAGTCTTCCTTAAGTAAGGGCCCGTCCCACCTTTCCATATGCGATTGTTCGCTCGACCTGGCTGCCCAGTTACGAAATATATAGCTATCAAAAAAGCTAGAAATCGAACTCAATTGCTCAGTCCCCAGGAATGACAAAGAATTCCCAAGGGTTAGCGAAGAAAGAAGCCTACTTGAGGAGGGCTGCCAAGAGGAGGAAGCCTACATGGAGCAAGTTGACTCACTTTATGTTATGTGACGAGTTCGCTTCGCTATTACGGCCCAGTTCTTCCACGAGCGAAGGCCCGTCCGTCAAATTGAGGATCCTCATTAACGCAATACCATGGATGCTTAGAGATTCAGCGAGTGAACTAGGTTTTTTTTAGTATTCCTTCTCGAGCTTCTATTTCTTCTGTTAAGGGAGATTCGGGAAAAGATGGAATAGGAAGACGTGTTTCCAGAACGAACAAGATACGGGTGGAGAAGGGGGAGTTAGCAAAGTTAGACAAGATTGGAATGGGCATAGGAACATGTATTGATGTACCAGATCGGCTAATGCTCCCAGGTTGATGCGATGTATTCCACCAGTTGACTGGAGACTTTATTATTGGTATATCGATCGGTCCAGCACGGATTGAAATAGGAGCCGGTTCGACAGGAAGCTTTTGAAAACGCAGTGCACCCAGGTAAATAAGGAACAAGATGAATACAGAAGTTAAACGAGCATCCCACACCCGAAAGGTACCCCACATAGGCCTTCCCCGAAACCCCCCAGTCACTAAGGTAAACAAAGTAGAAAAAGCACCAATTTCTGTACCGGTTCCGGAAGAGCGAAGAAAAAGGGGATGTTTTGTTAATGGGAACAAGGAACTGTTTATAGCCGTTGCGATATAAACTAAAATACTCATCCGAGCCGCAGGAACATGTACATACGGAATACGAGAATTTCCACCTTGTTGAAGATCTGGTGGTGCTACCCGAAGACTTGAATGAATAGCCATCGCTGTTAAGAACAACCAAGATCCAATGAGAATTTGCGCGTAGCTTCTTGTCTTTGACATAAAGAAAGAAGGTTGTAATAACGAAAGGGACATGTGAGAATTTTGTCCTTGCCTTGCTAGTGGAACAAGAAAGACATGGATGTATATTCCATACGCAATCAAAGGATTTCGCATGCTATAATATAGGAATTCTCCTTGCTTAGTTTTCGCTCCGCTCGTGCGTGGCACTCCTTGCTTGCGGAGCGGCATACCGGAAAAGAAGGATTTACTTTATATATGGGCCCGTCACCGGACTACGAAAAAGGAGTCGAAGCCCTTCTCTCTCATCAGTTTTGCTTACTTAGCCTTCTCCACCCTGACTATCTATTTAGATAATATTCCAATCTTCCGACATATGTTAGGGAGATTTTTCTTCCAATCCTCTATCATTTGTTGATAGATAGGGCTGATAGCCCCCTGACGAAAGAGGTCGTCGTAGGATATTGTGGAGAGAGCGGAACATGAAAATAGACTATAGACCTCGATGAACTACCTATTTCTGTTATGGTTTCCGCATATACACGTTCTCAAGTTCTGCTCGAGATTTTTAAGAGACTTCTTTATTCCTACGAAATGCTATTGATCCCATGAGGACCCGTCCCCGTCATAAGAATGCAACAATGAAATTGCTTATTATTTGAAACCTTTTATCAACTGGGTCTTTTTTGGAAACTTTGACTTCCAATTTGATTTTAGGTACTGGATCGTCCAAGAATTTACCACAGTCTGCTTTTCCTTAGTTAGGATAACTCCCTCCCTTTTTTTGACTTTCTTCAGTTGCGCCGGCTCAAGCAACAGTCTATCTCGAGCTTGAACAACTGCTTTGAATGATCTTGATGCAAGTCGTGCAGGGAATACTTGCGCCAATGCTTAAAGATCAAAGTTCCATCCGTGCCTCAAGCCCCCCCGGTTTTCCTTCTTATAGGGACGCAATCTTGAGCAGTGGCCGTCCCTTTCATTGAAACATGTCTTAACAATGGCAAATCACGATTGCCATCTACATATGGGACTTCAACGATCTTTGACGTGGGATGAGGGATAGGTCTCTTGCTTTGAAAGGCCGGCCCTTACTTTGAAATTGAACTGGATACTAGAAGGAGTTGTCAAACGACTAGTTTTGGCAGTGAGTTAGAAAGGTTTTCCAATTAGGAACATAGGGAATAAAGAAGGTAGAGCCCTTTCAAAATGGAAGGAAAAGTCGTGACTGCAGTTCGCGATTACTACCTGCCCCTATCTCAACAAGGCTTCTTTCTTTATAGGTTGCTTCGCCCCTCAAACCCGAATTCTATATCTTTTAGCTGATCCAAGTCAAGAAGTATATGATGCTTCGCTTCGGGTAGGGACTTTCTTTATGCTATCCAACATTGGTGTACGTCGTTGCATAAGGCCTGGCCGGGGATTTGAAGAAGCGACCGGGATGCATGCCTCTGGGCAGCCAGTAACCACTTACTCTGATACGACGTAGTCTTTTTTACTTATTACTAGTCTCTCTCTTCTGATTCCTTCTGTGATCTAGAATCTCTGTCTTTCGAATCCCGAAAGACTATACTTTATAGGTAGGGAGTTTATGGGATGAAGTCATTCTGTGTATATCAGGTAGGAATGGGTTCGCTTTCGCTGATCGGCGCCAGTCTTTCCTGCTTTTCATTTCCCAGGTCGAGAAGGGTCCTTTCCTTCTACCTCACTTCACCGATTCACCAATGCAATGATTGGATCACTCAAACCCAAAGACCAATTCCTTCCGCGGTGGTCTAGGTGGGACAGATTGGGGATACTATGCGCTTCTTTTTAGAGGCTCAAAGACGCATTTTTTGAAGCAAAAGAACCCATGTGTCTCGGATGAAGTCCACCCTCTGAATGTAACGAAAAACAAGAATGACAGACGACTCAAAGTCAAGGAAAGCGGCCTAGACCACTGACCTTTGATGGGAGGCTTCTTCCAACGGATTGGTCTTCGAAAGTCCATTTTTCAGCGAAGAAAATAGGTACTTTGCTGAGAGCACTAGACCTTCTCTCTTTCTGGATTGATTCCCACTCACTGCCTGATAGCTGGCTTGGCCCATGAGACCCTATTGTCTTATTGTCCTGGCTCACTTTACTACTTTGGAGAGTGGATTTTTCCCCTTTCTGGTTCGCAAACGCTCTAACCCATCGGGAAGTTCCATCCAAATTCTGGTTGATGTGAGCACTTCCCCAGAGGCAGAGTCTGAGTCTACAAAAGGGTGGGAGCAAAAAATGGTTGTGAGTCAATTGCGTGTGGTGGATAGTTCGTTAGCAAAGAGACTCATTCTACGGTAGTGAGGAACTATGGATCGGCCAAATCCCTTGTTTTGAGCTCTTAACCCTCGATGGGGTAATCCATTGGATCTAGTCACGGTAGGGTGAGATCAGTTCGGAAGGATAGATCCCGTGAAGGGAGAGTTCGTCAACCAATCTCAAGTAGGGTTGTGCCCAATGTCCTTCTCTCTTGCTGTCCTATCTCCTCGAGGGTCATCAGCAGCGGGAAAGACAAGATTGCTTGAAGGTCAGGTCCACAAGACGGGATCTCAGTTCGCTTGAAAGCATAACGGAAGAGGGGGATCCACTTTCAAAAGGCAGGGATTCGCGGCTTTCAAAGAGGGCTTCTTCTTGTCCCATGTCCTTTTCTTCTGGTGCAGTAGTCGAAAGGCAAGCATGCTCCACTCTCCCGTACTCTTTTGAATCATCCATCAGAAGCAAATCGATCTCATGGCTCTCTAGCCTCTTGCAACTCTACTACTTGGGAAGGTGGAGCAGCAGTCACCCCATGCTTCCTTCAAGTGGATACTGGATCAGATCCAATCGGCTTCTAAACGCGGGAGAAAACAAGCAAGATGGATTCCCTCTTTGACGCTTCAGGGATCACTATGTAGACTTTGAACCAATCCAGTCAATTGCAGGAACAGTAGCATCAGAGGTGGAGATGGGACCGGAGACGGATGTGAGGCCTAGACCATAAGCTAAGGTCAATCGAGTGCGCCCGGAATTTGGAGTTCAAAAGCCAGGTTCAGTAGACCGATCAACTGACGCTTCTGTTGGATGTTGGGCTGGGCGGGTTGAAGAAAACGTTCTCTTTCGTTCATTCATATGCGATCGAAGTAGGATTGAGGATGTCCTGCAATAACTATGAATAGGTAGTCGCGAAGTAGCGAACGAGATCCATTGGTCAAAGAAAGGTACTGGTACTGTCCAAAGGAACCAACAAAATAGGTCACTTTCGAAGTTGGGATCCGTCATCTTGGTGAATGTTGGTGTCTTTCACTTTCACTATCGATCCCGCCGGTTCACTAATCAACGAACCCCGGTCGGCCTTAACTTAAGAGGACTCTTCCTACCATACCAGAATGCCTATGTTATAGTGCGTTAAGCTTCGCCAGAAGCAAGCAAGACGAGGAAGCGAAGATTTGGTAGAGGGCCCTCTTCAAAGATAGGGCAAAGATAGGGTTAGGGAAGCATTTCGTAGTCCTCTGCCCATCGCCTTTTTCAATCTAAAACATTCCGGAATAGAATGATGAATTTTTTCCCATCAAATCCAAGAAAGAAGGAAGAGAAGAGTGGTTCCACTTCTTTCTGGAATCCATAGTTTCTCTTCTCTGTCCCGTCTTCCCATCACAGAAACGACTTCTGACTATTTCGACTCGTCCCTTTCAAGCTATCTTTCCATCTCGCTCGTTTACCTACCAGCAGCAGTTCTTTGAGCGAACGAACCAAACCAGTACAAAGGCGCCGATTTTGTGTAGGGAAGGGGGAGCAGAGCACAATTCTTCTTATTGGAGGAGAGTTGGTGGCGGCGCAGCGGCTCTTGGTCAATAGTTGCCTCTTCGTCCCGCTCATGGCGGAAAATGACCATATGACCATAGAAACTCAAATATCAACAAATGAACTGAGAGCCAACTAACATATCATAGTTTCATGCTTCATCCTAGCCGAGGCAAGACCACATCAATTCCATTGTGCGATTGGGTAAGCTACCTTGTTTGTTGAATCTTTCATTGACAAATCTATGTGACAAGGTAAGCCACCCGCTGCATGCTATATAGTCGGTGCTTTCTCGTGGTCCAGGAATTCCTGCTTCCGCGAAGTTCATTCGGACTGGACCGTGTAGAATGAATTGCCTTCGCTGGTGCGATAGTCTACATTGAAAGCACGAGCAATAGGCATTTCTGATTGATATGGTGGGCAAATCCGACGACCATTAGATGGGAGGGAGAAAAAGGTAGGGTTTTTTATCGATCGATAAACCACTATTGGTGGGGTCTTTGGGAAGGGCTTTAGCCACTTGTCCCGTCTGGGGCAAGGGGTCATCCTATAGTAAGTACCGTTTAGGACAAGGGGTTGAACGACGCTCGCATAGCTCCATCCTCTAACAGGTCCTAACACAGTTGTAGTCGTGATATTGTATTCGCATCGCTCAGGCTTCCCTGCCGGGGAATCCCTTCGCTACTATTGCGCAGACAAGCTTGTTGTAGTCGTTTTCTTGCTTCATGAGCGGAACACCAAAGAAAGAAAGTGCTTCTCTATATCGAGACACATAATGCCACTTCCCATCCACTAGAAGAGAGAGACAAAGAAAGAACAAATGAGAAGAAAGAATCTACTGGAAAAGAGAGAAGGAAGAGAGATCAAAAGAAAGAAGAGCACTTTTTTATCTTCGTAGTGGAGTTTTCAAAAAAAAAAAGAAGAAAGGCAAGCGCCTACGAGAATATCCAATTTAGCTCGGCTTTAAAGTTCAAGGCGGGTTTCAGCTCTCGTTCGGGCTTCCCCCCTTTTGAATCCCTGCTTTTGGCTATTGCTGACTTACGGTTAAAGACCTTTCCTATAGTAGCTTGTCGCACTCCCTATCAAAATAGCCCTCAGGCACTAAAGCAACTACAGCTATGACAGCTACTACTCCTAGTACTACTCATAGACTGACTGACTGATCTTTGGGAAGGCAAACTCCACTTATCGCAGGAAGGTCGTAGAGCAGTTTCCATATGTGTGATAAGATAAGGCAACACTGGCTCTCCACGTCGGCTTAGTAGTTCTATTGATCTATCCCACAACAGTCTTGAAATCAAGCTCTATCCACAGGGGCTGTCAAGGCCTGTTCCACGTTTGCTGTTACTTTCATCCTATTGAGACAAGACAGCTTTTCAATTCAAGGATGTGTATATCCTCACTAGGTTCAGCCTTAGCAAATCCAACCAAAAGAGTGTCCCGCTCATCTCTTAACAGCCCGCCCAAATCACAAGAAGAGGTCTATAACGAAGCATCCGTGTTAAGTTTTCACCATCCTGTGGGCGGTTTTTGCCATGCACAAGTTCTGGTCTGCATGGTTCTCGGTTTAAGACTGCATTCCCACCTATCAAGCACAACCTTGATCTGATCGGTTTCCACATCTGTATTATGCAGCAGGGCCATCTTGGTTTTTACATCTTCCATAATGAATTCCAGAACTTTAGTTTTCTGCTTACATCTCCCTTCAAAAACTCTCTTGTTCCTCTCATTCAATAAATGCCAAATAGTAGAACCGAAAGCCAATTTAGCCAACAAACCTGGCCCTTTGATAATTTTCCCTAGCAGGACAGTTTGCTGTAGTAGAGATCCCCGGCTTTGCCTTGAGACGCCCAATTTCAATAACCAAACACAGCCACGCCGAGTATGAACACTGAAAGAAGAGATGATCCACACTTTCTTCCGCTGCCATACACAGGACACACACAGATGCTAGAGAAAGACCTCTCTTCTGTAACTCATTTGGAGTAAGTAGCCTCCCATTCATAACTCGTCATGCACAACAGGCCTCTTTTTGTATAGTTTATTTATGCCAAACAACATTACACCATGCAACTGTTTGGCCTCTGCGTCTGATAACATTCCAAGCAGACCCCATAGAAAACTCCCCCGATGCCTCCTTGCTCCACACAACCTGATCTTGTGTACCTCGGGCAGGCAGTTCCACCCTTTTTCTCTCTTCCCACAGCTGAGCCATAGTGGAGGTCAAAGGGGGCGGGAGGGCCCACTGTCCATTCACTATCAATCTACTCACCAAACAGTCTCTTTCACCAAAGTCAAGCATCACATTCCTTCCAACAACATAACAAATTCTTCCCTGGGACAACCACGGATCAGTCCACAGTAACGTTTTCCTTTCATCACCTACAACGTGCCTAATGGCTTCAGCTGCATAATGACGCACCGAGAGGATGCCTCTCCAGGCCCAAGATGCTGTAGCTGGCGCCACAGCTTCCCAAAAGGTGGAACCTTTATAATACCTGTTGGCCATCCAGCGCACCCAGAGAGACGACCCCCCTGACGCAAGCTCCCAGCACTGCCTAAGTGGGGCGGCATCATTCCAGTCTCTGAGGCGACGAAAACCGAGACCCCCTTCTTCCTTAGGTGTACAAATATTTGCCCTGGTACCCACTCAAGAGTGGCCTTTCCATTCCACAGGAAGTTCCTGATGAGCCTTTCCATTTCGACAAGAGTAGCGAGGGCTAACAAGAAAGCAGAGGACCAATAATGCTGGTAGGATAGAAGAACTTATTTAATCAATTCCGGCCGAGCAGCCTTATTGAAGTAGGGAAAACACGGTATCGATATTGAAAGATCGAAAATCAAGGCTATTCTCGACATGCCAAGATCGACAACCGTCCGTCAATTGTTGAGTTTTTTAGGAAGGCTTTCCTATATCCGGCGATTTATCTCCAATCTGTCTGAGAAAAGAAAGCCGCTGATGAAGCTGTTAAAGAAGAATGCAAAGTTGACTTGGGATGGCGCCTGTGAACAAGTTTTCGTCTCCATCCAGAAAGAGTTGTTGTCGCCGCCAACGCTGATGGCCTCCGTTCGGGGAAAACCCTGATTTTCTATTTGTCTTCGACTGATGTTTCGTTAGGCGTTCTGCTTGCACAAGAGGACGAGGGAGGTCAGGAACGGCCCGTGTATTATCTCTGTTGGTGTTGGTGCCTGCCGAACAACGTTATTCAAAAGTCGATAAAGCCTGTTTGGCGCTGGTATTTGCAGCTAATAAACTGAGTCAAACTATGTTAGCTCACCCGGTTATCCTAAAGACGAAGTCCGATCCGCAATTGTTGTCGCGACCATCCGGCCGAGCAGCCTTATTGAAGTAGGGACTACTGAAACTATCATAATTGGAAATGACTTGTGCCCCCCTGTTCAAGGGGAAGGCCATTGCCGACTGGCTTGCAGAAAATCCTGTGAACGATCCTGTAGTTATTTAGCCTGACGAGGAAGTCTTTTTTGTAGGAGAAAGCAGATTTTAGACATTCTTTTTGACGTGGGGGAGGTTTGGTTTTCTTGACCCAGGTTCTACCGTTATCCTTCAAATTGACGTTCCCGTGCACTAACAAGATTGCGGAGTACGAAGCTCTAATTCTGGGTCTCGAACTCGCATCGGAAATTCATGTCCATGATATCGATGTCTTCGGAGACTCTCAGCTCATTGTCAGACAAATTAAAGGTGAATACAAAGTGCGGGATTCCATATCATGGAAAGGCAACACGGCTCATGGGTATATTTGACAATATGACAATCGATCATGTATCACGGTCGTTGAACAGACATGCGGACGCCCTGGCGACGCTGGCGACAAAATGCAAATTTCCTGATGGTCGAGAAGAAAGAGATATCCGAGTCGTTCGTCGCAATCACACGTCTACTTTCGCCTCAGTTGATCATCTAGGAGAGACTCTGGTCGGACTCGTAATCCGAGGCAGGATAACCCGGGTTTATGCCAATCTATGACTATTTGCAATTTTTTGGACTCCCACTTGAGAAAGTGAAAGCCAAGAATCTTAGACGTCGAGCGCAGAAGTACGTAATCCTGGAAGAAACGTTGTTGTATCGACGAGCATGTGACGGTGTTCTCCTTAGGTGTCTGTCCAAGAAGGATGCAAAGAAAGCTATGATGGAGGTGCTTCAGAACGAAGATGGTGGGCTCACGTGGGTAGCTCCCGTCTCCTGTAGCCGCCTTGTTCTCTGTTAGTTCATAAAGTGTCTGACACAGACGCAAAGTCATGACAACCAGACTAGACTAATAACGTTACAAGCAGCGCAAGGAAAAGTCTGAACGCTTTCCGCCAAGATTTGAGCGGTTAATGGAGAGCACCAAACTCATGCGTTGGCTTTGGGGTTAGGATCAAGGAGGCCGGATTTACCTTTTTTAACTTCAGCGTGAAGTGGTCGGGTTCACTCCTCCTATTGCCTTTACCCAGCGGCAAGACGCTTAGTTTTGTCGGAAAGGGAATGCTTCTTCCCCTTCCCCTCTACTGTGCGGGTGCTAAGACTAGGCGAAGAAAACAATGAATCAGTTCGCTTGACCAACCCGAGCCTTCGAGCCTCTAGTTCTTCTGATTTTGCTAACATCCTTCGATGACAGGCCGACCGAAGGAAGACGCACCGGGATCCTACTTCTATCTCATCAGAAGCAGGCGCATAGGCTATAGAATATAGAATCCCACCTTCTACTCTATCAGCTACTGTGCCTAATTTTGAGCTTTTTGGTCATAGGTTGCCAGTTTTCGGAGCTCACTTTGCAGGTCAGAACTATCGGAAGACGAAAGAGAACTTATTTAGACGAATAGTGTGCCGGTGCCATTACCCCAACTAACCCTACATTAGCAGTTCGGGTGGAATCAGACATAAACCAAGTCCAAGAAGACCGAGGAGGCCTTGGGGAGAAGGTAGCGCACTAATTCTATCCTCCTTTCCTGCTACTAGGGAAGCGCGTGCTACTGCTACGACTTTTGCACCTGCTCCTCCTAAACGAGTTGAATAAACTCCGACGCCTGGAACTCCTCTTTACCGCATTTCTTCCTTCTGCAAGAGCTACTGCAAGAGTCATGTTCACTGCTCCTGCACCTCCAACGCCAACAGGAACTTCTGCATCTCTATTCGCATCTTCCTCATATGTAGTCTCTACGCTTGATAAAAAGCTTTGTTATCGCATCTGAAACGACAACAAAACAAGTGCTCCCTATCAAAGCCCTTGAACTAACCTTTTAGGCACGAAGGGCATTCTGAGGTTTTTATTCCAGGCACCCAACTATTGATTTGTTGAAAACAGCTCCTTCGTCTACCGCGCCTATTTGTATTGCTACAATCATGCTTACCGATATGCAACTGACTAAAGAGGACATATGGCCGGGCAGGACGGCTTTGCTTAAGACCGGAATGCTACCCCCGCTCGAACTAACTTTCAACGCTCGAACTCAAGAACTAAACTCAAGTCATTGCTCATTCCCGCTCATGCTTGCTAGCCCATGCTTGCTATAACAATTCCCTTGCCTACTAGACTTTAAAAGAAGAAAAGATGCACGAGCCACTCTTTCTCTTATATACGCTATTTGAAGATAGTGATTTGAATGCCTATCCTCTGCCTATGCGCTTGCCTTTACTACCTGCCTGCCTTGAACTAATTAACCTGCGCATACCTTTTCTTGCTTTCGACAGGACCCCCTTTCCGACAGGAGAAAGAAGATTACGCCCAATTGCCAATGGAGTAACTAGCGATTACGACTAACAAGGGCAGAAGATAAATTAAAGAATCGTACAGCAACTGCTAAAGATAGATAATAGCTAAAGCTAACACGGGCGGGAGACCCAGACTTTCCTACTTCAATACCCTATGTGCCCACCAATACTAAACACAAAGAAAATCTTCATTTGAAGTGGAATGAATTTCTCGATATCTCATTCCAATCTCAGGGATTCGCTACTAGCGCTCCTTCTATCCTACTTCTTGGCTTAACACAGTTCGCTTACCCGATTGGCTGGCTTATAGTGCTATGCGCTTGCCTTATGCCGTATACTTTTATTTATTGAGATGAGATCGGCTATTTCCTTATCTATTTATTTGCTTATACTTGCTTAACTTAACTCATACAGAAAAAGATTAACTAAAGATATGGCGCACCACATAGAGATTGATTGCACAGTTGATTAAAGTGACCAATAGCGATTGAGATATAGATCGTGAACACTCACTAAAGGAGGGCGATAGAGACTCCGGACAGCTCGACCTCTGCCAGCCATCCCTTACCAGCTCGACCGAGTGAGACCCTTGGCTTCTCGTTAACAACAAAGACAAATAGGGGCCCGATTTCGATCGATTTCAAGAGGACCCTTTGGGACAGTACACGATCGATGGAACGTACACGACCAATCAAGACCGCTTGTGGGAGTTGAGACCAGGCGGGATAAACCTATTGAATTTATTCAATTATTTATTCATATTCAACCTGCGGCCTTCAACCGAAAGATAAAGTTAAAGTTCAACCCTTTACTAGAACTTCAAATCAATGATTCACTTCGTTTCGTGCGCCTATTTCCTTATAACCCATTGCTACTTCAATTGATTCACTTCGCTAGCCAAGCCTTGAAAGATCCGTTACAGGCAGAGTGATTGAACAAGCGATTGAAGACCGATGGCCGGGAAGGGAAGAAGTCTTTCAAGGACCCGGCTTCGTGGACGGGAAAGAATAGAATCAAGGGCATGCCCGACCCGAGCTACTAGGCCAGGGCCAGAGGAGAGGAACTATTTCAAGCAAGGATGCTATGACCTGAGACCGATTGAAAGATATAGGAATGAATGAATCCAATGTCATCTATACCGTGTTTTTTGGCTGTCATAATGTGACAGTTTCGACTTCCATCGGTCGACTTCTGTCGTCTCTGTCTATTCCGTTTAGGGAATAGGCTTATTCTCTGTATTTACTTCTGTGTAAATATCTCCCCCAGCCTCGGTCTAAAAAGCTCCTGCCCTTCTTGCGGGCTCTCAGTGATCAAATCTGGTTTTGGGAGTTGCCGGTGCGAATACCTTTCTCTTGCTTTGAATAATTAGCTCATGCCTTGTTGCTTGCTGTGCCCGGTGCGAATCCCCTTCGTTCCTTTCTTTCTTTGCCGGGTCAAGGAGAATCGCTTGGTTGGGTTCTTTGGTTGCTTATTCCACTTCTTTCAGTGGGAGGAGTTTCATCAGCAGCAGCAGGTGGGCTCAGGCTCAGTTCATCGATTGCTGTGGATTCTGTTTCAGTAGAAGATTCTATTCATGAGGAGTGAGGAGTAGCGATTCGCGTTCTTTCAATAGTCGTTTTCTTTCCCCTTCATCTGATCCGATCTCTTGGTTGGTCTGGTCCTTCCATGAGGAAAAGGCTCGCAATGGCTTGATTCTTTTAGTGAAAACGTGAGCCGAGGCTCTGCTCTCTTCTGGGTCTAGGTATGTGATAAAGGTGCTCAAAAGGGCATTCTTTTTTAGTATAGTAACATCTGCCCCTCCTCTAATGAGAGTCTTTCTTTCTTTCCTAGCCAGTCTCCTCAAGGAATCCAAGGCTTGGCGGAAGAAGCGCTGTGCTAGTGAATCGAGATGCGAGATGCGTTTTCATCGAGAAGTCTTTCACAGTATTATTGAAGTGAACTTTCAGCAATAGAAGAGTTCATCGAAGGAGCAGAAGAGGGGAGAGGAGGAATCTGTCGCTACTGTAGTTGCTCTTTTGTATCTATCTGTCGGTCCATTCCGTATTCCCGTTCTCTTATAAATATAAATAATGGGTCTCTTCCCCTGGCCTCGTTGTCTCTATCGATCTCACAAGTCTCTCTGGTATAGGCAAGGGCTCATCTGTGAATGAATCCCTTTACTTTATTCCTCTCCGCCTCCCCCAGTCTGGTCTCCTTCTTTGTATCGGTGCTTGTTGCGGAGCTGAGGTCGAAAGGAGCTTTGGGAAAGTCCCCAACTGGACCGACCAACTGCCGAAATGCCCTTGCTTGGGTCTTCGGGGGTCAAGTCTTTTGAAAAGCTTTTCTGAGGGAGTTATACCCCGATGAAGCACCCAAGGTAATGATGCCTTTGTATATGAGTTGTGCAGATTGATGAACAGGTGATGGAATTCTTCACATCACAAAGTGACAAGTCTAACCAGCTTGTTTATATCGAACGTTGGCGGCTCGGAGTGAAGAGAGGTCTGGCATGAGTAAGACGAAGTGTAGTTTAGTATTTTTCAAATGCGGATGGCATGCTGTCTGAATTCTGGACTTGAGATTCTGGCGAGCTGCATGATTACCTGTTATTTGAATAGGTTTAGTAACCATGCGCGGGAAGCCAGAGATATATCTTTCTTCGACAGAAAAAGAATGAACATTCATTTGATCTTGATCTTTGTGGAGCGAAAAAGACACTATACTAGATCTGCGCGGACCCCCCGATAACATCCATAAATGACTTGTTTTTGGTAATAGATGAACATTACCATACGTATATTCAGACGCATGGTAGACATCAGTACTCCAGTGCATTTCTCCCTCTGATTCAGAATAAATATGTTTTCGGACCCTCTCTTTAAAATGAAAAGTAAACGTTTCGGCACGAATCTCCGCAATCACTTGTTCTGATTCTACATATTGATCATTTTGAACTAAAATCAAACTTTTTGGTGGAATATTCACATTATGTATAATATCCCGACTCTCAATAGTTACATACAAGTCTATAGAACATAAAAAAGCAGGATGCCCATGACGAGTACGTGTGGGATGAACTAAATCTTCATTAAATTTGACTTTTCCATTGGAAGGAGCTCGTACATGTTCGGCAGTACCGCCGGTGAATACTCCACCGGTATGAAAAGTTCTTAATGTTAGTTGAGTCCCGGGTTCCCCAATCGATTGACCCGCAATAATACCTACAGCTTCTCCCAATTCGACCAGGTCGCCATGAGTGGGACTCCGACCATAACATAATTGACAGATCCAAGATGTGCTCCTGCAAGTAAGGGGGGTTCTAATATATATTGGTTGTACCCGAAAAGTTATGAGTCGATTGACAAGTCCAATCCCAATATCTTGATTTCGAGTGGCAATGCATCGTAGATCTATATATATATCGTCTGCTAATACACGACCAATTAGTGTTTGGACAAACATTTTTTCCGTCATCCCCTTCCTAGGACTCGCGGAAATACCTCGGATAGTACCACAATCCGTTCTACGTACAATAATGTGTTGAACTACTTCAACAAGTCTACGTGTGAGGTATCCAGCATCTGATGTTCGTACAGCAGTATCTACAACCCCTTTGCGGGCTCCATAGCAGGAAATTATATATTCCGTCAAAGAAAGCCCTTCGCGTAAATTACTTTGAATAGGTAAATCAATCATTTGTCCTTGGGGATCCGACATTAATCCTCTCATACCTACTAATTGGTGTACCTGAGATGCATTTCCTCTAGCTCCCGAAAAGGACATTAGATGGACTGGATTCGCAGGATCAGTCATCCGAAAATTAGGATTCATTTCTTGTCTCAAATATTCACTTGTGGCATACCATATCTCAATAGATTGACGTAATTTTTCTACCGCGTGTACATTCCCATAATGGTGGTCTTTCTCCAAAAAAAAACTTTGTTGTTCAGCGTCTTGGACTAACCATCCCTTAGAAGGGATTGTTAAAAGATCATCAATTCCTAATGAAATAGATGTAGCAGTGGCGTGATGGAAACCCAGAGCCTTCACTTGATCCAGGATATGTGATGTATATGCCATTCCGAAGTGATCTATTAATCTGCTAATAAGTCCTTTCATAGCAGTTCCATCTATCACTTTATTGTGAAAGACCAGATCGGCCCGTTCTGCCATAAGTACCTCCATATTCTGCTGAGTAGGATTCGACAATGGGCATGGGTCAATGATTCGAAAACTTCCTTTCCTCAATCTTGATTTACCTGGAAATTCCGGAATTATGATACCAGTGAAATTGGAAAGACCCGAATTCCTACGGGTATTGACTAATGTAATTTCTTAGTTTAGATAGCGTATGAGTAGGCCCGACAAAACCCCTGTATGGCTTCTTCTATTTCTCGATAAAAAGAAATATGACCAACAGTGGTTCGAATGTATATACAACGAATTTCTTTTTTCACATTTCCCACTATTAGATAGTGCCCATAAATATCATGATAAGTACCCAAAGACTCATATTGAACTTCGATGGGAACTTCTCGTGAGGCAATGACACGTTGATCTAGTCGCCACCGGAGCCACAAAGGACTATCTAAATTGATTCGTTTCTGTCGATAAGCTCCAAGTGCATCATAGGAACTACAAAAATGTGGTTCTTTCTCTTTCGTATACTTATAGTTTTTATTAACTGTTTGATAGTTTCTACAATTAGATGGATTATACCTATTTGCACAAATACCTTGACGATTTCCGAGCGTTAATACATAGAGTCCGATAAGCATATCTTGAGTTGGTACGGAAATGGGATCTCCAATAGCTGGAGACAAGAGATTCATATGCGAAAACATAAGTAAACGAGCCTCCGCTTGAGCTTCCAAGGATAAAGGTACATGAACAGCCATTTGATCCCCATCAAAGTCTGCATTGAAACCCTTACAAACTAATGGGTGTAAACAAATAGCACGTCCTTCCACTAAAATGGGTTGGAACGCCTGTATGCCTAATCTATGCAGGGTGGGTGCTCTATTCAACAATACAGGATGCCCCTGCATAACTTCTTGAAGTATTTCCCATACAATCGGGTCTTTTTCCCGAATTTTACTTTTAGCAATCCCTATGTTAGAAGCAAGATGTTGTCTGATTAGACCACGAATTACAAATGTTTGGAAAAGCCCTATTGCTATTTCTCGAGGTAATCCACATTGATGTAATGAAAGCGAAGGACCCACGACAATGACGGAACGCCCCGAATAATCGACCCGTTTACCAAGCGGAGTCTCGCGAAATCTTCCCCGCAAGCGCCTTCAATTACATCTGAAAATGACTTGTAAACTTTATTATGACCATCCCTCATTGGTTGCCCGCGAATCCCTTTATTTAGAAAAGAAAGCAATCCTTTACTTTACCTGGTAGTCAATCTATCCACAAATTCCTTTATTTTCATATATCTCCCCGCTTTGTTTCCGGCTTTGAATTCGCGATAGACGCAAGCGCCTCGTCTGCGGTCGACAACCCTTCGTTTGTCTATATTGGCCTTCACTCTAAACGATCGGTTCGAGTCTACTGCCGCAATTGGCAATTAATTGGATAAGCGCGTAGGCTTACTCGCCCCTAGCTCTCTTCTTCTTTGGGATGAAAGCCCCGTCCTTGCCGAACCTGTGTCAAATTCCTCGTCTGAATTGAATAGCTCATCGTCCTCGATTTGGTCACCTCAGTCTTCCTTGACCTTGCTTGGGTTAGTCTGATTTTACGCGAACTGCTAATGCGGTTGTGGCTGGTTGAGGTGCCGCTCTTCTTTCTGATGCGGGAGCGTAAGAGCACTAGCACCGTCCGACTCCACTGATACTATTCATCTATATATGGATCGTGTGTGCTTTCTACCCGAGAGAATGACTTCGGTACCTTGCAGAACGACCTCTAAACATAAAAATGACGACTTCTGTCTGAAAAGCGTCCGATAGGTCAGTGGCCGGTCTAATTTGATGGGGCGAAGATTATATCACGCAGCTGTACCCTAAGCGCCCGCCTTTGAGAACAAAAAGTCGGATGAATTTCTTGCTTCCTTCCGTGTCGGCGTCATCCGATGTTGTTTAGCAATTCGAAAAACTGAAGGCCGTTTAGGACGACGGGTCAAAGGAATTTATCCGCTCCCTAGCCTCCGATCGATTTCCTACCTTCTCTTTCCCACGCTAAGCGCACTACTCTACTCCCAGGCAAGGTCATAAGAACCTTTGGGAATCCATCCCACGGTAAATCCGCCTCTATGACCCACGCCAAACACACGAGTTGAATGCTCTTCTTTATTTTATTTAACCGTGCCGCATATGTTTATAAGCTCAGCAAGAGTAGTTGAGGCTACTGGATAGGCTTAGCCCGCAAACAGATATGCTACTGGTTTCCTGATATGCTGGATAAACTACTACATCTTGATCACGCTCACTGGACATGGATCTGGCTATGCGCTCGGTTCTACTGGTAACAAAAAGGCTGCTGAAAGAAGGGGCTCGCTTGAAAGAGACTCGAGTTAGGGCGGAGCAAGAGCGACAGGGGATGTGCTCATTCGGATAGTGGAAAACATCTTTCCTATGTGTGCATAAGCGAGGCGCTCCGTTTTATTTTCCCTTTCTTTGAAATAAGCAACGGACCTTATTTCTTAATGGGCCCGATGGTATGACTTCACAAATCGTCGGGCAGCGGTTGGTGTAGGGTTTGCTTCTGAATGGATGACCTATTAGTTGAGATGGGTGCGTTTTCATTTACCATTTAAACGCGCAACTGCTGACCGTTGTTTAGGTCCTTTTGTTTCTACACTTGTAAACCTCTTCTCGTCGGACTTAATTCGCATTGACCCATCATCAACTCGTGTGGATGGATGGCGGCGGTGTATCCCGGACCTTCCTTCGGTTTAAAGCATATGCTTGGGGCGATGACCTTGTCATCGCCGATGGCATTACGGTATCAGGCCATCATGGCTGAGCTTCCTTCAGGTTGTCATATCAAAAAAAAGATAAATCTCTCATATCACGATCTGGTTGCTTTGAGTTTGCCAAATTTTTTCTCATTCGTCAGAGAACTCAGTATATTTCCTTTCTCCATTCTCTGCTCGGGATGATTGCCGCTTGTGTGAATTCTATTGCTGTGGGTCCCGTGTGTGATCGAAGAAGGTCGTTTTAGGATTCTATTTAGTTTCATTTATTTACTCCGCGGTGCTTGTTATCGAGTTTATGGCGCCGCCCACCATCCGTCAAAGATGGCGTCGGCATTTACTCATTATGCTCTCTCCTAATAGTGGTGTATTCCCCCCTTCCCTTGGTATTCAGGTTGTAAAATCCTGATAGGATAGTCGACTGTTATACCTTGGAAGTTGTAATGGCGTATCTTATTTTTAAATCGAAAGAGAAGGATTTCAAAGAAAAGGAAATCGATAGTTTGCGTTCCTTTTTTGAGGATGCTGGTCTCATGTTTGATCTGGTAGCGATAAAAGAATAAATGTTGCTCTAGCTTAAATGGTGGGATTGGTACACCTCTATATGCTGTAATCAGAAGGTACTCTTGAGGTCATGTTACGACCGCCGATCCTTCCTGTGACCACACGCCGTACCAACAGAAAACTATCAACCAGATGAGATAGTCCTTTGATTTGAAAGGTCAGAGTCAGTCTCCTTAGGTCGTTTAGCAGTTCCCCAACCAGCTTTCTCCCCGATAGAAAGCCTTCCTGAGATGAAAATGAAAAGGTTTGAAGGCTGATCTCTGGGATCAGTAATAGTTCGGAACCAGCAAACTCCAGCATCAAAGCTTACGTGCTAACGCACGCCCTGTAGTTTTTCAGCAGGCTTAGACAGCTGCGAGCGGAGCGTCGAAAAGCGAAGCGAGCCGCGCTAGCGCGCTACTCTTCCTTTATGAGCGAGACTCTATCCAGATCTATAGATAGATCTACTGATCTAAAGAACTCCGCGAGCGAGCCATGAGCCGCCTATCGGCAAGGCTTTTCCAAGCCTTAAGGCTCCCTTACTTCACTGAACTGATTCACGCAGGTCCAAACCAGCTGAGCTAGCTCATTTTTCCTTTACGAGATCTCGACTCTTCAGAATGGTTGGAGAGAGCCCCGCCTCCTCTTGGTTGGCGCCGGGCCCGAGGGTGATGGGACTACTTCCTGAAAGAGCGTTTCGTTCAGGCCGGCAGGGGGGGGGCCTGATCTATCCATAGAGGGAGCAAAAAAAAGGCTTTGCTCCCCTTTTTGAAAATGAAGAAAGAAAGAAGGGTCGAATTTTAGACCGCTCACAATAGTTCTACCCATGGAAAAGATCATGAAAGAGGCGATCAGAATGGTACCCGAATCCATTTACGATCCCGAGTTTACAGACACATCGCACTTCCGCTCGAGTCGAGGCTGCCACTCGGCCCTAAGACGGATCAAAGAAGAGTGGGGAACCTCTCGCTGGTTTTTTGAATTCGACATCAGGAAGTGTTTTCACACCATCGACCGACATCGATTCATCCCAATCTTTAAGGAAGAGATCGACGATCCCAAGTTCTTTTACCCCACTCAGAAACTGTTTTCCGCCGGACGACTCGTAGGAGGTGAGAAGGGCCCTTACTCCGTCCCACACAGTGTACTACTATCGGCCCTACCAGGCAACATCTACCTACACAAGCTCGATCAGGAGATAGGGAGGATCCGACAGAAGCACGAAATTCCTCTTGTTCTGAGAATCAGATCGGTTCTATTAAGGACAGGTCGTCGTATTGATAACAAAGAAAAGTCTTACGAAGAAGAAAGCTTCAACGCTCCCCAAGACAACAGAGCCATCATTGTGGGGAGGGTAAAGAGCATCCAACGCAAAGCGACCTTTCATTCCCTTGTTTCGTCGTGGCACACCCCCCCCACAAGCACACCCCGGCGAAGGGGGGACCAGAAAACGCCTTTCGTTTTCCCCCCTTCAGCGGCCCTTGCCGCCTTCCTTAACAAGCCCTCGAGCCTCCTTTGCGCCGCCTTCCTCATAGAAGCCGCCGGGTTGACCCCGAAGGCCGAATTCTATGGTAGAGAAAGCTTTAATAAGAATTTGGCCATGAGAGACCTTATTAAGTCTTGCAAAAGAAGGGGCCTGCTGATAGAGCTGGGCGGAGAGGCGATACTAGTTATCAGGTCAGAGAGACGCCTGGCCCGTAAGCTGGCCCCCTTTAAAACCCATGACTTATTAATAAGGATTTGTTACGCGCGATATGCCGACGACTTACTACTGGGAATCGTGGGTGCCGTAGAGCTTCTCATAGAAATACAAAAACGTATCACCCACTTCCTACAATCCGGCCTGAACCTTTTGGTAGGCTCCGCAGGATCAACAACCATAGCTGCACGGAGTACGGTAGAATTCCCCGGTACGGTCATTCGGGAAGTCCCTCCGAGGACGACTCCCATACAATTCTTGCGAGAGCTGGAGAAGCGTCTACGGGTAAAGCACCGTATCCATAGTTCTGCTTGCCACCTACGCTCCGCCATCCATTCCAAGTTTAGGGACCTAGGAACTAGTATCCCGATCAAACAGCTGACGAAGAGGATGAGCGGAAGAGGTCGTCTACTGGATGCGGTTCAACTAGCGGAAACTCTTGGAACAGCTGGAGTCAGAAGTCCCCAAGTTAGCGTATTATGGGGGACCGTCAAGCACATCCGGCAAGGATCAAGGAAGATCGAGTTCTTGCATAACTCAGGTCGGAGCAACGTGCCATCGGACGTTCAACAGGCAGTCTCACGATCGGGCATGAGTGTCCGGAAGTTTTCATTGTATACTCCCGCGGGTCGGAAGGCGGCGGGGGAAGGAGGGGGACACTGGGTGGGATCTTTCAGCAGCGAATTACCCATACAGATAGAGGCGCCTATCAAAAAGATACTCCGAAGGCTTCGGGATCGAGGTCTCATTAGCCGAAGAAGACCCAGGCCAATCCACGTGGCCTCTTTGACGAACGTCAGCGACGGAGACATAGTAAATTGGTCCGCGGGCATCGCGATAAGTCCTCTGTCCTACTACAGGTGCTGCGACAACCTTTACCAAGTCCGAACGATTGTCGACTACCAGATTCGCTGGTCTGCTATATTCACCCTAGCCCACAAGCACAAATCTTCGGCGCGGAATATAATCCCAAAGTACCCCAAAGACTCAAATATAGTCAATCAAGAAGGTGGTAAGACCCTTGCAGAGTTCCCAAACAGCATAGAGCTTGGGAAGCTCGGACCCGGTCAAGATTCGAACGACGACGGAGCACTCAACTACATGTTTAATAAGTAGTTGTCTTTTTCTATTAGTTTAGTTGCGAACAGGCGTTTACATGAGATTAGTTGAGTAGGCTTGCGTTAGTTGTCTTGTCTGCTAGTTGATAGCGTTTTGTGGTAAAAAAAAGGCCTCCTTCCCGGCCCGGAAGATCGCTTCGCTTCTGGCGACTAGCTTCTACCGCTTCAATCAATGGCTAAAGCTACCTTTCATTCATTCTTCTCCGGTTCGAGGACCCCTTGGTCAAAGGAAAGGGAAGAAAGGGGAAAAAGTCAAGTCTAAGCGCCATATGGCACGAAAAGGAAATCCGATTTCGGTAAGACTTGATTCAGATTCAAGTTGGTTCAGTGATTATTATTATAAATTAGTGCGTCTGTTCCCCAGTCTTACTTTCTCATGCCCGGGTATCTTTCTTTTATCCTTTCTACTTCTGTTACAGTAGCTATAGTTGTAATGGCAATTACAAGGTTATGCAGGTCCCCTTCTCATTGAGTAGCCTATACTCTGGAATTGAAGTAGCGAAATCGGCCTTAGCATAGAACGTTTACCGCTTGCCTTACTAATAATCGGGAATCTGAACAGGCAACTATGAGACTAATTTCCCATTGTCCCGAGCAAGTTACTGCGTACCTGAAGTGAGTGTGCCCATCTTGATCTCCTTTCTTTTTTCTTTGCAGCTGCCATAACATAAAAGTCAAGCCTTAGATTATAACAGGAATCTCACCGCCCCCTTTAAGATACTCGCTACTAAGGTTCTGAAAGAAGGCAGCTAAATCAGCAATAGAAGAGAACTCCAGATCTATGAATAGCCAACAAAGAGCCTAGCTTGATTACTGGAACTAAACAGCAAGCTGCTCCTACCTTACTTATCGAGAAGGAGTCCTGGGACTGAGTAGACTTCTTGTAGTTCTCTTTCCCCTAGCAGCCTTTCCTGCTTTCCCGGTTGCAAGGTTTCGAGCTAACTACAGGATTTGCTTCCTAGCTACTAATACTAATTAGTAGTAGGGAACTTCGAACTAAAGATTTGCTTTAGCTCTAGTTTCAATCCGTCCTGTCCACTCACCACTTATCTCAAAAGCCACTATTTGAGATCTCTGAAGTGAATTCCAAATCAGTCTTTGTGGTTCCATTTCCCTTACGCTCGCTTTTGCTAATGCTACTCGGAAAGAACTGCTAGGAGACGATTAGCTCTAAGTGCCGAAGTCCATAGCTCCTATGATCGCGAGGCGAGCTGCGGCTTGCTTTGTTCGCATCTCCGTAACGGCCTTGTTAAAGCGTTCCAACGACATGTTTAGCCCTCAGTCTCTACTGCCAACTCGTTTCACTCCAGTTTACCGTAGCAACTACAGCAAGCTGCCTAGCTCACTGGCTCGTATGACTAGCTCGCTTACTTTAACTCAACAGCCTAGCTCTAACAAGCCAACTCCGTTCCTAGTTTCGCTACCCTGCTTTAGCTCACCACTCAACTCATGCTTCTGTTCGACTCCTGACTAGCCGCACCTTTTCAAGCAAGTAAACTAGTTGCTTCGCTTCGCTTAGCCTACTGTGTAGCCTTCTTTCACTTACAGCTATCTAAGACATTCAGGGGCTGCGTAACTGCTGTTAGAACGCTTTTCTTAATCCGTTACGGATTAAGAAAAGTGAAGATTGGTTCTGTACCAGGTCATGGTGATATGCTTGATAAAGGTTTGTTTCGTCGATAGCATTTTCTGATGTAGGATGCGTAGTAGCTGTTGTCACAGTAGGGGTCCTAAGGCGGGAATTGTCCTAAAGTAGCCATAGCGTTGATTGCTCTCCCTCTTCTATTGTATGGGCGAATTATCTTAATGAAAGCCTTCTTTTTGGCTCTCGTGTGAGGGTTGGTCTATCTGCTGTTAAATGACTTTATAGAGTCCTAAGGGTAGTCTCAAAGATAAGGGATTCAAGCCGTATTCGTTTTGATTAGCTGTCCCAGGGAAAGGAGTAAGTATTGGCTGTTGGCATGTCCGAGCTAAGATCGGTTGAGGCGGGTAAAGACGGTTGCCTAGCTTACTTGGTAAAGGACTCCTTTTGTTTAGCGGTCATGGATCGATTCTAGGTGGTTAACTTGTATACCCCTATTCTCAGAGTTCACGTTCTGATCTAGAAAATCTACTTTTCAGATGAGTTCCATAGTTTTGGACAGGACAGGTGGAAACTAGGAGGTAATTCTCTTAAAGCAATGGGGCAACAAGTGGATCGGGCTAACGGTTTATTTGCTCGTTAGGCTTTCCTGTTCGAACAGGCATAGGAACAGTTAAGCCAGCATAGAGCAAAGCTCAACCAATGAATGGGCTATTTGCTATAGTTCAAAGCCCTGTTCATAGAAGGTCCGGAGACATGAGAAGGTGGTTTACTTACTTTTGTACTAGCGTGAGCGTATTTGTGTGTTAAAGGGGTACTTTATTTGGGCTGCTAAGTAGAAGTAGAAGCTATAGGCGAAGGCTTTCGCGCCTTGCTGTTAAGTAAGGTGGAAGCTAGCTACTTGCTTGTTAAAGGTGCTTGCCCGCGGCTATTCATTCGTAGATCTGGAGTTCTATAGCCGATTGTGCTACTTTCAATCCTTAGTAGCGGGTATTAGGTGAGAGGGCGCCTATATCATAGCTGTTACTGTTCTTTCTGGATACCTTTCCATGCTTTAACAAGCAAGCTACGCACCTTTCTCTTCTCTTATAAGCAAGTAGCTTTGATTTGGGAATAAGCTGGAAGTAAAGTAGTATGTATGAGTTGAAGTGAAGGGCGCTAGTAAGTAATAATAAGTAGAGCGGAACACTGTTGGCTGAACAAAAGACGTATGACTTGAGAAAGTAAGATCTCCGATCTGTTGTCGGGAAAAGGAGCTCCAATGGTACTTTAGAATAAGAATAATAGGGACTAATAGGAGAATGCAAATAATAGGTCTTTTTAGCCAAATCCAGGTTTTGAGTTTACTTCTAGTTCTGGACCGATGGGAACTCCTACTCATAAACGAGTAGCTTCTTAGCTTCCAGCTTATAACACCTTTTGGGACTCTAAGCTAAGAAAGGAAAAGGCCTTCCTTTCACCAGGCTTTTGAGTTTGTAGCTAGGCAGCTAAGCCAGTAGTAGTTCAGGTCAGGGCATGAAGCTACAGGTTCTATTTGCGGTCGTGAGACAGAGGTAAGAGGCAACTTGTTATATAGGTAGCCGTGCGTGTTAATAGATCTTCTTCTTAATGTCTATAAGTGAAGATTGGATGGATGCCCGCGCCGCGCCTTGGGTATGCTTTCAAAAGGGCTGTTTTCATGCGTGCTGGTGTTCGTGGTCTGTTGGTTTTTCTGTTCTCGTGGGGGAAGGCTGGATTGGCGCATCTACAAGTTGAGAGTGTGCTCGGGCAAGTGGGCTAACCAGAACTACTAGTATAACGGGATTTTCCTGCAATACGAGTAAGGGTAATGGAACTCTTGTTTGAGAACTTTAGCTACGGACTTAGGTTAGCTAGCTCAGCTTCTCCTATGGCTATTTGGATTAAGGAACTAGGGTAATGCGAAGACAAAGAAGGCCTAATAATGGTGAGTCGAATCAGGCGCGGCAGCCGTTCCAAGGCTTTTTTTTATGCCACCGTTCAGGCCTTATTTAAAATAGGAGAATAAGGTTCAAGCAAGAGACTCCGGGTTTTGCCTAAGGCGAGTCGCAGACTCTGGTTTCAGTGCACGTGTGGAAGGCTACTCTGTTTAGCCAGCAAGCATAGGAAAGAAATCTCCCCGGGGAACTGACTATTAATGCTAATCCATTAGTTCTAGCTCGAAGTTTGCCCTTAGTTGTCTCGAAGTTAGCTGCTTGGCATGAGTAGCTTGGGCAGTCTTAGTGAGTAGCTTGGCTTGCTCATGCGGGGCTTTGGAAAGAAAGTAACCAGGGAATGAATATACTAATCTTCTAATCCAGCTCGAGAAGTTTTTTTGTTTAAAAGTAGATCGGGAGTTCAAGCAGATGTTAAATTAGGGTGAGGTGGACTATTCTAGTCTACAGGCCACTTAGCTAAACGAAATCCTGAGTATCGACTGTCGTGTGAGTCTCGACCAATGTGTAGCTGCCGTTAAAAGGCTATAAGTAACGGCATTCTCAGTTAAGATAACAGGATTCAAGCTTGAAAAAGTGTACGTGCTTGTTATAAGTAGATGTAGATGTGAAGGTGCCTAAGGAACCGCCCTAACCCCCTCCCCTGAAATACGTTGTTAGAGGCGTTGGCTATTCGTAGATCTGTTATACAGGCGATTTAGCTACTTTCAACCCTTAGTAGCGGGTATTAGGTTAGGGGATACCTGCAGAACCGTGTAATTGTGGAACAAGCTACGCACGTTACATGTCCTTTAAAGCTACCGTTAAGGAAGTATCAAAGATAGGAGAACGAGATCCGGGCACTAGCGTGTTAAAGGAAAAAGGGGTACTTATTAATGTGGGAAAAAGACGTATTAAAATCGTATGAATCGATAAGACCTGATCTCCGATCTGTTTCACGAAAAGGAGCTAAAATGCCACTTTCGAATGACGAAAGAGGTTCTTTTAGGCCGGATTTCCCTCGAGAAGCTGATGCCAGAACTGCTGTAGCTAACCTAGGAGTTTTGTTGTTAGGGGCCCGGGGAGTACCATGAGTTGATGTCTAGAGAACTATTCTTATAGGACCGGACTAGGGAAAAACTATCCCACACCGGAGGAACGGAAACACCCCTTTAACAAGCAAGCTACGCACCTTTGAGTTCCCGGGGTGAGGTGCGAAGCTAGTTCCCGAGTAAGTAGCTAAAGCAAGAGGGCAATCAAGCAAGCGATTGTAGGTACGCTAAGTTTATATATTATATAAGATAAGCAGATTGGTGTGGAACTAGATCCTCTGCTAGAGTAAGAGTTGTTGTGTAGCCAAGTTCACCTGCCCAATGCCAATGATACGAAGAGCTAGCTTTGCTACCCTGGGGCTCAGAGAAAAGTCTACTTGCTTGCTAGAGAAGGTGACCCTTTAGTTTTCGGGTTTGCTTGTCGTTTTTGTTTGAACAGAGATTCTGTTAGTGTTCCGTGTACACGGGTACAAGGTCGAAAAGAAAGACAATAAAAGAATTTAGAATAACAATATAAAAAATTGCTTAAATAACTCAGCGCATCAAAAATCAGAGTCACGCTCTTGCCCTTTAGAAATAGGCTTAATCGGTTCGAATCCGAATAAGGGCTTTTTCCGGTATGGCTTGATTTTTGACATTCTAAACTGGGACTTGAACCATCAAGAAACAATGGGAATGGAACCACGGAATCGCAACAAAGGGAACTGCCTGGTTACCACTCTTTCTACATCCAATTCACTCGCTCGCTTCGGAACAAAAAACGGACCTCGGAAAGAAAAGTCAGGAGCTTTGAGATCGGAGCTTACTGACTGTCCTTCTTTTCTTTACTGGCTGGCCCTGAAAGCTTGCTTATCGATCCGACTTGGTGACGAATCTTATCCAAACTCTTTTTTCTGGGCTGGATTGTCGCTTTGGAACCCGAAACACTC	LN:i:112030	DP:f:87
S	ctg3	GAGAATCGAGAATTTGATGACCAAGACTTGGAGGCGATCCGCTCATTATTGTTAATTGAGCTGGAGAGCGAGGTCAATCCCAAGTCTCTCCGAAGTCTCCTAGTCCGACTCCAAACTTTTGGGTCGGAGGATGAAGGATATCAGTGCGCAATCCAAGATCTATGTCTCGACTAGGAAAGATTCCTAGATCGAAGAAAGGGTAGGTAGTCTTTTTTTTTCGGTATGCCGCTCCGCGAGCAAGGAGCGCCGCGAGCAGAGCGAGAGAACGAAGTGGGCTTTTGTGATGTCGGAATTTGCACCTATTTGTATCTATTTAGTAATCAGTCTGCTAGTTTCTTTGATCCCACTCGGTGTTCCTTTTCCATTTGCTTCCAATAGTTCGACCTATCCAGAAAAATTGTCGGCCTACGAATGTGGTTTCGATCCTTCCGGTGATGCCAGAAGTCGTTTCGATATACGATTTTATCCGGTTCCTATTTTATTTATTATCCCTGATCTGGAAGTCACCTTTTCTTCTCCTTGGGCAGTACCTCCCAACAAGATTGATCTGTTTGGATCTTGGTCCATGATGGCCTTTTTATTGATTTTGACGATTGGATCTCTCTATGAATGGAAAAGGGGTGCTTCGGATCGGGAGTAATCACTAGTGATAGGGCAAAGGGGGGAAGGACATAGGAAAGAGGGATGCCTACATTCAATCAATTGATTCGTCATGGTAGAGAAGAAAAACGGCGCACGGACCGTACTCGAGCTTCGGATCAATGTCCCCAGAAGCAAGGAGTATGCCCGCGTGTTTCGACGAGAACACCGAAAAAACCAAATTCAGCTCTACGTAAGATAGCCAAAGTACGGTTGAGCAATCGACATGATATATTTGCTTACATTCCAGGCGAAGGTCATAATTCGCAGGAACATTCTATAGTCTTAGTCAGAGGAGGTAGAGTGAAAGATTCGCCAGGTGTGAAATCCCATCGTATTCGAGGAGTCAAGGATTTGCTGGGAATTCCGGATCGCAGAAGGGGCAGATCTAAATATGGTGCAGAAAGACCCAAATCGAAATGAATGGAAGATGCCTATGGAATGTCGTTTTTTATCGGCTTATCGGAAAGGGCTGGGCGCAAGAACAAGTCTTTCAATCGTCCCACGGCTTCAGATCAGGTAGAGGCATCACTACGTAGTGGGTGGGACGAGTCTTTCATTACGTCTTATGAAGAACGAACCAATCCCATGACTTGGACTTCCTGGCCCAACCAACCGGTCCCCACCCAGTACAGTAAGAGACTGATTAGGCGACCCTCAACTCAGAAACGATCAGACCAATCCGACTCTACAAACCCCTGAGCAGTTGGAGGTTTTTATTCAAGGAGTCTTGGCGAAGCAGGAGAAACTTCAGAAACAGCCAACTCTGGTTTACAGGAGATTGCACAGCGCTGCTGTAGATAAAGAACCGTATCCTCAGGGATACACGGTCCCAAGCTTCCAGCTCTTTGATGGAACCAGCGATCCAAAAAAAAGAACATTTAGCCAGATTTTAGTCTCAGTGTAGAGATACTGCAGCGGAGTGGAAGCTCCTGTTAAGGCAATTCCCTTCTTCCTTGACGAAAACGGCATTTACTTGGTACACCAATGGAGTTCCAGGATCGGTGTCGTCCTGAGAACTAATGTCTGACCTATTTTGCAAAAGGTTCCATGCAATGTTACAATTGAGGATTTGCGTCGATGTAGGCAGGAGAGGAAGACGAAGTTGATTCTCTTTCGCGGTTTAGGATCCTCGCTGTTAAGCTTGAGGAGTCTATCGTTGAAGACAAGCTCGTGCCAATCTGTATCCGTGGGCTCAACATTGAGCTCCGCTATGCACTGATCCCTGCTGGGATTACATCGTTCACCCAACAACTCGAGCGAGCGTCAGAGTTAGAAGAGATCGCGAGAGAGAAGGTTTTACCTGTGGCATCGAAGCGGACCTCTGGACAAGTGGCTGAGGCTTATGTCGCTGAAGTCCGAAATGATGATAATAACAATAGCAACCCTGGCCGATTTACTAACCCAAGGAGAGAAAAGCATTGGAGTAATAGAAAGAAGAAGTCCAATTTTGATCTCAGAGATACAGAGAGATGGTTCGATGTGATGCTGGCGAAGGGGACACTGACTCTGCCGGAAACTCATTCTCAGACTTAGCCCGGTGATGAGTTGAGTTCTCGTTATTGTAGATACCATCGAAGGTTGAATGAATCATGGGACGTCTTATTGCAATGCCCTGCCATATATTATTCATATGAGAATTGCCAGGGGTGAGTTGAAATATGACAATCAAGAAAGCCCAACGACCATGATCGAAACCCAGCCACTGCCGAATCACAATGATGTCAACCTCCGAAACCCTCCAGTTGCAACCGTTGGGGCTGTATCTGTTTTCCCAGTCTCCGCTTCCGAATGGTTTCGATCTTCCCCGTCGTCTTCTACCGAGGCAGGAATATACCTTAAGGCTGACAATGAGGAGGCGTCGCCTTCTCACAAACATCTGAAAACAGATTTTGACCGCATTCTCCGAGGAGCAGACCATCAGTGCCTGATGAAGTTACGGTCTTGTCCCCAGTTGTAATGAAGTTTGAGGTAGCAGCGGTAAAAACAAGAAAGCAACGGCAGACATTGCCCGTTGAATAAGAGAAAGTTTTTGTGGCGGTACCGCCTTGGACCTCAACGACCTACTGCCACCATAACGCCGCAAGAAAATGTTCAACGATTGGAGACTCAAAAGGCTATATATGATGTCGCGTCTCAACTCAGGAAGATTCCAACCCAAATTTCTATGGAATAGGTTTTTTTTTTTTTTTTTTTACTAATGTTCATGGTCTGTTTTATTCCCCTATGTTGCCCGTGTGAAAAGAAAGAAGAGAAATTGGGCCATGTTTCCCGAGAGAGACTGCCTTCTCTCAGGCCAGCAGTCTTCTACTTCTAGTTGACTGCTCTATGACGGTCTGACCTCTTTCCTGGGCTCTGCTTGCTCGTCTACGCTCCGACCAATTCAATGAAGTAAGTCAAATGGAAAAAACGATGTTTCCTTGCTTTAAGTATAAGAAATAGTAGTAGTAAAAAAGGCAATTAATCAGAATCAAGGCCGAAGGATAAATTAAAGTAGCAGTAAAAAAGTACGTACATTTTTTCCCATAGTTCTACGGGGATCCCTATCTTTATCTCTATCCACGGAGCTACCTATCTATATAGAGAGAGATCTATCTATGAATCGATCTAGACTATCCTCTATCCGGATAGATATGTCCCTATGAGCGACTACGCCGATCTTTTATTATATGTTTTGGCCACGTCCGTTTCCGCTCCGAAGAGGAAGGTTTGGATCTTTCAATCTTATGTCGTGAGGGATGTGACCTATGTTAGGTCCATAAGATACCACAGCTTTTGGTGTTCTATGATTCACCTCCGAATAATGAGTAGGTAGTTCGATCCTTTTTATTCTTATCTTGCTAGTAAACGTGGATCCGGAGCAATAGGTCGAATTACCATATAAAGAAGACTTGTAAACAAAAGGACTTATTGTTCGAGTAGGAAGATTTCGGTTTTTCTCAAACCTTCTCTTCGATAAGAAGAAGTATTTGAAATGAAACAAATTCCTCTTCATTCTGTTGTGCTCAGCGAAGGAACTGCCTAAGCATACTTTAGCGGATCCAAACTTCTTTGTTCTTTCTAAGTCTTCTTCTTGCATAGAAGAACGCAACTCTTGCAAAAACCGGGATTTGAGTAGTAGGCGGCACCCCCTCTGAGTTTTGAGTAGGCGGAACCATTCTGTTTTGGTTCTTCTCCACATTCTGACCGGCAGGAATTTTCCTATGATTTTTTCAACTGATATGTCGATATAAAAAGATCTCCTTATTTCTTCACCGCGGGTTCTCGTGTCACTTTCTTGAAAAGATATTAGATCACCGTGGGAAACTTTAAAATTAGTAATGCTTACCAGTCCATTATTCACACAAACCCTTCGATGACTTATCGGCTGCCTTGCTTGAGGAAGAGTGTCACTAAAATGGAGACGAACCGGAATCACGTCCGATCTTGTTTCTTGATTGAGTAGAAAAGGGATATATGAAGTTCGTTCTCTTCCTCTGTGCATCTCCCTTATGGGTAAATCCCCATAATAAAGGGACAACTTTCGTGTAGTTTGTGATTTGATGTTACTGTTTAGATTTTCTCTCAGAGAAAGATTTCTTTTAATAGATCTCCTCTTGTTCCTCAATCTTCGGAGAATGCGGCGTTGTATTAGAGAAAGTTCTCTGTTCCGAACATTTCCTGGAAGTAGACGACACGTTTTAAATCTTAATGCAGGCATGGCATATCTCGTTGAATCAGTCTTTTTCGCCACATCGCGTATAACGGGAATCGAACCCAATTCTTCCACGACCCCCACGAATGGTCCTCCTTTAACTCAATTAACTACGAGAATTCCTGTGGTTGCGTTGCCTAGTTGTTGTCAGTTTTCATAAGTCCTAGATATACTACTTAGTAAACACTAGCGGAAACCCTGTACTTGACCGACTGCTAGACAGTGCTCAGGTAAAGGACAGTGTCAGAAAGCGAGCGGGAAAGCTCAGAAAGTGTGGCGTTCCGAAGACTTACCTGCTCTGCTCCCTATTGCAACCGGACCTGCCTCTCCCGCAGTCAAAACTCTCCTCTCCAGTGGGACCCGCCCCTGGGCGGGGCCAAAAGCCTCGTCTCCTTCAACTGATTCAAGTGATTCAGTCACTAGGAAAGTAATCTCACTGAACATTGGATTATCTAAAACGTAGTCAAAAAACCAACGCGTCATCGAAAGTCCAATATTTATATACAACACCTCCCTTACGAACTTACGAACAAGAAAATCCAGTGGGTGGTTTGGTTTGGAAGGCTTCGTCAGTGAAGAAAGGTTCTTAACCACCGGAGACCGGTTTTCGTTAAATTTTGGCGATAGTTTCTCGATCCTCTCTGTCACTTGAAGGAAGATAGCTACTGTCATTATAGTTTAATTTCATTTTCTTAGTTTATTGCTAGAAAACTTGCTTTTAATGCAACATTGCTTCTTGCTTCATGTTTATATTCCATGCTAGGTAGTTTACATTACTTTCTCATTTTTTTTTTTAGAAAATCTTTCTATTATAATATAAATGCTTGCTTGAATGTTCTTGGTTGAATGCTTGCTCCACTAGCACTTGCATTATGTAAAACCACAAGCCTTGTCCCACCCCCTTTTTTCTACCTATTTAGGAGGCTGGAAACCAGATCCGAGAGAGGACGAGTTGCCACCAAAGCTGAGGATGATGGCAAACATGAGGAAAGGCTTGGGGATAAAGACGCAAGGGAGAATTGAGTTTCTGCAGATACCAGCACACGATCCCTTGGCCTGGGCTACAAGCCAAAAGTCAAAGACTACATCAGTAGAGAAGGAGAGTCAGAAGAGCGCTGAAACAGGGTTTACTCCCGCCGCACGAGAACATGCCTACGCCACCGCCCAACTATGTCTCCTTTCCGATCCACATGCCGCTACAAGACCCCTGTAAACCACCCTTAGCCAAAAAACACAAGTCCGTTCCGTCCCGTCCGTAGAAAGTCCACACCCAAATGTCAGTATCCCTAGTCCCAAAGTACTCCCGACTGCTAAACAGGCATTATTATCCTTTTATTTCTTGTCTGTTCTTGAGTGAGGAGGGTCAGCTTGATGCAGACCCTGAGTCTGAGTCTAGTTCGTCAAGCACGGCGGAGGAGGTACGGAGAGAAGGAGACGTCGAGATAGAAGAACGTGAAACCGAGGGAGGAAGAAGCCAGATCGGATCAGCTAATACCAAAGAAGTGCGGGAAGGAAAAAGTCCCATTCATCAACTGGGAGGAGATTGAGATTCCAGAAGCGCTGCAGGAAGAATACTAACAGCACATAAGATTTTTTTCTTCATCGAAGAAGAGGTTGAATCCAGCATCCCGGAGGAGGATTTAATGATGGTGCACTACGGGTACGGGTCAGATCCCGCAAGTCTGATCCAACCCGTCTCACAGAGTAGAATGAATTGGGAGTCTGTCAAAGATGTTTTCGCTTGGTCATACCAAGACATGCCAGGCCTAGACACGGATCTGGTTGTTCATCGTCTACCGTTGTATCCGGATGCCAAGCCTCTTAAGCAGAAGCTCCGCCGAATGCGTCCGGAATGGTCAGATAAAATCAAGGAAGAGGTCATGAAGCAGTTTAACGCCGGATTCTTGACCGTATCAACATACCCAGAATGGAATGGTTAGCAAACATTGTCCCTGTACCGAAGAAAGATGGGAAAATCAGAATGTGCATAGATATTTCTGCAACCTCAACAAGGCAAGCCCAAAGCACGATTTCCCGCTGCCGCACATCGATGTTCTCGTAGATCACACCGCAGGCCACGAGATGCTCTCTATTATGGATGATTTATCGGGTTACAATCAGATCAAGATGGCAGAGGAGGACATGGAAAAGATGGCGTTCATCACACCCTGGGGAACGTTCTGCTACGCTACGTTGTCATGCCCTTCGGCTTAAAGAATACTGGGGCAACCTACCTTAATAGAGGGGTGCCATGCCTGCTATATTGAACGAGTTAATGGGTTACTTGAGGATGACGTTGATGAGATTCTGGTTAAGTAAAAGACTCGGGAATCCAATTTACAAGCTTTAGAGAGGACCTTTGAGCGCCTGAACACATAACAATGACGATTGAACCCCCTGGGGTGACTTCGGGCAAGCTCTTAGGGTACATCGTTAGCGAGAGAGGAATTGAGGCGGATCCGTCAAAAGTGAAAGCAATTGGTTAAATGCCTAATCGAAACCTAAAAGAGTTGCGTAGCCAGCAAACAGAGGCTCTGAAAGAGAAGCCCTTTTTTAGTAAAAGCGCTAGCGCGCCCTGTAGTTTTTCAGCTGGGGCAGAGTCACAAACTGCAGACCCCAAGCCATTTATTTCTACTTGTTTCCGGAATTGGATCAATTGATTCCACGGAACTGAGGGAGATTTTCCGAAAGCGCCTTTATCTATTACGCACTTACAGTCTTTGTCCGCCGGTGCTATCTGCAGCTTTTTCAGTTCGATAAGCCACAGGGTTGGATGGGTTGAGAGCTCAATGCCTCATATATCTCATGTTGACTCCACGTAGCTACATTATGCGCACGTGAATTGATCGATCGAAAAACTAAGGGACCTCGGTCAAGCAGGCTTTGGTGGAAGTCTTTCTAGTCTTTCTCGTCGCCCAATTTCTCCATTGGGTGCAATAGCGAGGCCTAGCTAATGAGAAGCAATCCCCGGTCCCGTCAAGGAGATGTGTGTACCGTATCGATCACTAATAGATAGGGAAAAATGGGTTAAGTTAAGAGAAGATTGGTTCAGCTACCCAGATAATTACATTTGCGTGACAGGGACAAATATTGTGGATTGGGTTCAAGGGGAAGGCGAAGCAAACAGCGGATAAGGTTACGCGGGCCAGTCATGGCTTGATCAATTGAGATGGTACCATGCCGTTGCCCTTAAGGATACAGTAACTTTAGAGCTTCGTCTCAGATAACGCAGTGCTGCGAAAAACAGTAATCTCTCGTTCGATCGGCAGCACTGCTCTTCTTCCATGCACCGAAAGGGTGAGAGGCCGGTAGTGGTTTTCCAGGTGGTCCTAAAGGCCCACACAGCGTCCAGGAGTTTTTCCTCCCAGTCTGCTCTGTGTATACAAAAAGAAAGCGAGAGAAGTGCGTAAGCCTTTATTACTGAAGTAGGACGAGCCAAAGAGCGAGTGAAGGAATCCAGTGAATGAAGGGAGTAGGTACCAAGTGAAGCAAGCATCAAGGTGGAGTCGAGTTGTACTCGCGGTTTTCCTGCGAGGACGAAAGCAAGCAGCAAGTCAGAAGTTAGGGGGTAATCAATTCATCAAGCGAGTGAGGGGGGAGAATCAATCAATGAATTCAGCAAGGGAAAAAGGGGGCATAGAGCTCGGTGTTTTCAAGAGGGCAATTCCACCATATGGGCAAGGGAGAGTCGAGCTTAACTCCTTGTGTTGCTTATGCTATTGTCGAGTTGAGTTGAGGTTGAGGGGCTAGAGTGGGGCAAGAGATCGGGGGCTACTCTTATATAAAGAATAGCCCTTTACTTTACTCCCGTAAGGTAAGTAGGAGTTCGTTTTTTCAGTCAAGCAAGCGGGAGTAGGAAAGCGGGTGGGGAGGAGGCGAACAAGAAACATTCGGTTACCTGGTTGGTTCGAGTACGGCTAGTTTGAGAGCAAGCTGACTGAAAGACGTAATTGATTCAATAACAACTCTCGCTTCGTTGTCAGGGGCAAGTGAGTGAATGAGAGAGGGAGCGTGGCAAGTGAAGGCCTCCCGGCTGAACGACGCAGCAGCTACCGCAAGTACTTGAAAAGTTGTAGTGAGAGAGATAGCCATCCAGTACCTTCGGATAGCTATGGTACTCAGTCTCACCTCCCAGGGAATGATGGATTGATCGTATCTCACGTCGAATCGAAGTATGAAAGCTAATCCGATGCCTATACCCTACTCCTCTTTGCCACCTACCCCTTCGCCGAAGCTTCTGGCTTTTGTTTGATTAAGGCCCGTAGACTTTCTATGTTCGTATAAGTAATGGAATGTACCTATTGCAGGGAGTCTTTGGTCCCTGACGGGACCCCTCTTATTTAACGGGCCGGAATTGATTATAGACAGTTCCGCATGTGGCGCTTTCTTCGAGCTGTCCATCCCTATCCTATTTGCCCCTGATCTCTCTGTGCAGTGGGACCACTGCAGGTAGCCATCCGTCTTGTTGCAGCTTTTCGTCCGTCCAACATTGAAAACTCGCCTTTGTTTGCCAATTGGAAGCTTCTTAAATCTATTTAAAAGAGTATTAAATACAAATTTCTTTTTTTTTTAAGTACCGTATGGGTGGTCTATCAAGACGATAACATATCCCCCAAATAGTGGCTTAGAATTAAAATGCGAATATAGCAAAAAACCATTAAAAGAGCTTTTAACTCCATAAATAATGAATGGAAGCTATTCAAATTTCGCAGAATATTGCTTAGTGCCCGACCTACTCTACTAATGGGATACCGGTTTAGAATTAGGCCAATTTCCTATTCGGGAAAGCAGACTCATTCGTGGTCTTAACTGGTTTTAGGCCATTATCTCTACTTGAGCAATCATTAATTTGGATTCATAAGAACAGTGATACCCAGACCGGACGACTTCTAGCCCAGGTCCTACTACCAGTCCGTAGACAATTGAATTACTTTCAACTCATGTCGAGACAGTAGTTCGGTCTTCTGTCTGTTAAGGCCTCTCTGAACAGAGCTCCACAAAACGAAAAGGAATTTCCCCTGACAGAAAGGAGTCCCACAGTTGATTGAGAGTATCGAGAATCTTCGATAGGAGAGAGAAAAACATTAGCCAGCCGTTGACGAAATTCTGAATAAGCAGCAGTAGCAGTTGTTTCGCCAGCTTGGATTGGAATCTCTAATTCTCAACGGTAATCCCCCTCTTTTTTTTCATCTCGACATTAAAAAAAAAAGTCATAGGGACTGAAAGACTCATAAGGAACTAGTGCGGGATCAGTTCCATTTTAATTAAATTAAATAAGAAATATACTTTAACAAAGAAAAAAGACAAAAGGGAATCAACGGTGACAGCGAAAGATGAAGCAAATAAAGCACATAGCGTGGCACCCCGTATAAATGGAATTGAGCTTGGCCCTGTCTCGGTACTGAAAGTTTAATCCTCTTCATGAGGAAGTCACCTCTACATCAACTCATTTTGGTTTCGAGGAAAGACAGAGTTTTTTGGTTAATCAAAAGTTCCCAACAGAGATAGATTTTTTGAATCTACAGCGAGATATGGTTTTTGAACAGAGCTTGTTCCCACTCGTATACCAGCCTTAGGTCAAGAGGGTTTGTTTGGCTTCTGCACAACAAAGTCCCTTCTTTATCTTAGGGGAAGCCCAAAGCTAGCTATCTCTTCCTTGCTCGACTTCCCGACTTGCCCTCATGAATTAAAGTGTTAGCCCGATGAATGAGAGGTTTGCCTTGTGTTGGGACGGTAGGCAAGTTTCGGTACTCAGTTCCAGGCGGTTTGTTTTCCAGTAAGGTACTCAATCAAGCCGTTCAAGCAAGCGGATCGTAGAAAAACCACTTCTCTTGTCTGTCCTCCTTCTCATGGGAATAGGCACCAGTCTCAGGGAAAGCGGCAGGGGCTTCGGCGAAACCCGGACACTGCTCCTGCGCAATCAGAGAAAGAAGAAAGGTAATCCATCTCGACATTATGAAGGCGAACTCCTAAAGCAATCACGGTAAGTTCATTTCGGGAATCAAAACAATAAGACCTTTTCACTCTTTTCCTCTATCAGTGTACCCCCGTAGTCTCCGGGTAGTAGCTTTACCCGGACCGCAATGCCTGACGTGAGGAAGGAATAGAGTGAGGGACTTGACCCGCCACCCTTCCATCAGGTATCGGCAACCGTCGGTGATCTAGAGGGAGAAGTGGAAGGCAATTGATTCTATCCGGATGAGCAGACACACCAGCGCAGGAAGATGACAGTGCCAGTAGTTCGTACCGCCATAAGCCAGTGCCTCCTATCGCCAGCTAAGATAGTGCCTACTGCCTACCGCCTACGACAACTTTTTTGACTACTACAGACGCAAGCGCCTACTGCCTCCTAAAACTGTAGAACTGAAAGAGCTATTTAATTATTGTTCGGTAGCAAAGGAAAGTGGACAGTGCTTTTAAGGTAACAAAGGTCGTAGGACATCAGCAACTGAAGCGCATCTCGCATCTCTCTCTTTTTAGGCAAGGGGTCAGGTTCCTGTTAAAGTGAAAGTGCCGGATTCAGTCTCATTTTCACAGTCAAAAGCAAGTCGACATAACCCTCCTTTGACTTTAAACGGTGAGAAATGTCTCAAAGAAATGACCGTATTCTGTCTTTCATACCGTTTAGCTGCGTTAAAGCTTACACTGTGGCTACTCATGGAATGGGGGGGTGTGATGCCTTTTGCTTCCTATACTACGGTAGAGGGCCATTGAGGAATCATGGTCTCAATAGCACTAAGTTATCTAGGTTCTCGTATGGGAAAAGCCTTTTTTCTTCTTTTACTATTGATAACTCATAATATGACACAGGTTGGGTGTGAAGTTGATATAAGGCAGGCAGAGCATGGTGGCTGTACATAACCAACAGAGGGAATGGGCTTTGATTTTTGATGACATTCAAGTAGCGCTACTGGGAATAGGGGCAAGCGGCGGTTTACTATAATCAAAGCGATCAAACTACTTGAGAACGCCACACCTTATACATGTCGGATACTTTTGCAAGCCACTCGCGGAAACTCTTGTCGGTGATACACCCTGCGGCCTCTTTTGACTCTCTCCCTGCTGGTAGGAGTCACCATGCTCACTGCCACAGCGATAACACTACAAAGAGACAGCCCAATCTTTGAAAGGAATTATTCCCGACTCGTTTTCGGATCGTAGGGCAAGCCACTCGGTGATAGCCGGTGAGCCAGTACGGTGCAGTCTTTTGTTCACACTCGATTAGGCTTGTATGAGTGTAGGTCATAGACCAATCCTATGACTACTATAGGTGAACTGAGTCACTCGTGAAAAACGAGATCGACATCTTCACCGAGGCAAGGCAAGATCTACCATCCAACTGTTGTAACGAAGCCTGTCAAGTTACGCCCCCTATCAAAAAGTGAAGATGTCGACGTACTGACAAAAATTGTCGAGAACTCTACAGCTTCATCCGAAATCCTTCCAAATGAACATCCTAGCCCTAGCCAAGTAGTTGTCATTTCTTGCTTGGATAATCCGATACCCGCGACTTGAATCCTGTAAGACATTGACCCTCCTGATTTCTTTGCACCGTTCATAGACTGGTCATTTCAAATTATACGTTCTTTGTTCATGCTCGTAGCACGCCATGATTAGATACATGAAAGACTCATTACTCATTCGTGTAGAAATTTTGGACCTGAGCTGAGAGCCTTAACGATTTGCTGATGCAATGCATCACAGATCAGTGTGTGTGCTCCATCTTAAGCTTCTGGCACCTAGACGGAACTAAATTGGATATTAAAAAATTATCTAATTCTTAAAGCATTCCCACACCCTTCAAACCTACTCGAAAGAACTATCCATACTTGTCCAAATGGTAGGGAACCCTGTTCCGTTAGACTCTTCTCAGAGACTGCCTCTGGGTCCTTCGACCATGATTGCATAGCAGGCAAGGAGCATAGCTTAACCGCCCCTTTCATCCCCTCAGGAAAAGACTTTCACGGAATTTACTTATCTTATAATATAAGTCGAACCTCGCACTCAACAAGAAAGAGTCAATCGTCTTGCTCCGAAGTTCCCTATATTTTGAAACAATCCAATTCCATTCCATTTATACTCAAGGCGGTATCTGACAACATTATTGATTGCAGAAAATGGGATTTTCATCTCTTTCTTCTTACCTATAATCCTATTCATTAAGTACTTTTTTTTTTTTCTTTTTTTTTTATGAGTTCAGGAAAAGACCGTTCGACCAGAATTTCATTCTGCGGAGCTTCAACTTTCGCACTTAACAAGGCGGCTTCTTCTTTTTTTTTTATAATCTTGCTCAAAAAAAAAGTTGTCTTGCTTTCTGCTTCCTTTAACCCACTTCGATCTTTCTATCTCTTGAATTCATCTTATCCTTACTGTTGTTGTTACGAAAAAAACAGGGGCAAGGGAAGGGGCCCGCCCGCCACACTCCCCTTGCCCCTGTTCCATGGCTGAAACAGCAGGGCCTCGCCTTGCTGGGTCGCCTTATCTGACAACTAAGGCGACGATTTCATTTCTTCTACCGCGCAACAAGACTACAAATGCAAATTGAAAACTCGCCTTGCTCTCTGCATCGTCAGAGCGCCCCGCCCCGGGACGTTAGCTGCTGTGTACGAAGATTGTCAAAGGCTCGCACTTGTTCCATCCAGCCCAGCCAGAAGTCGTACTATTCTTGTTCAATCCATAAACTGGTCCCACTAGCTGGATATTTTACCATTCGACCGATCGACTAAAACCAATTCTTCTTGGAAAAGGTCGATCGATGAGTTGTTTCTTCTCCCGCAGTCTCCTTCATCGCAACGATTCTTCCCCGTTCAAGAATCACTGTTTTCGTGATCGAATGACGAAATAGATATACGAACTGTATAGGATCATTCGCTGGAATGGGATAAGTGATTCTTTTATAGGATCCCAATGGGATCGTAGAATCAACTAAGGATGCTATAGGTATTTGTGATCGATCAGCTTCCAGTATGACCGAAGACTTGTTATCTGCATCCAGAATAACCACACAATCAGGTTGTTGGTTCGACCCTAAATTGATCTTCTTCTTGATTTTTTTCGGACTTGAACAAGAATTGGTCAAAAAAGCCCCGATCCTCCATTGAGAATCATTGATACAGCTCGCCATTTCTTCCATTATCTCATATATAAAAACATGATTGGTCTTTAAAAAGAAGGAACGGCCTTTTTGACGAATGGGAGATCCTATAAAATGAAAAGCGTTTCGTAAACAAATCAGTGTCTTGTCTGAATCGAGAATAGCAATTCTATTTCTGGAACCACAGATATATACTTTGAAATGGTGAGCAGCTACCCGACGGCCGAGATGTGCGTTCGTACTAAGTAATTTAGTACAAACTATAGAATGGATTGTCATTTTTCGTTTTTGTTTCTCGAGATACAGGTGGTAAGTAATATAAGAGAATAGGTTTGCTGCACTTTCAGTGGACGAGATCTATTTTTCTCCAACCAAATCTACTTTATCTTTCAACTCATATGTTAAAGAAATTTTTCGATTATTGGAAAAAATAAATACACGAGAGGTCATAAATCCTTGCTTTATGCGAGCCACTCCTCAGGCTTAAAAAGACATTTTCTCTATCAGTTACCACTCCGAGAGCATAGTTAGGGTTCACAACGGAATCTATGATCTACTCAGAAGCAAGAAAATGACCGCAGCAGCAGGGGGAAAGAATTTTCAGAAGATAACTTGTTCTTGTTGCTTTCCATAGCATAGAATTAGTAGTCAAAGGGCTTTATACATTTTTTCATTTGACCTAAGGTAAGGATTCTTCTTCTAAATGAAAGAAAAACCATGGTCTCGATCCGGAAGGATCTTGCACGGAGCAGCTACTCTTCCCTCTGCGGCCTTAAGTTTCCTTTCATCTGCACCATTTCATTTCACTCCGACTTATCTTCCCCATATGCTAGACTAGATGTACTTAATATACATAGATAGGTTCACAGTCTAATCTTTCTAGTCTTCTTCTAATATCCTCTATCCTCAACCGCAAGCGCCTACTTATTGCTTGAATTATTCTGAAAAAACTTCCCTTTTATACTAAAATATAGACAGAAGAAAGTTTCCCTTACTAATCTTTAACGTTATCAACTAATGGAGGTAATGGAGGAGCAGAGCACTAGGTTGTATGCAGCACAGACAAGATGATTTACCCAGAAAAAGCTCAGAGAAATTGTTGGTATTGTCCTCCAAAGGCTAAAGTGCCCTTGCTGGCTACCTTCTTTCTGTGGCATCATCCACTGTCCACTAAAAAATATCTTTGTTCTGATTTACAGAAAGAGCCAAGTTCCTTTAGTTTTCATTTACAGTCAGTAGAGTATGCTACTATGTTATACTGTAAGATGTTTTCATTGAATATTCAGCTGCTGTATTGTGGTGTTCTCCAAACACAGGGATCTCTGCTACATCATCGCCACTAAGAAGTGCTGCATTCCATTCAGGGTCGGTCGACCATGCATCATCAATTTTTTTTTTTTCAACTTCAGATCAGAATTCGATTGGGCTAATGCGCATCTTTATTCATTCTATCTAACCGAGAAAGGCCCAGTAAATTGAATACCAAAGAAAGCAGTCCTCTGTGTCTCGTGTGCAAATATCATCTCTCTTATGGGAAATTCTCATCGAGCTATGATTATATAGCAAGTACTGTTGGGATAGTAGAGGCGTAGTCATAATATAGATGGTAGCTAGTATGGGTGGAATCCGTGGCACCAACATAATAGAGTAACTATGGGATTGCTGGTTTTTCTAATTCTTAAGCGTTAGAGATTAGCTTGTAGTGATTTACTAAAGCCAGAAGCAGAGGACACATTAGTAGCGGGTTCTCAAGCAGGTATCAATTCTGCTTTTGAAAACAACAAAACAAGGGGTAGGTGGACTTAAGCTAGATGGAAAGCTCGGGTGAGGAGGGGAAGATCAAGCAGTCATTCCTACATTGAATCAAGGAGGGTGCTAGCCGTCAAGCAAGATATTAAAAATTGAGTTCACCCAGAGGCTGCGACGGTTAGATCTTGATGCCTCGACAATTTGCCTGTCCTTGTCTCAGCGCTCCCTGACAATAGACCTCGACTTGCTCCGTCATTCCTTTCCTATCTTTGTCTGATCCAGTCTCCCTTTGACCTGAAGGGGTGGGTCGAAACGAGAAAAGAACGCTTTGACGGGAGAAATGCACACTATCGACCATACTCCACCTTGAATGAGGCCCTTTCCAATCCAAAGTGGTTAAAGGCTATGGAAAAAGAAATGGAAGCTCTGATCAGGAATGGGACTTGGGAACTTGTGTCTTTGCCAGAAAAAAGAAACTGGTTGGATGTTAGTGGGTGTACACTGTGAAAGTGAAACAGGATGGGAGCATAGAAAGGTACAAGGCCAAGCTAGTAGCTAAAGGCTTTTACTCAAACATATTGGATAGATTACGAGGAAGCCATTGCCCCGGTAGCAAAGAAAGATGAAGTCTTTTCGTCTCCTGCTCTCTATTGCAGCGAATCGAGATTGGCTGGCCTCTGTTCCAATTAAATGGAAAAAAAAAGTCTTGCAAGACCTACTTCATATCAGGATGATATCCGAACCCTCCATCGAATCGATTATGAATCTCTCACCTTACACTAATATTAGAGAAGAGGCTTTTGAATTTATCGAATTTAAAGTGCAACATCTCAGTTCTATGACCCATACCTTTCAATGTCATCTTTTAGAAGGGACGCTAAACCACTTTATTCACGACATCGAAGAAAGGAGAACTGACGCATCCATATACAAAGAATTTCTTGCGCACTTCACTGACGAGGAATTCCGTCGGTTGATCGGCGATAGGGGTTGAGATGGTTAGTCACTTTTCTGATACTGTCTGATGAGAGATAGGCGGGCGGAGATTCCATTCGAAGTAACATAACAGGATTCGTTAATGCACCATCTTCTTCAGATCTCTTCTCGGGAGGAGGAGTTTTTCGAGAAAAGGTCCCATCCTTCAATATCATGATTGGGTCGACCAGGCCAGATCATAAGTGAAATATCATGATCGGGTCGACCAGGTCAGGCCCGATCATGAGTGAATAGAAAATCGAAAACGTACATTGCTGTTCCAGCGGAAATACTTGGTTTAATTCTACCACTTCTACTAGGAGTAGCCTTTTTAGTGCTAGCTGAACGTAAAGTAATGGCTTTTGTGCAACGTCGAAAGGGTCCTGATGTAGTGGGATCGTTCGGATTGTTACAACCTCTAGCAGATGGTTCGAAATTGATTCTAAAAGAACCTATTTCACCAAGTAGTGCTAATTTCTCCCTTTTTAGAATGGCTCCAGTGGCTACATTTATGTTAAGTCTGGTCGCTCGGGCCGTTGTACCTTTTGATTATGGTATGGTATTGTCAGATCCGAACATAGGACTACTTTATTTGTTTGCTATATCTTCGCTAGGTGTTTATGGAATTATTATAGCAGGTCGGTCTAGTAATAGTAATTAGGGGGGCGGCCGTTCGGTCGCCTATGATAGACGGACCAATTGGTCAAAAATGGGTTTGTGCCGCAGGTGTTGAACGATATACTCTACACAGGTGTGGGCTTACAGGGCTAGGGCTCATAAACCCTTTCTTTCATTCATCAAGAGGGCCCTGGTCGGTCACTTTTCCGGGCCGGGATCGATAAGTGGAAGTCATAAAAAAGAGATAGATGTTTCTCTTCGCACCTCAGATCAAGAGGAAAGTAGCTTGTCAAGCTTGCCTATATATTCAATAGTTTATAGCTGTCTTTTTCCCGGCTGCTCTTCTTTGTCAACGCTACTAAGGACCTGACGGTTCGCCTACTTGATGAATGAAAGAACATGAGAAAGGGCGGAAAAAGGAAAAGGCGACGAAAGCCCACTACAGTACAGTCGAAGTCAGCGGTTGAGTTAGCCTAGCCTCGCCTACGATTTTTTTTTCGTAGGCGAGCGAGTTAGCCTTAGGCCGCAGGGATAAGAGAGCGTCGGTGCGTAGCCTTCATTCTACTACGCTACGCAAAGTAACTTAGCTCGCCGTTAAGTTAAGAGAGTAAAGGGGGAACACCCTACATAGAAGAACCGCTGTTCGCTTACTAAGCTAAGGTATAACCTTTCGCTCCCCGGGGCAAAGACGCTTCGCACTACTGATAGACTACTAAAGATTCAATTCAAAAGGCGCTACTTTGTTTCGCAAGCCTTTGTCATTGTCAGTCAACTAAGTAGGGCCTGAGGCCCCCTGCGAATCCGTAAATGATCGGAGCATGCCGCAAAAAAATGGATGGTCCCCTATGCATTGAATTCTTTCCGTTCCGGAAAGAATGAAAGTACCTTACCCCCCATCATGGTGAACCTATCCTTGTGATCGGGATGAGGTAAATGCCTCCCAGCCGGGGGGCGGATCAAATCGGAGTTTCCTTAGGTAGCCACCGACCTACAGTTATCCTTAAACTTGCGTGCTTGGTGGAGAAGAAGCGAACAAAGGTACGCTCGCTTGCTGTCTTGTTCTCTGCCGCAGACTGGGATCGCTCGCCAGCTAGGCCCTCTAGAAGAAAGTTGGAGCAACATTGTATGAGAACATATTACCCATCTTCGGGGACAAGGGGCGGAACGACCTCTCGATCTACTTACTGCAGCCCAGGACGGGCGTCGTCGTCTAGGCGTTCCCTGTTGCTCTGATCTCCCCTACGCCTAGGACGTTGTCTGGGCCAAGAGCCATAGTTAGTTGCTGTTTCCATTTGGTTGTTTTTTTTCTCGTTGTTGATACCGGCAAGACCCAGCCAGATGATGATGTCTGCTGGTTGGTAGTGAGAGGACTCTTAATACTCGCAAAAAAAAGGGGCGCTGGTGAAAAAACAATCATTTGATTTAGTTTCTTGCTCTCCCTTAGCAGCGGGAAAGGAGTCTATCTATCTGCCTAGCTTTGGTAGATTTCCCCCAACGCAATTCAAAAACGGAAATGAAAAGAATGCCTGAGGTGGATAAGTCCGACGACTCAGCAGCAGTGCGGAATTGACTTTTTCGTCCGGTGGATCTGAGATCTGATCTATAATAGTTAGGGGGCAATACATACCAAAAGGTTCGAAGAAGGAAGGCGCATAAGAGTATATAACCAACCCACCCTTCTGTATAACCTATTCACATTAGTGAAGCGGCTGGATGCATAAGGGAAGTGCACGTTTGTGAGACCTTAGCATAGGGGAGTCAACCTACGAGCACGGAAGAACGTGGGTACCACTGACTGTGGTCAGATTCTGAGCCCTTTGGATTACTCCATATAAAAGAAAAAAATAGGGACAGCCGTTTCCGGCTGCTCGTTTCGTATCTTGAAAAAAAAAAGCGGGATTTCAGTCATCACTGGCCTGGATTGGTTTTGGCTGCTTCCTCCTCGAAGTACCCAGTATGCTATGCTATCCTTCCTTCTCTTAACATGAGCTTCTTCGGCGCGCCTTGCTTCCTGCTTACTTACTGTATTCGAAATCGGTGCTTACTAGCTTGCTCACGGTCGACCAAAGATAGCCCTCTTTGCCAGCTTGATGACCTCTTCTTTCGGATTGAGAATAGCAAGCAAGAAATGGTACGACTGAGTTGGAAAGGAGCAAGCGGTTGGATTGGCCTGACTCTTCAAGACCAAAGAGACTCGGCTTCCTCTTCATCAAGTCACGAAATTCGACCCTTAGTTAGCTGCACCGAAACAAGAGTAGGGCCAGGCCCAGGATCCATCTCTCTTCTAGTCTAGCTTCCGCTTACACTGATGCTTCCACTCCCATATGGGCAAGAGCTCCTTCTCTTTTTGCCAAAGACTCGCCTTTCTTCTTTTCTGGCGGGATATGAAGACGGAAGCATGAGGACTGAGATGAATAGCCCATCCTATAGTGAGCTGCTGAAAGACGTGCAGTTAGCCAACGCGAGTCATCAGTATGCAGGGAATAGGGTGGGTTAGCATAGTTAAAGGACGTGAGATTGAAGCAAGAAGATCTCTTCCTGCCTATCATGACCCGGGACCAGAGATTCGACGTGTTGTTCGCTCTGATCCTCTAACTTCCTGAGTGGTATGGGCATGAAATTGAGTAGTTGACTCAAGCCATACATTCGATCCGAAGACTTTCACAATTTAGGGATGACTCGATCTGCCCCACCTGACTGAAGAAGCCTTCCTGGCCTAGCAGCTAATGCTTTCGAACACGGAAAGGAATTGATCTATTAACAGGCAAAGCATTGCAACCGGGAATTTCCGAACTTCTTTGAGTCGCAAATCGATACCTATCATTGGAAATTTTTCTTTCGTTCTGGAGGTTTCGAAACCGGAAGTTGAGAAGCAATAAAGAAGGCAGTTAGCGAGCCGTAGGCGAGCGAGGAAGATAACCCTTACTTTTGTTGGGTCAATAACCCTATATATATCCTCGTAACGTCGAGTCTTTCAGTTGGAAAGGCATAATTCTAATAATTCTATATATATATAGAATTATTAGAATTAGAATGATCCCACTCTTTCACTTATTCGAAAAAAAAAAAAGAAGCTGGTGTGGTTTGTATTGTAGCCAGCAATGGGTCTGTCGGCGGCGAGGAGGTCTTAAATGAAGGAATTGGCGTGGACACAACTCCCTTCTCGAGAGAGACTGCGCTTAACGCTCTAACCGTCATCTGGCGGACCCGTCAGAAGATGAAGACCAGATAACATAATTAGCATAATGGTCTATTCAAAGCCTTAATCTTAACGAGGACTCTCTCATCTGTGACATAGTTGAAGGCACGTGCAAGGATACAATGGACATCCAAAAGCTCCGGCGTATCCTCGAGGATCTATCTTTGAATAGAAGGCGCTGTAAGCGGTACAATTTCTTCCGTGCCTCAGAATTGAAGAGGGCATTGGAAGAAGAAGCTGACGACAACCAAAAATGCGTCAGTGAGGAAATGCAAACCAATGATTAATTAAGGTCTCTTTATTTTCCCACGTAGTTCGTGGGTCAAACCAACGATTCTCTTCTAAAAACAGGTTTCTATAGAGTCTTTATTTTTCGTCTCTCACTTCTATCAATGCAATGAAAGAACCATCCCTTCCTATTTGTTTGTCCTGTCAGATAGAAAGCAAATTAGACCAAAAAGAGCCCCCTTCTTTACCACTTTAGGGGGTAGGGGTGAAGGGGGGTTTACATACAACCAGGGCAAAGTGGTTTATGATTGAATCTCAGAGGCATTCTTTTCATTTGGTAGATCCAAGTCCATGGCCTATTTCGGGTTCACTCGGAGCTTTGGCAACCACCGTAGGAGGTGTGATGTACATGCACCCATTTCAAGGGGGTGCAACACTTCTCAGTTTGGGCCTAATCTTTATCCTATATACCATGTTCGTATGGTGGCGCGATGTTCTACGTGAATCCACCTTGGAAGGACATCATACAAAAGCTGTACAATTAGGACCTCGATATGGTTCTATTCTGTTCATAGTCTCGGAGGTTATGTTCCTTTTTGCTTTTTTTTGGGCTTCTTCTCATTCTTCTTTGGCACCTACGGTAGAGATCGGAGGTATTTGGCCCCCAAAAGGGATTGGGGTTTTAGATCCTCGGGAAATCCCTTTTCTTAATACCCCTATTCCCCCTTCATCCGGAGCTGCCGTAACTTGGGCTCATCATGCTATACTCGCATGGAAGGAAAAACGAGCAGTTTACGCTTTAGTAGCTACCGTTTCACTGGCTCTAGTATCCACTGGCTTTCAAGGAATGGAATATTACCAAGCACCCTCCACTATTTCGGATAGTATTTATGGTTCTACCTTTTTCTCAGCAACTGGCTTTCATGGTTTTCATGTGATTATAGGTACTCTTTTCTTGATCATATGTGGTATTCGCCAATATCTTGGTCATCTGACCAAGGAGCATCACGTTGGCTTTGAAGCAGCTGCATGGTACTGGCATTTTGTAGACGTGGTTCGGTTATTCCTATTTGTCTCTATCTATTGGTGGGGAGGTATATGAAAGAACGAACGAATAAGTGGATTGAGGAATGAAAGCTCGAAGACAAGGAAAACCGGGCTTTTCCAAAGAATGACAGCTGCTTTCCCACCCCCTTTATGAAAAAAAAAGAAGTTGACTACTTCCCTACAAAATCTCTCTGTATTCTGGCACATAAATGTAGGGATCGAAGAGATTATGTTCACCAAGAAATGACCCGAAAATGGATCTTGGTCTATTTGATATTGTTCCTTTTAATCGTAATCCAAGATCTTTTTTTTTTGTTTGGATCGTCTTTCTTCTCCGAACAAAGAAAATCGAAGAACCTAATAGATCAACTAATCCTTGGCTGCTACGAAACCGCTACGCGCCTTGCGTTGCGGAAGGAACGTTCTGTTCTGATAAGGAGGCTGAGACTGAGAGCAAGCAACCTCGTTTTGCCGTTTCCTTCACGTTCACGGCACGGCCCTGCTCGCCAGGAGGAAGATTTGATTCATGGCCGGAGATCAAGGCACAGATCGGTCCGAATCAAGGAATCCGTTAGATATGATGCAAAATGGATCTTGTTCTATCGTTGATCAGAGATTTCTATATGAAAAATACGAATCGGAGTTTAAAGAAGGGGAAGGAGAAAGAGCCCTCGACCCGCAACAGATAGAGGAGGATTTATTCAATCACATAGTTTGGGCTCCTAGAAGATGGCGCCCTTGTGGCAATCTATTTGATTGTATCGAAAGGCCCACTGCATTGGGATGGGCCGGGCCATTTCGGGGCAAGCGGATCATTTATCATAAAGAGGATGAGCTTCAAGAGAATGATTCGGAGTTCTTGCAGAGTGGAACCATGCAGTACCAGACACGAGATAGATCTTCCAAAGAACAAGGCTTTTTTCGAATAAGCCAATTCATTTGGGACCCTGTGGATCCATTCTTTTTCCTATTCAAAGATCAGCCCTTTGTCTCTGTGTTTTCACGTCGAGAATTCTTTGCAGATGAAGAGATGTCAAAGGCGCTTATTATTTCCCAAACAAATCTTCCTATATTTATATATAAACGCTGGTTCAGCAAGAATACGCAAGAAAAGCACTTCGAATTGTTGATTCATCGCCAGAGATGGCTTAGAACCAATAGTTCATTATCTAATGGATCTTTCCGTTCTAATACTCTATCCGAGAGTTATCAGTATTTATCAAATCTCTTCCTATCTAACGGAAGGCTATTGGATCAAATGACAAAGACATTGTTGAAAAAGGGATGGCTTTTCCCGGATGAAATGAAACATTTGATTCATGTAACAGGAGAAAGATTTCCCATTCCTTAGCCGTAAAGATATGTGGCCACGAAAAAGGGATTAAGTGGAACAGAATTGGTCGGGCGGTAGAGTCGTGGAAACACTTGTTTATTCCATATTTCGGACCTTAGCTCCATGGAACAATATGCTACTGCTGAAACATGGAAGAATTGAAATCTTAGATCAAAAATACTATGTATGGTATGGATGATATGAACTGCCTAAACAAGAATTTTTGAACGGCGAACAACCAGAGCACTACATCAAACAATTTCCATTAATGAAACCATGTAAAGCCATCGGAAAATAAAAAATACGCATGTCCGATGAAATGGTTGTTGCTATCTGCTCCAATAACGAATCATTGTTTAACTAAAGAAAATAGATAGACCTTTCTCTTCGTCTCAGGTCGATGGATCTTCTCAATTGGAAGATCTCCCATATGGATAATACACATTCCAGTTGACCGAGCCTAATTCTAATTCGAAGCAAAGATATCCGCGTAGGCCGGTTCGTGCTATTCAGATATTCACGACCAAGAGGTACTGGATTCTCTTTCGGATAGGCCCTGAAAGGAGAAGGAAGGCTGGAATGCCAACAGACGTCTGTCTATTCGCTAATTCACCCGACCCGATAGTACCCATTTTGGGAACGTCCAGTGCCAAAGTCACTGAATGGGTAAGTCGCCAATCCCTAAAACGGACTATGTAATGTACTTTATCTGCTGGGTTACGGGTACTGGTGGGTATTTTACCAGAGGTTTCTATCAATCTACCCTTGTGTGATTCCTGTTGAATCATATACTCGGGGGGTGGGTGCAGGGCGGACGATTTCAAAGCGGACTCCTCATTCATTAGATAGAGAAGATCGCCAAGATTTCGTGATCCGCTGCCGAACCTATTCCAATTCCAACAGCTCGGACTCGGATCGTGGGGATCGCCGGAATACTTCGTATCAACAGATAAGATACTCGGTATATCAATATTGATTAGATCCGAAATCTGTTATTGAATTGCTCATTCAATGAGCATTCTCAATATTATGCCTTGAAGAGGACTCGAACCTCCACGCTCTTTAGCACGAGATTTTGAGTCTCGCGTGTCTACCATTTCACCATCAAGGCATCTTGAAAGTGAATCGTATTCCATGAATATGATATCTATCTAGTGTGATATATGGAATATATGACAAAGGTGGAGTGTTGGAGTATTTCTATCGATCGGTCATGTCATATAGGCCCGAGTCAGACATCAAATTGCTTCGACTTGAATTATCCGGAGGATACCTTATATATATCAAAAAGATGTACAATCAAACCTATTTCTCGATTCAATAGAAGCCCAAAGAAGTGAATATGGTACCCAAATAGCGATAGATATGTCAAAAGCAGGTCCGATTACGCCTATTCCTAATCCTAAATAGAATGTAAGGACGTAGGGATCCATATGTAAACATAGTATCTATTTACATACGCTTGAATGACCCCTTCTCATAATAAGAATGTACATAACCCTATTTCGGTCTGGTCCGGTATGGAATGAACTTATAATCTGATGATCGAGTCGATTCCATGATTATAAGTTCATAACCCCAGCCCATTCCCATTTTGGGCGGAACAGATCTACTAATTCTTTTATTCCAGTTAGTAAGAGGGATCTTGAACTAAGAAATAGACCTAGAAGCTAAAAGAGGGTATCCTGAGCAATTGAAAGAATTGGGTTCATTGATATTCCCGGTATAGTAGATGCTATCACACATACAGTCATACTCAATTCGACGGAATTGTTTGATCTTAAAGGAGATCTTCTATAATTTCGCACGTGAGGGGTTATTTCTTGGTTTCGTTCAGTCATTAATAACTTGATTATTTTTAGATAATAGTAGATAGAAACAACGCTCGTAAGGAGTCCTATTGAAACCAAGAAATATAGGCCTGCCTGCCATCCACACCAGAATAGATGGAGTTTTCCGAAAAAACCTGCTAGTGGAGGAAGACCTCCTAGGGATAAGAGACATAGGGCTAAAGAGAGAGCCAAAAAAGGATCTTTCGTGTATAATCCTGCATAATCCCGAATGTTATCAGTTCCGGTACGTAGACCAAATAATACAATGCAAGCAAAAGTTCCTAGATTCATGGAGATATAGAATAGCATATAAGTTATCATGCTTGCATATCCATCATTTGAGTCTCCAACAATTATTCCAATAATTACATATCCGATTTGACCGATGGACGAATATGCAAGCATACGTTTCATGCTTGTTTGAGTAATAGCAATGAGATTCCCCAATATCATGCTAAGAATAGCTAGGATTTCCAGAAGAAGATGCCATTCGTTTGATGAGAAATAAAAAGGAATATCGAAAATTCGCGTGGCTGAAGCTGAAGCAGCTACTTTCGAAGTAACAGAAAGAAAAGCAACGACTGGAGTGGGAGAGTCAGAGTCGAAAAGAGGATTCCTCACTTCTTTCTCTCATTCAAAACCGTGCATGAGACTTTCATCTCGCACGGCTCCTAAGTGATAAAAGAAAGAAGAACTCATCTTCTTTCTTTTTTAATTACCTTCCTCGCGTATGTATAAGACCGAATCCGTTCGATTTCTAAAAAGGATTACTAATCCTTAACTTTTCGAGGAATCCTTCATCAGTGGTTGTGAATGACTGACTTTTTCAATCTTTTCGACCTTGGTTCCGTAGGAGCAAGTCAAAAAGATTGAGAAATAGAACCATCTGATTTGATTCGTTCTCAATAGCCATGAGATGATCATCTTAGGGTGATCCTTTTGTCAACGGATGCTCCTATTACACTCGTAGTCTCTGAAGGATGAGAACCAACTATGTAGCATCTACATCGATAATTCAAGTATTGTATACGTCATTAGTCCGATCCTTTGTAGGAACTACCCGTAATAACGAACTTGCAAAATGGATCTGTTTATCATAAAGAGATTCGTTGTTCCTGACCCTGCTTCACCTTAATTGTTATTTGAACAAAAAGATCACAATAAGCTTTTGGTAAAAGTTATGTCTTGGTCCGAGTGGGGATAGCATTTCTCTTCTGCATGTCTATGGAGTTTTGAAAAATTCAAACATCTCAGAGATAGATATAGAGGTAGGAATTTGTCGAACGAACCGCACTCCTTCGTATACGTCAGGAGTCCATTGATGAAAAGGGGCTAGGGAAAGCTTGAACCCAATTCCTACAGTGATGGATATAAGCGCAATTGAAATTCCTGGGGCGTTATACATTTGTGTATTGATAAGACCATTCACTATTTCTTGAAGCTCGATCTCCCCCCCAGATAAACCATATAGCCAAGAGAAACCATGAACCAGAATAGAAGAGCTTGCCCCACCCATGAGTAAATATTTCGTAGTAGCCTCATTAGACCGTACATCTCTCTTGGTATATCCAGATAATAGGTAGGAACATAAACTGAAACATTCTGGAGCTACAAAGATAGTTATTAAATCGTTAGCACCGCATAAAAACATTCCTCCTAGAGTAGCTGTTAATACGAATAACAGAAACTCTGTTATAGCCATTTCTGTACATTCAATGTACTCTACGGATAGAGGAATACATAGAGTTGAACATAGTAAAATAAGAAATTCAAAGATTTCGTTGAAATTATTCGTTTGGAAATTTCCCGAAAAGCTAATTATAGGTTCTTCTCTCCATCGGAACAATAGGGCCGTTATGCTCATTACTAAACTTGTTGAAGAGATGAAATAGAACCAAGGTCTATCTTTTTGATCAGAGGTTGAATCGATCATCAGAAGAAGAATTAGGCCAAAAATTAGGATACATTCTGGGAAAATGAAACTTCCATGGAAGAGAAGCAAATGAAACGCTTTCATAAAAATTCTCGTAGAATCGAGAATGAAGTTTTCATTCTGTACATGCCAGATCATGAATTAGTAACTGCATCCAATCTCCGAAAAAGCCCCAATTGTTTCGAACTTTCGATTTTTGGAATGGGATATTTACGGAATCCCCATGAATAGGATCAAACCTTATTCCATGATATTTCCATAAGATTCCTCTTTCTTATTCTTAAGCAAGCCCCCGAGAGGGCTTAGTTGATCCATGGTTTATGTTTCATCTTTCTTTTCCTTTTTCTTTGTTTCGATCAATTCCGATTCTTTCTTTTTCTATTGATTCTTTTCCGATCGAGATGTATGAATCCATGGATCTATGTGTCTATATAGATCCTGTTTATGGATTAACGAAAATGTGCAAAAGCTCTATTTGCCTCTGCCATTCTATGAGTCTCTTCCTTTTTGCGTATGGCATCGCCACTCCCTTTGGCAGCATCTACTAATTCGGAACTTAATTTGAAAGCCATATCTCGACCCGGACGTTTTCGGGATGCCCCTAATAACCAACGAATGGCAAGTGCTTTTCCTTGTGTAGATCCTATTTCAATAGGAACTTGATGAGTCGATCCGCCTACACGTCTTGCTTTTACTGCTATATCGGGAGTTACTCCACGTATTGCTTGACGTAAAACAGATAGTGGATTTGTTTCTGTCTTTTGTTGAATCTTTTTCACGGCTCGATAGATAATTTGATAAGCCAATGATTTTTTTCCGTCTTTCATAATACGGTTAACCAACATGTTAACTAATCGATTACGATAAATTGGATCGTATTTCGCAGTTTTTTCTTCTGCAGTACCTCGACGTGACATGAGCGTGAAAGAGGTTCAAGAATCCGTTTTCTTTTTATAAGGGCTAAAAACGAATCACTTATTTTGGCTTTTTAACCCCATATTGTAGGGTGGATCTCGAAAGATATGAATGAAAGATCTCCCTCCAAGCCGTACATACGACTTTCGTCGAATACGGCTTTCCACAGAATTCTATATGTATCTATGAGATCGAGTATGGAATTCTGTTTACTCACTTTAAATTGAGTATCCGTTTCCCTCCTTTTCTTTTCCTGCTAGAATTGGAAATCCTGTATTTTACATATCCATACGATCGAGTCCTTGGGTTTCCGAAATAGTGTAATGTAAAAAGAAGTGCTTCGAATCATTGCTATTTGACTCGGACCTGTTCTGAAAAAGTCGAGGTATTTCGAATTGTTTGTTGACACGGACAAAGTAAGGGAAAACCTCTGAAATGATTTCCATATTGGACCTTGGACATATAATAGTTCCGAATCGAATCTCTTTAGAAAGAAGATCTTTTGTCTCATGGTAGCCTGCTCCAGTCCCCTTACGAAACTTTCGTTATTGGGTTAGCCATACACTTCACATGTTTCTAGCGATTTACATGGCATCATCAAGTGATACAAGTCTTGGATAAGAATCTACAACGCACTAGAACGCCCTTGTTGACGATCCTTTACTCCGACAGCGTCTAGGGTTCCTCGAACAATGTGATATCTCACACCGGGTAAATCCTTAACCCTTCCTCCTCTTACTAATACTACAGAATGTTCTTGTAAATTATGGCCAATACCAGGTATATAAGCAGTGATTTCAAATCCAGAGGTTAATCGTACTCTGGCAACTTTACGTAAGGCAGAGTTTGGTTTTTTGGGGGTGATAGTGGAAAAGTTGACAGATAAGTCACCCTTAATAGGTCGTTACGCTTGGTCGGTCATGTTGGGACAAAAGAAAAGTATAAGCTTCAACCGTGTCGATGGCATTATAACTAAAGTACGCGACCTCAAAAATCAACATCTACATCCCGTCGCTACCCTTTCAATGTTCATCTTCCCGCGTGAGGGTGATCAGCGCTCTCGTTCACGAAGCCAACCGAGTTGCTCATGGGAAGGAGCATGTGAGGGATAAGGACCATTATTCGTCTCTTCGAACGGAGCCCAGGTTGAATCCGCCCCCTGTTCTGGTGTAATTAGGTTAGGCATTTGGGTCTCTACCCAGGAGGGACCGGCAGCGGCACGAGCAAGGCTTCAAGAGTTGAGGAAGCCTTGCTCCTTTAGGAGAGATGCGACCAGGACGCTCTTTGCTTTGACCATGCCATGAAGAAAAGATTGATCGAACTACCTAAATGCAAGCGGCCTGAACAGGAAGGAATGACTGATCAACCAAATTATTGTCCATATCATAGGCTGCTAGGACATACTATTGAGGATTGCTTCGTCTTCAAAGACTGGTTGGAGCAGTCACATCAACAACAGAGGATTCGTATATCCAAGAAGTATCTGTTGGACTCCTCTCAAGTACATACAACAAATGTGGTAGTACACACTGTCAACGTGGTGCACGAACAGATAACAAGCTTCCATATCTTTCAGCAGTTCCCCCAGGAAATCATTGAAGCCCAAGTCCGGAGGCAAACACAAATTGAGCATGAACAGAATCAAACATGGACCTTGGTGACCGTGCGAGGATCTCAGTCAGGTCCAGGGGAACAGGACGATTCTTGGACTTTGGTGACAAGGAAGGAACGAAAGGTGAAGCCTAACGCACACATTCCACAGCCTGTTCAACCAAAACCGAAGCCAAAGCTTGTTTTGCCCCAAAGCATGCCGGCGGAAAAGAAGAAGACAGCAAAGCCTGCAACACCTACCACTTCCACTTTGACAGTAGAACAGCTTAAAGAAGCTCTCGAGGAGATGAAATAACTCCAGCGATTTGACGCGGCAAAGCAAATAGGAAGCCGGTAACATTCAAGGAATAAAAACCTCCAGAGTTAATAGAACCCCCTGAGTCGGAAGACGAAGGAATTGAGCCGGCTCCTGTTATTGAAACCTGTAACATAATCGCAATCATTGAAACTTGCAACATGGCAAGGACCAGGCAACCAGGGAAGAAATCCAGGGACTCTAGAAAGTTGGCTGCTGAAATTTCATAAGATATTCTGTTCTTGGAACAAGAGCAAAGATAAACTTCAGAAGACGAGACACTATGTCTGCCCACTGAAGAACAAGTCTTGGAGATGGAGGCCCAGGTTAACAACATGACCCTGAAGGACGGGAAGGTTGTACCCGCTAGGCAAGCCAATCCCGCTAAAGGGAAGGATAAGGTTCCGCCAGAAGAAGTGACACCAGCAGCGTCTACTCCAGATAAAACAGAAGAGCAACCGGCACAGCTCGATTACAATGTGTTGGCACACAACAATAAGGTTCCCGCCCTATTGAGCGTATATGATGTTCTAACCAGCATACCGGCAGTGCGCGAAGCCCTGATTAAAGACTTCAATAACCCTGAACTCTACCGAGCTAACCTCGTCTTAAAGGACATAGAATAGCCACCCTAATGAGGATAGAAAAACAAACTCTCGTTGAAAGGATTAAGAGAGCCCCTCAGGGAAGAGTTAAGACCTATCAAACCCATCCATTGTTGATAGATAGCCACCTTAGAGAGCTTCCAGCACAGTAAGGAAGTCATGGTTAGTCCTACACCTAAGATAGATAGATTCTCCTTCCTTGGGGGAGATCCCACAAAGCCCCCGTTCGCTTAGCTACAGATGGCTAGATCTTCTTTCTTATTATGCATTCTATCTAGTTCTAAAACCACAGGAAAGAGCTACTTCCCTCAGGTATCTCATTTCAGAACCTACCGTAGTCACATCTAGCTACAAAGAACAAAAGCAAGAAAGAAGAAATCCCCTATCTCTCGGCAAGGCTTATCGAAAGGAAGACATCGCACCTTACTAACCCAGTCCTTTACCTTGCTATCTCTATAGATGGAAGGACTCACTCGAGCACTTCCTAAAGGCAATCACAAACAAGAAGCTAGGAACCTTTATTACACTACAAGCAAAGTAAGGAAATGAAGCTACAAACTAAAGGCAGGAGAGACTTTCATTCTATACTTCCTTGGGGGTGTGCCGAGGGGGAACTCTTCCTGGCTGTCCATCAAGGGAAGAAAGAAGATAGACGTTAGGACGGTAAGACTCAGGCTAGTTCCCTATTACAATCCTGGCTACAGGGGGAAAGATAACTCAAAGCAAGAAGTATAAGTCCTATCCTTACTATCCTAACTCAGTCCTTCCATCTAGAGAGGGAGATACAGGACGAGAGGACAATGGTTGAAAACAAATAAGTTGAAACAACATCGTCCGCTACTCGGATAGGAGAAAGATAACTACTAGAATAGGAAAGGCAGCTAATTCATATTAAATGAAATAATAAAGACGCAAAGACGAAGACGCAGCTGAAAGATCTTCTCGTCTTCATCTTATAGGGATAGAGCAATATGTAAGAAGATGGAAGCCCTTATATCTCTCAATGTCTTTCCTTCTTAAAAGTATGTTATCTTCCCTTGCTTAAGTCCCTGTTAGTTTAGTAAGGCCTCTAAGCTTCTTGAGTTAGCTTCCTTCTTGCCTAAGTCTAAGCCGCGTAGCGCCTTAACTCGACTTTGACTCTTAAGGTTAAGGTAGTTTGCTTATCTATATACGTTCCTCCCTCCCTAATTGAATCTATTTCCTTCTTTCTTTTAGGACTGCCATGACTTTCCTTAACTAACTGGTAGTTGAGTAAGGTGAGTGCTCTGATCTACGACCACCCTTAGGAACTTCCATTAAAGAAAGAAAGAAACCTTAGAAAGCTAGCAGGCAAGTAAAGGAAGTCAAGCTCGGAAGCATTAGACGCAAAGATGCCTCACTCATTAGTTCAAGCTAAACTAAATTGCAATCTCATTCCTTGCTTCTCTTTGCGGTGTAGGAACAACGAAGACCTTATAGAACCTCTATCTCAGAACAGAGGAGAAACAATACATTTCGTTAGTTAGGTGGGAACACGTATATAGGTAAGCAAAGCCTCCTCTCAAGAACTAACAGTGGACAGCAGATGAAATCCATATGAGAACTTTTATTCAATATTCGAAAAAGCGGAGTTAGGTTCTTTTTGGTTGCTGAACTGAGGTTGGTATATTTATAGGTTAACTCTTTCGAACTATGTCCATGTGAATTATGTCCCCTATCTCTATGAAAGAATTATTCCATTATTGATCAATAATCATAATGGAAAACATGGTGCAGAGTCAAAATAGGATTCTGACTTAAGGCTATTGATGAACCAATCCAATGAATCAAATAAGTGGATTCAATCGAGAAAGAAAATAAATGGCTCGAACCAATCATGAAAAATGAGGGTTGCTTCATCCCTATTGGTACCGGTTTAGACCACACCCAGAGCAGAACCCCAATTTTAGGAAAAAATTTACAGTCTTTTATATAACCTACATATTCTAAAAATAATGTATCGAAATGCCTAGGCCTTTGCTTCTGCTTATGCGGAACAAGAATTCGTCGAGTTAGATCAGTAGGATAAGACCAAGTCTTTTTTTTTGTTGATCAGGCGACACCCGGATTTGAACTGGGGATAAAGGATTTGCAGTCCCCCGCCTTACCACTTGGCCATGCCGCCAAAAATAGAGAAAAATATTCTCCATTTTCTATTACTAATTCCTTTTTTATGGGGAGTACTGAACCTTATTTTGTTTTTTTCTTTTTTAGGTTTAGATTATTCTACTCGATTGGTTGTATCTCAAAAGACACACTGCTTCTTCCCTTCTCCTTTATATTGAAAAGATAAAAAAAATGGATTTTTCCAGCCACAGACTTAAAATGCAATTCAGGGCAAATTGGAACCCTTAACTATTTACTACTATTTACTTTTGACTTTGAATTAGCAAAAGTAAACGTCAAATTGATATCTCAAATTGTGTTTCCTTAATGGCATAAGAAAATCGAATTGATTTACGACTAATCAGTATCACTAATAAGTATTAATTACTTCAAAAAAAAAAATCCTGTTCAATTATAACAACATAATTGTATATATGTCAACCCCAGAACAGAATTTGTTACACAGCTATTGAGTCGGGTCTTTTTCTTATGCACATATCTCTATTCTATAGAGAATTATCAAGAGAATTATCATGCTTGAGTTTTTCATTAACTATATTGAATAGAAAAAGATTGAATAGAAAAAGGGAATTATGATATTGACCTATGTTGTTCTAAGTCAAACTACAAAAAAGGGTGCCATATGCAAATAGATAGCTAAGGCTAGCTATATCCGCATGTACTTAATAAACACTACTCCGATTATTCAATTCAATCGTATTCCATAAATTTAACTACCAAAAAAAAGAATCCGCAATTGATTTTTTGAACTTTTTTTTTGAACATGAAAATTAAAGTGTGCTAAAAAAAAGTAAATTCTATACTGATTAGTCTATCTTTATCTCATTCATAAAGAGCGGATTTCATCCTGAATCTATTTTTTGTACCCAATCTGGTCGAAATATCATAATAATAAGGTACAAATTAGATCAATTTTGATATTCCATACAAGACTCCATACCATAAGTGTAAGATGTAAGATGCAAGTGGATAAATGTTTTTTTTTTCCAAGAATGTTTTATCAATTCATTTCCATTTGTACCTGTCGAACTTGCGTAGAAAATAAAATACTCCGTCTCGTTTCCATTCATACGTATGAAATACATATATGGAGTTGGCTAAAATTTCATGTGCTTCAGTAAACAGAATATACATTCCATCGTTGCTAGATCGGATCTGTATGGTTCGATGAAGAGTGATCCAATAATGGGATTTTTTCGATAAACAGGAAACTTAAGATGCTGCGGGATGGAATGTACACAATACCTGGATTTAATCAAATACAATTTGAGGGATTTTGTAGGTTCATTAATCAGGGCTTGACGGAAGAATTTCATAAGTTTCCAAAAATGGAAGATACAGACCAAGAAATTGAATTTAAATTATTTGTGGAAACATATCAATTGGTAGAACCCTTGATAAAAGAAAGAGATGCCGTGTATGAATCATTTACATATTCTTCTGAATTATATGTAACCGCAGGATTAATTTGGAAAACCGGTAGAGATATGCAAGAACAAACTGTTTTTATTGGAAACATGCCTATAATGAATTCCCTGGGAACCTCTATAGTAAATGGAATATACAGAGTTGTGATCAATCAAATATTGCAAAGTCCTGGTATTTACTACCGTTCAGAATTGGACCATAACGGAATTTCTGTCTATATCAGCACTATAATATCAGATTGGGGAGGAAGATCAGAATTAGAAATTGATAGAAAAGCAAGGATATGGGCCCGTGTGAGTAGGAAACAAAAAATATCTATTCTAGTTCTATCATCAGCTATGGGTTCGAATCTAAGAGAAATTCTAGATAATGTTTGTTACCCTGAAATTTTCTTGTCTTTCCCGAATGATAAGGAGAAAAAAAAGATTGGGTCAAAAGAAAATGCTATTTTGGAGTTTTATCAACAATTTGCTTGTGTAGGCGGGGATCCCGTATTTTCTGAGTCTTTATGTAAGGAATTACAAAAGAGATTTTTTCAACAAAGATGTGAATTAGGAAGGATTGGTCGACGAAATATGAATCAGAGACTGAATCTTGATATACCTCAGAACAATACATTTTTGTTACCACGCGATTTATTGGCTGCTGCGGATCATTTGATCGGAATGCAATTTGGAATGGGTACACTTGATGATATGAATCATTTGAAAAATAAACGTATTCGCTCTGTAGCAGATTTGTTACAGGATCAATTCGGATTGGCTCTTGTTCGTTTAGAAAATGCGGTTCGAGGAACTATATGTGGAGCAATCAGGCATAAATTGATACCGACTCCACAAAATTTGGTAACTTCTACTTCATTAACAGCCACTTATGAATCGTTTTTCGGACTACACCCTTTATCTCAAGTTTTGGATCGAACTAATCCATTGACACAAATCGTTCATGGACGAAAATTGAGTTATTTGGGTCCCGGAGGGTTGACAGGGCGAACTGCTAGTTTTCGGATACGAGATATCCATCCGAGTCACTATGGACGTATTTGCCCAATTGACACGTCCGAAGGAATCAATGTTGGACTTATTGGGTCCTTGGCTATTCATGTGAGGATTGACCATTGGGGATCTATAGAAAGCCCGTTTTATGAAATATCTGAGAGATCAAAAGAGGCACAGATGGTTTATTTATCACCAAATAGAGATGAATATTATATGGTAGCATCAGGAAATTCTTTGGCCTTGAATCCGAGTATTCAAGAAGAACAGGTTGTTCCAGCTCGCTACCGTCAAGAATTCCTTACTATTGCATGGGAACAGGTTCGTCTTAGAAGCATTTTTCCCTTCCAATATTTTTCTATTGGAGCTTCTCTCATTCCTTTTATCGAGCATAATGATGCGAATCGGGCTTTAATTTAATGAGTTCTAATATGCAACGTCAGGCAGTTCCGCTTTCCCGGTCCGAGAAGTGCATTGTTGGAACTGGACTGGAACGCCAAACGGCTCTAGATTCGGGGGTTTCCGCTGTAGACGAACGCGAGGGAAAGATTATTTATACTGATACCCACAAGATCGTTTTCTCAAGTAATGGAGACACTATAAGCATTCCATTAGGTGATAAAGTAGGCCTATAATGAGCCCTGGGGGTTCCTATAGGATTCCCCCAGCCTGATCACTAATGAGCCCTGATGCAATAAAAGAAACCAACAACACTGCTAGTGTTTTTTCTCTTCCCTTATTCAACAAATGAAGCGGGTCGAAAGCGTTCGTTTCAATGTTCTTTACCTCCTGCGCAACTTTTTGATGGATCTTATTCTCGCAAACACAAGCATCGCCTATGTCTTGATATGAACATATCCTTTCGACAACCGTTTCTCGTACGTTATGCACCCAGCTATGATTAAGGCATTCCATAGGTCTTAAGGTTATTACGTCTGGCATATATAGCCACCAGTAAATCCTATTAGCAGACATACAACAAAGAGGAAGGAATGCCATTCCAGGCGCTTCACGAGATCCTCCAAGGACTCCGCCACATCATAAAAGACCTCTTCCGCGACGTGCTCCTTACCTTAATCCTGGATCCTACTCTTCTTGCGTCCAATAATCCAACTTCCCTTTCTGGTGACATTCTTTGAAACGCAGTCTTCAGCCTCCTTCGTCCTACCCCAACCCCCTGATACACATTAGTTGTTATCCCGTGAGCAGTCAAGATCCTCCAAATAGGCGCAGGAGTCACTCTACCAACGGGTCTATCCCGAGATGAATCTGCTCTCTCTATCTTGGTCTTAGAAGGATCATAATTGATTGCCCATTCAACAAGGCCCATATTGATTGATGCAAGTGGATTCCAGGGTTTGCCAAATCTAAGCGCTGGCGCAGGTCTTGGATTGTATATTGATGGGATTTGCGCAATTCCAGCGTTTATTCGGCCTTTTCTTTTCTTCTCGCTTATACCCCCCGTGGCTTGGGCTAACGGAAAAACGACTGTCTTTTTTAACAAAGAAATCATAACTGTTTTATCGCCGTGTTGTTCCACTTCTTGCTTTTTAGCAGGAAGACCTTTTTTTTTAAGTAGCCGGTTAGGTTGGTCTAACCGAGAAAGAAATGGGAGTTTTTGGGCGTATTTCATACGCTATTTCGATTTGAATTTCACTTTAATCCAGAAGGACTTCGATAAGCTAAACGAATTATGATATTTTGATCTAAGCCGAAGTATCTTCAAATGACCCTATAATAGGGGGGTAGCTTATCCTCTTGACACTTCGTTTTCTTCTTTTTTTTTTGATTGATCTTTCAGGACTTCTCTTTGAGAAGCTAACCTTTTTTAAGGCCGCTATTCCTGACGTTAGGCAGGAATGTAGGGCAGGGGAAGAACTACTTTATTTATTTAGTTCACGAGTTATGACCGTCTGTGGGGGAAGCTGCCTGCCTTATAAAGCTACAAGGGCAGGTAAGGAATTAGGCTTACGGTTAGGCAGGAAAAGCACATTACTTCAAGAACTGCTTACCTCTTTACGAATTCGCTGCGCTCTGCTCGGGCTTCTCTAGCTATAACCGAAGCCCTTCCCGCGCTTCGCTCTGTCGGTCCTTCATTGCCTTCTCTTCCTCCAAATGGCACTCCCCCTACGATATTTAGGGGCTACGGGGGGGCTCCTTGGTATGAGTTCACTGCCTTCTGTCCCTCCTTTAGGCCCTGCGCTTACTCGAGCTCCTCTAGCTATAGACGGAGCTCTCCCTCGCTTGCTCATGAGAAAGAGGCCAATTGAGCATTTCTCAATAAAGAAAATAAAGAAAGAATTCCATTTCCCCGCCTACAGATAGAATACCAGGCTTAGCTAGCCTATCGGGCTATAACCTTATAGGAGAAGACGAGAAGATGCAAAGACGAAAGTTGAGTTGACAGCGTCTGCTTCTTCTCGTCTGCTCCTCTATAACAACCTAACCACTAGCTACCTAGCTACAAGAAGAGAGCTACGAGCTAATAGCTAATAGGATAGGAAGAGCTACCTAAGAACCGAGCTACTAGGAAAGAAGAGCTACCAGCTAGCAGCTAGGAGAGGACAGCTAGGATAGGGAAGGCTAGCTACTCAGACTAGAAGACACTAGGGGAAATAGAAGCACAGCCAGGAGATAGCTTCCCACTAGCTACTGGGATAGCACTACTAGCTACTATTAGGAACTACTAAGAGGCTAGCGACTCGGATAGGAAGTCAAAACTAGCTACATGGTTAAGGTTGGCCCTTATCTCATTACTTCCTCACGTCAGGAATGTCGGGCCGGGTAACAACTACAAGAAACATCTATAAACATATTATGAGCACCTATAGGGAGAAGCTACCTTCCTTAAAGAGCTAAGAGTCCATTTAAGGTCTTCTGCTTCTAGTAATTGAGGAAGCCTATCTCTTTATGGTCACTCTCGTGCATACAATAAGTCCTCAACAAATCCATTCCCCGTCCTCTTCATTATAGGCACGATGCAGACGATAAGACGTAGAAGATAAGTTATTGCTGCGTCTGCTATGTTCTTCCAGTCAACAATCGGATAGGGCTAATAACTGAGATCGGTAAGCCCTCTTTTGCTAAACAAAAGAAAGAAGGCGCTGGGGGAGGACGCCCAAAGCCCCAATTGCGCCCTATCCAACTGAAAAAAAAAGAAAGGCACTTGAGAGATATTCTTTGGAGTGGAGAGTTTGCTTTGATACGGATTGGATTGCCTGAATCACGAGTCTTATATACTGTGTTACGATCACCTCATATTGATAAAAAGTCCAGAGAGATCTATTTCTCATTGATAGTTTCCCGAATCCAGCCGTGAAGTTGACTAGATGCCACACGATCACCATGACTAAAAAGAGAAGAAGAAGAGTAGAGACTCTCCGAGAGTATATACTTATAACATAACACTCAGTCACGCGGAGGGCAGACAAACCGCAAATCCTGAGTGGGTGAGGGACCGGCTTAAGGAACTGTTCGACTGCCGCGCCATTCTTGTTGCGAAGGAAAGCCATTCCGAAAGCGGCTACATCACGCGGGCATCCAACACCGGGATGCCTCAAAAAACACAGCAACGAAGAGAATAAGGCAGGTCCTCCATGAATGGGAGGGACGCACGCTGGATGTTCAATTTCATAGAAACTTGGCGTCCATTTGTAGGTACCTTCTCAAGCAGGACGGACAACCCCTTGTGTGGGGCGAGTTTTCATTGGATGAAATCCGTGATATAGCCGCTGGTGCTAGTCCAAAGAGCGCTACTAAGGTAAGGACGAGCACCCCTGCCGAGCAACTCCAACTCATGGAGACGACTCCGCCTGACATCATCATCCAAAAGCTCGAACGATGGGGGGATTGGTACGAAATCTATGACGATCCCATCTTACGGGATCTAGCCGTACATTCCTATGAAAGCTTGAAAAAGCTCTACGGCGATCTCATGGTCCTTCGAGATATGCGGACGACGCTAGGAGAGCGCTTTGTTTCTTATTTACACAGACAGGGTCAATCAGCTGAATACGAGCTCGAATAGCTTCAAGAGGGGTATCTTCTGCTTGACTGGTTGGCTTCTTGCCTCTGCTTTCACCGGCCGATAATGGCCAAGCTAGCTCTACGAGAAAGTCAATTGAACTGCTTTGATGGATCGTTCATACAACAACTAATCTACATGACGTCGGACGAGAGATCTTCGATTGAACGGCCTTGATCACGGATGATTCAGGTCCAATAGAGAGTGACAAGGTTCAAAGCCTGGTCTATGCTTTGACTGCTCAGGCGCTGGATATACAGATGGGAGATGGTGTCTTGATCGTACCCTTCTGGCGGAGGGTCCCCGTGGACGACGAAGACACTTCCTAAGTGCATTAAGTTTCTTAATGCACTGGTGGTAGGGTTGATGCGACCGCCTTGAAGACTTATAACCATTTTCAGCCGATTGAAGGATGCAACAATGTCCAGCACATAGAATTCGATTGGGACTACTGTAGGCCCGAACTTGATGTCCAACTGAATGAGGCCATGGACTTACCTTTTTTCACTGTCATACGCAGCAATGGTCATGCCCGATGGGGTGAGACTTGACTCTGGGATGTCCAGATATCGGAGCGTGGAACATGGGCAAACATTCAACCCCAGTATCGATCAGGGAGAGAGGAATGCTGTAGCCCTTTATAATCACCGTTACGTGTAGAGGAGCAGAACATCTTCCCTGCGACCAATGAAAGAGAGTCACAGATTGCCTCCACAGGACTAGACCGCTCTTTTCCCTAAAGCCACCAAGAGCTCGAAAGGTTTAGCAAAAGGTCTCGGGTTCGAAAACAGAGATCATCAACTCTGTCCTCGCTTCTTGATTGTTTTCATATTGAGGGACAGTGGTAGCGGTGACGACTGGAGAATCAGGCCGAGTGGATGCTTTCAAGCAAAAGTCAACATGACGTAGATTGTCGTTATGCCTAACAGAGAGATTCGCCTTGGTTCCGTCTATCGCTCTATAGGGAAAGCCAATGATCGGCCTTTCGATCTCCGTGTTCAAAGCCTATCTTTAGCGTGATCAGATTCCAAGACAAGAGAGACTGTCTGCACGCCGTCACCTCCATCCAGAAGGGCTTTCTTTCCCGGGCCGGTCAATCGAGTAGTCCCGTCGGCGGTCAATGTAGGAGCTGTCGGACCAAAAGACCGCTTTTCATGGGTCAATCAGACCAGGGACTGCCCACAGTCATGACAACCACTGAAGTGGTCATGTAGACAAAAAAAGAAGGGCTCTCCTGAATCAAGCACGCTTTCGAAGCCGCTACGCGCCTTTGTTGTTATGTCGAAAAAAATGGGGTTTGCAGGACTCGAACCTACACCCACTACAAGATCGCCATTTCGAGAAGACGAGGGAGGAGGGTGCCAACACTTGGTCTTAGATCTTGTGAGACGGAACGAGAGTCAAGTCAGCCCTCTTTCCATTCTTCGGATTAAATAAGACCCTGGGACATGGAACTGGAGCTACAGTCTCGTTTCCGTCCATCGATTGGCAAGGCAAGCAAGCCAACCAGACCAACTTCTTATTGCCACGAAGAGGAGCCTTGATCTCTCGGTGAAGTGAAAGGCTTATCTTATTCGGACAACGAAGCGAATAGGCCCGATGCGAGCTCACGTGAGTCTAACAGTTCTACGTCTTTCTAAGGAATGGGCTGATACAGATTCAGAAAGAAGGAAGAATATGGCTGCTTAGGCCCACAGAAAGATAAAAAGCAGTTAATCATGTCTTGCCCTTATCCGACTTCGATAGCATGGTCTTTAAAACCATTGCTTAGCCCCTGACCCGGGGATTTCCCCACCCACAGAAGGATGATAAGCAAAACCTGCTGTGAATCAAAGTCCTCTTCCTCTTTCGTCGAATCTACCTGATTGAGACTGCCTCATTGAAAAGCACACACCTGCAGTAGCAGACCCAGTGAGACCGGAAACGTCAAGCGTTTTGGGCGCGGAGACTACTCTCTTTCATTAGCTTCCTCGTTCGTACTTGAAATAGAGATTCACAGGGAGTGGAACGAACATCGAGAGTGGGACAAAGGGATCACTCTACCCAGCATCAATGGAAGAAGACAGGTTCAGCCCAATGAGCACTATGGAATCGTCAATCCCGTGGGTTTGGTTGATTAGCAAGTCACTCAGCCCTCCCATGGCACGAAGAGTGGATCCCAACCAAGGGGCTCCTTTTGATTGAGGTGTTGAAAAAAGTGAGATGGAAAGTTGGCTCTGATCGAGGTAGCTTGCTCCCAAGGGAAAGAAAAGACTCTTGCACACACACACAACCCTTGAACAAAGAGATGAGACAGCTATTCCTTCTACTAGAATTTCGAACGAATAATCGAGATCCGCGATTGCTACTAAGAACTTCACTTCTTGTGTAGAAATGGAGGGGTGACCCTAGTGTATTGTTCTGATCTCATTCGTATACCTCTGAAATGAGGCAATGACTTAGGACTGAGATGTGCCTGGGGAGGACAGAAGGAGAAACTGCTCCCTGGGTGAAGGCCTTTGTTTTTTTTTGGCTAGAGACGGAGCCTCTCGCAGTGAGAGCGCTGGTCCTGTTCATGGGATTCTTCGAATTCCGCACTAGCACTTATTTGCTATTTTTGCATGAGCACACGACTTTCAACCCTATCTTTCCGAGAGAATGAAGTCAGGCTGATCATCGTGCTTTCTTTTCTCATTGGAGTCTGATAACTTACCGTCGTCAAACATAGACCTGCTGCAACCACGCTTCAAAGGAGAATCAATGAATGATAGCGGTCGACTCCCCTCTATCATTGGTAGAGTTAGCTTCACTTGCTCTTCTGCTTAGGATTCCTTTTTTCTAGTTGAGCTACCTAAGGCCGCTGACCCCCCTTCCCAATTGGGGATCCAGCTTTCGCTTCACTTTTGTTTTTTTCTCTGAGTACAAGTCTCACATCCGCCAGCCCAAGAGCAGTCCATAACAATGTTTTGAGGAGTCGACAAATGATAGAAGGTAAGGGCTTTCGTTTCGACCAGTAGTTGTAGTCGGGTAGTCCCACCCTGAATGACGTACAGTACAGCAGTTGGTAAGTGAGAAAGAAGGGCATAATATAATGACCTTTTAGGCCGAAGTTTGCTCGATCACAAGAGAGCTCTTTGATAGGATAGACTACACAAGACCTGGGCAGACCCTTGGTCGTACGAGGATATGCCCGGTCTGGGCCACAGCCTCATCGAATATATCCAACCAGGGGCAAAGCCCGTGAAGCAGAAGCTTAGGAGGATGCATCCAAAGGTCGCGCTACAAGTCAAAGAGGAGATCGACAAGCTTCATAAAGCCAAGTTCATCCGTGTGGTTTTATATCCACAATGAGTGGCAAACATTGTGCCAGTAATGAAGAAGGACGGGCGGGTTCGTGTATGCATTGATTTCCGGAAACGATCGGTCCATTGACTGGTTTGCGGGAATTTAGCTACCTTATAAAATATATTACAGGGCGATAAAGCGGACATCTCGTATGAATCAATCCTTATTCCCGCCCCATGTTTAAATAATTCATTCCGACATTCTGATCGAAGGGGCTAGATCAGAAGGATTGAGCAAGTAAAGTACTTCATTCCGTCAAATGCAGCTTGGTATTCATCATCCCATACATATTCTGCCCCTCCTTTCAAGAGTTTGTATAAAGTTTCACACCGGTTGGAATGAATGTTGAGATATGAACCGCCGTATGAATTGCAACCGTCCGATGAGGCCCATAAATTCTTGGATTTTTTTATTGGAGGCATTTCCAATATGGCCCTGACTTTGACTGGGTCTATTTCAATCCCTCTCTTACTGACGATGAAACCAAGTCACTTCCCCGACGAAAGACCAAACACACACTTTTGGGGGTTCATCTTCAACTGAGATTTTCGTGATCTTTCCAGAACCCTTTGTAGAGCTTCCAGATGTCCTTCTCGTGTCTTGGATTTGACAAGTATATCGTCGACGTACACCTCCGTCATGCATCATATCGTGAAAGATTGCAGTCATAGCCCTTATGAGTTCTTGCCCCAGTTTGAGACCGAAAGGCATTACTACGTAGCAGTACGTCCCCCAAGGTGTTGTGAACGACGTCTTCTCCGGATCTTCTTCCGCAAACTTGATCTGGTTGTAGCCATCCATAATGGAGAGCATCTCATGACCAATGGTGTTGTCAACCAGAAGGTCTATGTGTGGCAAGGGCGTAGCTCATCTTTAGGGCATGCTTTTTTTGTTCAGCTTTCTCCTGAACTCGCCAAGGAACTAAGAAGGCGAAAGAATGATGATGGAGAGTTGACCGCGAAATGAGCACTAAAGACTTTTTGACTCGCCCACGGACGTCTAAGTCGTAGTTAATTAGTTATCTCTTTTCTTTCTAACAAACTCGATCAAGAAAGAAGTGGAAGCCGTAGCGCGCTACTTCAAAGCTAGCATTCCTAATCGCCCTATAACGTAAGGCACTTCTTTTTCAGCAGCGTCACGGTCTACAATTTGCTCTTTATTAGTTTATCATCTCCTGAAGAGAGCGGCAATATGGAACAGTGTAAAGGTGAAAGGACTTGATGAGCTAATGGGGCGGGATGAAAGCGCTATTTGAAAAAATCAAAAAGGAGCCATCTGCTTTACGCTTTACCTTGATAACCCACTTGTTTCCAATGGCTCGCTTACCTCGGATAGTGGAACCCCTTCAAATGGAGTGGCTGAAAGAATGATATTGACCATACGTGGGCCAGGAAGAAAGAGTCGAGTGCCAGAACGAATGGCTAGTGCCAAAAGCTTTTCCTAAAGCTATGAGTCGAGAAAGAAAAGTATTTGACAGATAGCTTACCCCGCTTTCACGGGAAGGGTCGCTTCGTTCGGGGAGTGGAGGGGAGAAGAGGTCTTATCAGAGCCAGACAGAAGTGACTTGCTTTCCCGATTGAACGCGAGCAAAAACCTACCTGCGCCTCTCGTCCTTCGTTCCACTCCTGTACGAAAACATAAAAGAAAGAAAAGATTGACCGTTTCCTGATTGGTCTAAAAAGTGAATCTTCGTATAGCATACTGGAGTGAGAGGAAAGTCATCTCGCTTCCAGGCCCCTCATGTATTGATCACTCTCATTCCTTCCTTTGACCCAAGAAAGCGGGCATGAATGGAACCCAAAGACTGAGGATGGGATGTGTTCTTGTGCCTCGACCGTCAACTTCCTTTTTTCGATGAAGCGTATGCGTCTTGCAAGCACCTTGCAAGCACCGACTTTGCACTCTTCATTTCACTATACACGACTACTAGTAGCTTGAGCTTGATAGGGGACGGGACGACCCTGGCAATCCTTTGATAGGGGCCTTTTTCTTCTTTATCCTAACGAACCGAACCGTAGAGGTTGACTCCCTTTGAAAAAACGACAAATGAGACCTCAGACTAGGAGTCTTCGGCTATGTCTTGCAGACTTGCTATTGCTGACTTGGGGAACCCCCGGCATTTCATTTCTACTGATTCTCAAGAAGGACTATTGACTCACTTCACATGACAAACTCTAATTGGCGATTTCCTTAAACTCCGGTGCTCCCAAACAAAACAGTAGAGAAAGCCAGGATTTGTGTCTGACTGCTATGAACGGACTGATCGATTCAACTACTTTGTTTGATGACCCACCGCCTTCCCCCGGACCTTCCACTCTGTCTTCTAGACTGACTGATCTCACTTCAAAAGAGCTTGTTGAGGATAGATACCCCTCTAGTGAATCAATGGAGGATGGGTTCTCTCCAAAAGTATAGGGGGCTACAATAGCACAATAGCCATGTGATCAACAAGAAGAAAGAACGACGACTCGGATCATCACTCATGAAGCTTGGAAAGCCATCTCTTTGAGTACCTCACCTTTTCCATCGAGTGATAGAGGAATCGAAGATTTTTCGGTAGGGGCGTAAATACGCAAGAGATTAGGAAGTTGATCAGTAGGGCTACGTCATCGTTGGCTGATCGGCCACCCACCCCTGCTTTTCGACGACTTTCCGTTTTCCTTCCTATTTGACTGATTGGACTCCCTCTCCTTCCTGCTATCAAAAGATTCAAGCCAGGTTCCATCAACAACATGGGAAAAAGCATGGGCATAACTAGTTCCACAGAGCGGAAAAGGGAGAAAAGAAGGGGCTGGACTATCCAATTCGACTGAATCACCAAAGCCAGTTGCGAGTACTTTGTTCCTGACAGCAGCTTGAGCTGAGCCCATCACCCTCTTCCTGGCCGCGAATTCTTTCTTGATTGCCTGAGGGACAGTTCGAAAGCGAAGCAGCAAAAGCAAGTACTAATAGGTCCTCGAGTAGTTCTCCTTCTAACCTCGCAAAGGTGACCCATATGTTTGGGTTCAATGAGTATATTTGTAAAAGACTAAGTCAGCTGAAACCGCTTCACTGTGACTTGATCTTTCTCCCCTATGATGCTAACCGACCGATAGCTGCTGAACCACTGGGCGTTTGCCAGTTGTTGGGTGAAAGAGAGGTCTCGTGAAGGGAAAAGCACAGAATGCAGTCAAACAAATTGCCTATAGACTTGACAGGCACTGATGCCAGATCTGAGGATCAACACATGCACATTTAGTAAGACACCATACCAAAGATTTAGGAAAAAACTATACCTTCTACTGATAAGAACTACTACATGCCTCAAAGCCGCCAATCGTTTCATTAACCAACGGTTCCAATCCTAGCCTAACGCCTATTCAACCAACCGCTCTCTTTCGAGGCAGCTAACTGATACCCTTATTCCCCTATATTCTATGTCCCTCCCTTGAATTTCAGGAAGTCCCGAATAACAGATTAAGCCAGCAAGCAAGAAGAATCTGAAAGGTACTGTGCCCGGCAAGCTGTATGCTTAGATAGTTATTCCCTCTCTTGTTGTCTTGTTTTTTCCTATTCCTGACTAAGGCTGACCTAAACCGCTGACTTCAAGCTAAACAGAGAGAATGTTCTCAATCTTATGTCCCATCAAAAGCTTCAGCACTGAACTAGCCAAAGGACTTTCTTTGTCTTTCTTAGCTTAGTTCCATGTGCCTTTGTCTTCGTTCAGTTTTGTGGGTCAATGTGATAAGCATTCCAATCAGCCCTTTCACGAAATTCTAATAGAACAAGCTCGAGGTCCAATCCATGCTCTAAGAAGCTGCCTTTGACGCCCTTTCATTCTGTTCCAATAGATAGCTTACCCGGCGCCCGTCAACAACTGTCCTGTTCTGAATGCCGCTTGAAAGCATTTGCCTCTTCTCCTTGGCTTAGTTCTTCCTGCCATGCCAATGCGATCAGCCAATTGGACGGGGTTTAATGAAAGTTGCACCCTTTCGGTGTCTCGTATGATATGCCATACCGGGGCAAGGGACGATTGGGAATGTATCGTATTAGCGAAAACAGACTCACAAGCTTTAATCCATTTCAAATAAAGAGTTCTAACTTCGTTCCTATGGCTTTAAAAGAGGCATCAAAGACCCCTTCTCCATCAACCGGGGGGGCACATTCCATCAAGGTAGAACCGGGCTTAAAAGGAAGGAAAACAGCAACTTGCTCTTAGTGGGAAGAAGGGCTATTCGTCGGAACAACTCAATCTTCTGACTGCACCACTCTTCCTTGTCTTCTTTGGTAAGCAGCCATTGTTTACAATATTCAATGCACAAGGGGAATTGCTCTAGGGTGAAGTACTCCATCTCTCCGTACAGCACGACTGATTTCGAATGTCTTTTGTTCACTGCGTCTTCTTTAATCAATGGATACCGACTAGATCTTTACAATTCATTAATGGATCCTTGGTTTTGTACCTGCCCCTATTAGATATCGCTTTCACGAGCTTGACTCAATCAATATTCGCTTTTTGGCTATGATTACACGTGCAATCCATCTCTGATCATTGAATTTCTTATCATTGGGCTGTTTTGTCCCACACGAGGAGGCTCAGCCTTTTCTTTTTCACTCCACCATCGTCCTTACTTCTTTTCTATTTCAATAGTTTCCGTTTTGAGCTTAGATTGAAGAAAGACCTGGCTTCAAGGGCTTTAGCGGCTTTATTTTAGGAAAGAAAGATCCCAATCCCAAGCTTATGCTGAATCGAGATAGCAAGCTACCTTGATCCGTCTTTGGCTTTGATTCGTTATGCTCAGCAGCTCCAACAAACAAGCCCTAAAGTTTCTTGCTGCCTCAAACTCTGCCAAGAAAGCGCTGCTTTGCGTTTAATCCTATGTGCCCAGCAATGCGTTCTCCACTTTCGGACCTCGCAAAGAGAGAACGTCTTTTTTCCTCTGACTTTCTCTCTCATTCGCGGAGCGAGGAATGCGGGCTTTGCCCCAGCTCCCGCTCCTATTGCTCTTGCTAAGAAGAGGATCTGGAAGAGACCAGAGGCAGGATTTGATCCGATGATGGCCATAGACCAACAGGATTATTGACTTTTGAGATAGGGTTGTGCCTTTTTCGTGTACGAGGCCGAAGGAAAGTTTAGTGATATGCGCCGGTTGATGAGACTATCGTTCTGTGCGTTAGCTGTGATATACTATATGAACAGAACAGCCACTCCTCGTATTGGCTACCGTGATGGAGCCACAGTCGAGGTTTTTATTTTAGAGTTTCGTCTTTCCTTTTGCTATAAGCCTCGTTCTGTGGAAGCCTTAGCGACTCGACCGAAAGTAGGTTCTTTGTTAGTGGACTAGCGTCAAGCTTCTCCTTGTCCCCTTTCTGCATTCGCGCATGACCTACACTTCTGGTATGCCCATCGCCCTGCAGGAACTCGCGTCCTTCTCTCGCGACTGACGGCCCTCGACGTTTGCGTCATTCATCCGGTTGGGTGCGTCACGTCGTCCACAGCCCCTTGCCCTATCCATGCTTTCTGCTTTCCCGGTATTACGGAAGCTTTGACCTCTTTACACTTAGTTGCCCCTACATTCAAAGGCCCTCTCTTCTTGCCCGAATGTTCGCCCGCTTGCCCGGTTCTCCTGCCTTCACCAGCTGGACTTATGACCCGCCTGCTATAGCTTCCCGTACAGCGCCTCTTTTCTGACCTCAACGCGAGTGACAAAAGCGTCTCCCTGCGGTCGCAAAGATCCTGTGCTGGTCATGGTTCCCCGGATCGTCGCCTCGCGTTTCAGTTTGGTGCAGTCAAGCTGGGTTCTCACTGGGCTGTCTGACTGTTAGGACGGGCATCAGGTCGTCTCCTCTAGTTGCTGGTCTGCTTGCTCGTATTGGTTCCGTTTAGGCCTTCGTAGCGTGATGTGACCGGTTTTTAGGGGCCCATCCTTTCTTTCGCGCTCTGAATCTGGCTGATTTTCCAGTCCTGACTTGGTGATTGCTATGATTGATATAGAAGGTGGTGTTCCGTGGATAGTGATTCTCATTCTCCAAGGCCTCATGGAATGGCCTTTCCGAAGTGGCTTGCTTGGTTGTGAAAAACCTCGAATCCGGACGTGCGCTTGGTAAGGCGCCTGCTCCCCTACTAATCAAAGGCTTCCACCTCGAGTGACAAGTTGAAAGCAAAGGATTTCAAAGCTAGGTTGCTTGTGGCAATCATGTCAACTTGAGATCGGGAGCGTGGACCGGTTGGCCAGTGCTGCCAATCGGCCTGGGCAAGGCGTGAACAGCGTTGGCCCCTTCTCTGGATGCAGACCAGGATCTCAAGCAAGCAGTGATGAGCGAGACAGGTGCAAGCTCGAGGAGCAAGGAAGGCTGAAAGAGCGAGGAAATTCGTTTTCGCATATCTTTAGATAAAGCATATCAAGGCGCTGAGCGCTTTAAGCGTCTATCAGCTTGAGGCGCTTGCGGTGGCGACCAAGTCACGCTCCAGTCAAAAAGTGCGCTAGTAAATAAGATTACGGAGGTACTGATTAAGAATTTAAGAAACAAAACCCGTAGTATGCCCGAAAAGGGATTTTTCATGATGATATACCAATGTCGTTTCTTCGCGGCTGGTTCTGAACGCTGGCTGTTATTACAATACGTCGTTAGTTAACATTCGATCTTTCCTGGAAACGCGCTTCCGAGAGGAGCGCTTTGTTTTCTTAGCGCCTTTTCTCCTTTTTCCCGGAACACTAACACAATCGCGCAGTTTCCTGAAAAAAGTGAACTTACGGAACAGCATATTTTGTGAAACAAAGAGCAGTTCGGTCAGAAGCATCTATCACGCACTTCAATCCAATGAACAAGCACATAAGCAAGACGAATCGATTCCTCTTTCAATACTCAATTACGTAATCAAGGCTAAAGCACATACATATAGAGAGGTGCAAAGGACAGATGTGCCACAGAGATAATCAAACCCAGGGTCTGCCAGCGCTTCCTCAAAGACCAAGACCAAGTCTTACCAATTCCCATCGAGAAAGCAAGCAATCTCCACTGGAGCGGGAATAGCAATCAAAGTCACCGTCAACAGGCTCTCCAACTCGTTCGTACCGTTTATAACCTCGTTGGCTTGGATTCGTCTCCGTCCCAACTCTCTTCTCTTCGCGTACTCGTATGTCCTTTTCCCACTCCCCTCGCTCTACTAATTGGTATGATGACCAGTAAGAGGAAGCAACATAGTCATATTAGCCGGAGCACCCTAAACCGGCAACAGCACGACCAACCAAAGCAATAGGAATAGAGAACGGGACTCGATTGAACGTATCAATAGTTATTTCCTTTCCGTCAACTAAAGTCCCTCCGTAAAAATGAAATGGCAAGAACTCATCTCGGGCAAGAACCCTTAAAGGCAATAACTCGTATCGGGAGAGGAGTAGGAGACACACCGTATGAGCTTTTGTAGGAGCAAGCAGACCGAGTTTCAGACCTAGGATAGGAGTCCTTATTTATTGACCTTGAAGTTTCGGCATACAAGTAAGCACGAACATGAATAGGAGCAGGCAACGGAATTGTATCACAATCGGAATATGTTGAATAGGCATAATAGCCCGTCTGCCAGCTATTGGAATAGGCCACACGTCTTAGCCACCTTATTTTGTGAAGGAACAAGCCAGCAAGTCTTCCGGTGACTAATCTCCCATCGTTAGCAAGCCCAACCGGATCTCCTTTATCTGGTTTCAAAACTCCAACTGGTAACCAAAACAAGCAAGCCAGCTTCGGTAGTGGTAGTAGCTTCAAAGAAATTGGTAGTGTATGTCTTGAATAGGAAAGCATTCAAAATGTATGAACTCTACCCATGTTCAAGAGCTTGAACAATGAAGTGAAGGGCTTGACTTTAGAGTTCGATCTGGTTTTCATCATTGTCGATAGAGGGAGTGTTTTAATTTCCTTTGTTTGTTGACCGAATCCCATCTTTCTCAGTTACATTCCGACGCAAGCGCCTTGTCAGGTGCTGATCGAACTAATCTACGGAGGGTGGTTGATCATATGATGCTACCTCTGCCTTTTCAAGTGATGGTAAACCAACTGGCTATGCCTTGACTACTGGTGCATCCGGTTCTCGATCTAGAGCTACTGGTTCAACAACTGCTATTGGCGGTTGTAGTGGTGCTTCAATAACAGCGTCAATAGCATAGCCAATATCAAAAGCGCATCGACTGCTGGTGTGGGTTTACTGGTCTTGTTACTGGTCCTGGCTATGCCCTTCGGCCTTGGCTTCTATAGGATCTGTACAAGGGGGGAGGGCTACGTCTCTTTGGTCTATTGGTTTCCTATGGATCGTGTGCTTTCTTTTATCTAATTCTCTCATGGGTCTCTGCTCCCAGCTACAGTTCTGATGCCTGTTCTATGAGTTCAGTTCAGGCATGGTAACAATGCTCTCTTCTCTCTTTCCCTGCTTCTTTCATTGTGTCAACCTCCATCCAGGACCCGACCAACCTCTCATTGCCCGCGAAGCTGACTTGCTGATCTGACTGGCTAGTCAAAGCGGGACCTGTAGCCCTCCTTTTATCCCTTTCGCGGTATTTCCTTCTCTCCTTTCCCTTGTCCATTGACTGGGAACCCCCTCTTCAAAAGAGCTGGTTGGCTCATTGGAAACAAGTGGTTGATGTGAATCCTCTTCGTGTGAACGTCCACCTTCAGATGAGACCTCACCAGCAATGAATTTCTCTGTGGAAGGAGCTGTTCAAAAGAGTCCGAATCCCGACTTTGAGCCGTCAGCAGCCCTTGATCGACCTTCCAGTTGAGCTTGGTAGCCTGAGAGCTCTTTGTTTTTCATTGAACTGCCGTTACATTACCTACTGCTGCTAGCAGTCAATGCTCTTCTGATTGCCCCACCACTCGAAAGACCCCCAAGTGGCCTGCAGCCAAGGTGACGACTGTGCCATGTTGAGTTGTTGATCATAACACTCAAAGCACGCCAAACAGGCCCACACAGATGAAGTACTTGGTGAAATGGAAGGGACTGTCAGATAACGAAGCCAGCTGGGAGCCAGGCGTCTCTTTACTCCCGTTCGCTGACAAGATCGAGGAATATCTAGCCAAAAAGTCGACGAGGGCGTCGACCTGACAAGTGGGGGAGTGTGTAACGGCCATTTTGTCCAGCGCTGTTCGCATGGCCATGGCCCGTTACCAGTGTCTAGTACATAGGTATTTTTGCTTCTTTTTAAGGGTATTTTGATCTACTTTCAGTGGCCTTTCTGTAAATAAAAAGTATGATTGTGCAAGCAGGGGTGATGTTTCCTCCTGCCAGAGTGTCAAAGGCTTAGCGTACTCTTTACAGGGGAGGTAGTTGCCTAATCGAGTGGGCTGACACAGGACCCATTCTGACTCACCTTTCCATCTGGCTGCTTCCTACGACGATCCTACACAGAAAAAAAGAATGTCTTTTTCCACGCCACGTGACGAATGAGAGATCCGCGCTCCATCACTCTTCTCTTTTTGGGAAAGTGAAACGACTTTGAGTAAGGGCACACGTCCTCAACAAAGCCTTCTCTTTCTGATCCAACTACTTTCTCTTTTATTCGGGAACTGGCCTTCCAAACCCGACAAGACTGCTGGTCTTTGCTTTGCTGGTCAACCACGAAAAAGGAGATTGATTGCCTCACTTGACTGATGACGGCTTCAAGGGATTCTTGCTTCATTTTTGACTGCTTTGATCGACCGGAACTACTACTCTTGGACTCTGATCGGGATTCACGCCTGACTTCTCCTGCCTAGAGCTCCGGCAACTCCTACTCTGGCTAATAGAATGGATTTATCGGCTACTGGGCTGGGACTGATCGTTGATCAAGGAAAGCAGTTTCTTTATGGCTGAGAGTCATAATTTGGAGTTATGAAGATAGGGCGTGGTGAATGAGATTCGCCTGTGGATTTGACATTGTTGGCATTTGTGGTTCTCACATTATGGCAGCAATAGGTCTCGACGACCAAGAAGAACAACCTGTGAGGGGGGGATAACCTGTCGTAGGCCAGAGTCTGCTTCTCGGGAAGGAAGCATTTCATCAGTAGTTCAAGGTCAATGTCTATAATGGAAAGCGCAGATCTGTACACCTGATCCTGATTGGTCTAAAAAGTGAATCTGAATTCTTCCGTGGTTCCCTTATAAACAATATCCATAGAAGAATCTTCTTAGAAATGCTGTGACCATAGCATCCCAAGTAGGAATGGTTTTATGGCGTAAGCAATGCATGTAAGAGCAGCACCTGTCAATGATAATGGAAATTGACGAAGGCACAAAGCCTCACTTCTGGCTCTATCTCCACATCTTGGTCGGAATCTGATTCTTGTGCATCGTTGGATGTATCCTGAGGTGAAGTGGCCTGTCTATCTCTCATTTTTCATCCACACCCTTAGCTACCCTCCTCTATAAAGGCATCACCTCTTTATTGTCAACTTCTTCAGGCAATTCCCCCATTGCTTCCTTTGTCACAAGTTCTACGGAATCATCAGTAACTTGGACATGAAATTCTTCCCCTGGTTCGTAGACTCTTTTTTTTTTTGTTCGATCAGAATACAAAGCTTCATTGTTCATCTTGAGAGCTTCCCATTACTCATCTATAGGGAGAGTAGGTGCTATGTGACTTGGATATGCCGAGTCATCAAGCACTTGAATTACCTGACATGACAGGCTTTCAATGCCTGGGATGTCCATTAACTCAGGTGGCATAAACTCCTTGAGAGTTATTGGAAACTTAGACACGAAATTCATATACTCACTAGGTGAGTCTGACTTCCTTTGCTCTTTCTTTGGTCTTTGCCCCCTGCCTACTTTCTTCGGATCGTTCTGACGATGCTTATTCCTTTCTTTTTGATATAACCTCGTCTCAAGGGCCGCCTGCATAGCAATCAATCGTCGTTGGCGCTTCCTACTCCTTCGGCTAACACGAGTGCTCCATTCTCCTTGAATATATCTTTCATCATATTTTGAGATTTTTTCTTCCTCTGAAATAGCTCTTCCGGTGCTATAACTAGAATAGGCTATGCTTGGCGAGATCTCAGCTATCGGGCAAAGAATATCTCCAACTATTACAAATACCGGATTTGAGGTGACCACAGGTTGCTTAGGAGGGTCTATTTCAATGACACCATCATTTAATAACTTTTTGATCTGATCTTTAAGAACCCAACAATCTTCTATCGGATGAAAAATAACCCGATGGAATTTGCAGTATTTGGGATCTCCTACTCGTCCTACCTCATCCGGTCTCTTAGGTTCGGGAAGCTCGATCAACCCTTGCTCTAATAAAGATGTGAAGAAATCTTCAACATCCTCATTTCGAAAGGAATATTCTTTTGATTTTCGTTCTTTTAGGGTCTTAACATTCCCTTTACCTTTTTCTTTCTCCTTCTCTTTTCCTTTTGCCTGCGCTTTCAGCAATACAGATGCTTTATTGGCTTTGTTTGTCTCCACCATTGCAATCGTAGCAGACGTTCCAGCCTTACCCTCTTCCTTCTTCCCTTTCTTTCTCAAAATCTGGGCTTCCACTTTTGAACATAGTTCTTCACTTCAAAAGTCTTGATTGTTTGAGAAGCCAAGATGTGAGACAACTCATATCTGAAGCAATTGATGCACATCTTAAGTTGTTGCGCTTCGAAGAACTCTTGCTCACAGGAGAGTTCCAGATTTCTCCATATGGAGATAAAGTCATCAACAGACTCGTGTTGACGCTGCTTGGCTTCCGTCAATTCTGTCACGCCTACACTCCTATGGGTTCTGTAGAAGTGTTTGTGAAACCGAGCCACAAGAACAAGACTATCCCAATCAGGGATTAACCCGGGAGGCAGCTTGCTATATCATACAAAGGCATCTCCTTCGAGTGATTGCATAAATTGTCGAAGACATAATGCTCCATTCTTAGAGGTCTCTCCGCAACGGGAAAGAAAGTGTGCCAAGTCTTGCTCTGGGTTGCCCAAAGCGTTGAACATACAGAATTAAGGCATTACATACCCAGGCGGAAATGGTACACTATCGATCCAAGCCGGATAGGGTTTACGATACCGATTAATATAAGACCTAATGGACAGCCAGCGAGGGAAGCAGGCTGTTTCACAACTTCTACTTCAAAGCAGCTTTCTTTTAGGGTAGCTTAACGATTTTTCGTTATATATATAATGTTTGTTCATATTCATATAAACACACACACATCACATTGTCTCCCTTAAAAGGTATCAATATTTCCGGCTAGGTAGACTACAATGAGTATAGGGACGAAATAGCATACCACCTCATTAGCTATAACACAACAGCTAAGTCGTGGTTGCTTCGATTATCTACCTAAAGGTATCTTAGATGGAACTGTCGAAGGAGGAGAGGCTAAAAAAAGACAATTCAGACAAAGTTCCAACAAAGATGGGGAGAGATAGGTTAGAAGAAAACATATCAGGGCAGCCCGTGCAAGCATTACCTGGGATACAGGATGAAGTGGTGGTTCGACCGCTCCAGCAGGAACTCTTGGGGAAGATTACCAGTGAAAATGCCAGCTTCAAAAAAAAAGGACTCATAGCAGAATTGCTCGAAATCGAACAAGCTGGTGCTCACCTTCCTCGAAGTATTTCGAATGATGCAGTGCTACCCCCAGACCTTGCAGAGTGTGGGGATAAGTATGCTGCCTCTACACTTCTAAAGTCTCCTGAGCTCTTCAAGCGTATCCCCCAACATAACATCCCTCCTACAGATAAATGTCATATGGGACTGCATTGCAAGGGCGGAAGAGTTCGCCTCTATTTTTGGTAAAATGACTCCAGAGACTCCGGAAGGCACAATCGGAGTTCGGACAAACTACTAAAATTGGAATAGGAAAAATGGAACACCCTTATCAAATCAAAACGACCCTAAGGGCATGGCTTAATGAAATGGCAAAACAGAAAGAGGAGCTGTTAAGGATAGAAAGGCATTGAGAAGCACCGAAAAAAGGGAGGGGAAGAGATATCCAGACTTCGAAATAAATGATGCTAAAGTGATAGAAGATGAAGTTATTGAACTGAAAGCACCCCGGAGAGAAAGCAAATTGAAGAAGGAAAGACATCAATCAATCATAGTGGGAAGCGCCGCAAGCTGCTTACTAAGAGGGCGCTATTTAAGGGGCACGCTCGACAGCCAGCCACTGTCACCTTATATCTACTGCCCCAACTCTAGTCCTTTAAATGGTACCCGCCCATCAGCCATGAAGTTACCGGACCAAGCGCGGAAAGACTATCATCTGCGCTGGTTATTTCTTTTTTTTTTTTCGAGCTTTCGGACTTCTACGAATGGATATTGTGCTGGGAGATCAGGTTAGGGGATTGTGACTACCGGAGATTGGACAGAAAGAGATTGAGCGGACCTATTCACCGACCTGGAAGCAGACCCTGGAGTTGACAGGACATCGGCCTATATTATCAAGCGTCCTAGGGCTCTCCCTGGCAAAAGAAAGAACCAGCATAGGCACACAGCAGGAACTCTTCAAAATGTAGAGTTGCAGGAGCTGTGGAACTAAACCTGATGGCTCGCATTTCTTGGATCGCTACGTCGCTTATAGAAAGAATGATCACTGGGCAAGCAAGCTTCAAAACTCCTGCGCGCGCTAGCAAATATAATGAAATTCTTGGCCCTCTCTCATCAAACACATGATTCAACAAGTTGTCCCAGAGCCTTGTTCTGGGCCGCGATGGATATAACAGAATGGATGGATGGCCTCCGAAATTGTCCTCCATGGGTTGGGCATCACAGAGAACTGGGGTCCGTGGTCTCTTTCGAGTCAGACATTGGAATTGCTGCTCACCAGAGGTGCACATAGAGGGTTTAGTGTGCATCCTTTGGAATTGAACCTACTCGGCTGCCCCTGCTGAGAATGTCTTAACTACCTCTGCTGCTAGCTGCTCCTCCACGCTGAAAGTCCTCTACGACTAGAGTGAAAGGAGTTGCTGACAAAAGGGCATCATATTCATGATAGACGAAGTCGCTCTTTGGACTATTTATTTTATCGAGAAAGCCGAAAGTGTTGCAGTCTTTTATACTGAACCAATTCAACTATGGTGTGGTGTGACTTAAGATGCTTTTCGTTTTTCTTCTCTTATACTATGGGCAGAGCCTACAACAATAGATTATCTTTCTATTGGTGATCATTCGTGTCCATCCCTCTCTTCGGTTTTTAGTCGAGGCTTCGTCATGAGAGAAAGATAGCATTGAAAGAAAGAAAGGCGCGGGTTCAACTAGGTAGGTGTTGACCTAGGGACCATTTCATTCTCGTATAGTTTGATTAGCCTTTCGGCATCGTATATGAGATCGAGTCCCCGCTAAACAAGCTCGCCCCGTATATAAACATTGCAAAGAGAAAGCTTGGTTGTTATGGTAAAATAAAGCAAGATAGAAGGTGCTGCCTTAAGCGAAGAAACGGTGCTTGCTAATGGTCGGTGCTAAGAGAAAGCCAACCGAACGACCTCTGTGGTTGACCGGCATGCATGAAACGCCTAACTAAGAGAAAGCGCTTACTCTCACCAAGCTAGTTGAAACTTGCCTTGCTTGCTAGCTAAGGTACGAAAACGTGCTGGTAAGTTACTCCGTTAGGTCTAGCGCGAGACTAGCTAAGCCTTGGTCTCAGGGAAGTGAGGCCTGATCGGTTCATGGGGGGGGGGGAGCTGCAACCTAAGCGAGGCGGAGAGGCGGGTCTCAAGCAAGAGGCTTCTTGCTGACAGCACGTATTAAGTAATCCACCCAGCGCGTTGCTAATCAATGCATAAGGGAGTGTGAGGCCTCTGCTCTGCCCCATAACGGTAGTGAAGGTGCATGCACACCGAAGCATTGAGGAGCCCCGCCAACAAGCGGGTCAATGTAGTGGAAGGGACGAGGGGGCTAGGGCTCGAAGCGGTCAAACCAGTAGCAAAGGCACCAGGACGGACGGTTGGTTGAACCGATTGCATAGCTTTTTCCATATCTAGATCCTTGTGAACGTGATCGGGATGTAGTAGTTTATCTAGCACGTCTGGAAGCCAGTAGCATAGCCATCAGCGAGCTAAGCCTCCTATCCAGTAGTTGATTACCCTTTATCGGCGGTAGAAAGATATGAAATGATAGCAAGCAGCACTCATCTCCTTCAACTGTGCTTTCCTCTCTAGTTGGAGTGGTAGGCCTCCACCTTTCTATATGAAAAAAGCAAGTTTAGATATCGAGTTTGAGCAATGAGTCTTTTGTCGGTCTGTTGATTCCACTGCTCCTTGATCAATTCGTCTCATGGATTAAGGAGCGCTTCCACGGAATGGGGGCTAGCTCTAGCTATAGAATAGGTTTAACGAACTGGCAAATAATGGTATGAATGAAGAGGCCATATTTGTTTTTTTCATCACGTTCATCTCCTTTAGGAGCTTGCTTTCGAAAACTCTCCTTCCCCAACCAACCCACCTTTGTCTCTTTCCTCTCTTTACCTGGTCCAATCATCGCTCCCGAGCGGAGGTCCTGGAAAACCTTGATCAGTTTATAAGGGGTTGGAAAGAAAAGAGCAAAAGAATTTAGGGATTTGGTTAGTTGACTAACAGAAAGACGATTCTTATCTAATTAAAGGACATGAAACACATGAGAAAGAGTAGGAGCATGAGACAATGACACTTTTCCTATACCAGTAACAGGAACAATTGTACCATTGGCTAGGGATACTGAGGTATTACCCGAGTTCTCTGGTTGAGATAACAAATCATTGTGAGAACCAGCCATGTGGTTAGTTGCTCCAGAATGACCCAAGGAAGACGATGGTGACTAGGTGGTGTAGGCAAGATACCTGCAGAATTTTCTGAGTCTTGATCCGGTGAAGATCAGGGCAATATTTGAAATGCCCCTGCCTAGAAAGACGCGTGAGTTGAAGAGCATCTGCGGTCGCCTCGCATATATCACACCTTTCATTTCAAACCTCTCAGAACGCTGCAAGTCATATTCCAGGCTTTTGAAGAAAGGAGTTCCTGGACCAAGCATGTCGGAACGCATTCCAAAGCATCAAGACATATCTGCAACATTCTCTGGTATTGGGAGCTCCGATCAAGGGACGCCCGCTCATTCTCTATACAGCAGCCCTTCCAGGGTCTCTTGGAGCGCTCTTGGCACAGAATAATGATGAAGGCCGGTTAGCCTGGGTCCATTTGTTCTCATTTGCGGGTCAGATCTCACTACTGAGATCCTGTCTCCATAGCCTTCAAATTGACTTCTTTTCGCTGTTTTTGATTCCCGTTGGTTGTTGGAAGCTATTCAAAGAGATTGATTATGGAGTGGCCAAGACCTTGGATCTTGCATGAACAACATGTGGTGGGAAGCTTTTTTCCGGTCAACTCTTTTTGGGTTGGGATGCAAAGGACGAGTCCCCTTAACGCTTGTCAAATGGGTTTGGAGATTTGTGACGCAAAACGAGCCGGCGTGGGCTAGGCATATTACGAGAGTTGTCTCTTCCGCAGGGGCAGTTCTTTGAGAACCAACTCAGTCGAGTCCGGACCTATCGGTCGAAAAGTAATGGGGAGGGGCAGCGAAGTGTAAAGGAATGCCGAAGGTATGAATTTTGGCCCGAGCGAGAGCGGTCTTTAGGTGAGATCAGTGAGACCAACAGATCCGACTCATGCAAGTAGTCGAACAGCAAGCATGTTTAAATCAAAAAAATCTGTCTTTTGTTCCTTGCGTTAAAGTATGTGTTTAATAGAAGGTAAAGAAAGCAGGCATCGTTTGTTAAGAGAGCGGAAAAGAAGGGCTCTTCACTTAACAGAAGCCCGGGAATCCCTTCGCTACCGCTTCCTCAAACACGGACTGGCTCGGCATATCTCTTACGGAAGCAAGGCAAGCCGGTACGGATCTCCTACTTATGTACTCAAGCCTTCCCCAACCTCACCTTACCTTGACTATTCCGGTACCTTTCCTAACCAACCTATACTAATAACATAACAAACCAGTCTTCTTCTTTTATCACCTTACCCGCATACCACACCTAACCTTTCCTCACCTTGCCAGTTAATCAGTCCTCGCTCGGAACATAGGCATTAGCTACTCGGGTTGAAGCGGTGTCCCTGTGTTAGCAAAAGATTGAGGATTAAAAAGGCCTTTGTTACTTTGTGACCCTCTCATCAATAGGGCCCTAACTCTATGGGAGCCCCGACTTCTGCTTCTCTCTCTTCTGCTTCCACGGAATCCACGACTACTTCCAGTTGACGGGAGTGGGACCCCCTATACCTCTCTTCTTCTGTATCCGAATCCGCATCTGCTATATCTGCTAGTGTGGACAAGCAAGATGGGTCAAGGTTAGGTGGTGGGTCAGGGGTCAGGAAAAGCGAAGCCTTCCAGAGCTGAATCAATTGAGAATAAAGAGACTCCTTGCTTGCATTGAAAAATTCATTCACCTAGGCCAGACTCATACATATCCAAAGGCCGATCATTGGAATTTGCGCTGCCGTGCCGAACTGAAGGAAGTGAAGGCGCTTTGTGAATTACGTTCTCTAGCTCCCACATTGCAATCAGACGGATGGCGTGCCGGCTTGAGGACAAAAAAGACGTTCTTCGCGGCTGAGATCTTTTTTCCTACGAGATAGAGGAAGTAGGCTGACCTTAGACTATCCATGAGACGCCTCCTTTTTTTCTTTTGACTTGATTCTCTAGGTCTCGTTGGAACTCTTGAGAATCGGGACATGGGGCTGGCTTGACCACTGAGAAAAAGGGTCATAGAGAATCATAGAGCCAACCTATGAATAACGGTAGCACTTTCTTTGACAGGCTTGAACCGTTGTCCATTTTGACCGGAGATTTCCAGGTCCTTTTCAAGTTCACGAGAAGGAAAGGACGAAGGAGAGTTTAAGAAGCGAACGAGGATCAAATCCGAGATAATCTGCCTATGCCTCCTTAGGTGGGCTGCCCACAATAGAATTCTACGTATTCATTTTTATTTTGATCTATTGTCTTTTCTTAGATCTCGCTACTAGGCCTCGAACGAGATGCTTGCTCCTATCTCTACGCTACCCTGATTCTTGCGACACTGTTGAAAATGCCGAACTCATGCTCAGTCCAATTTCCAGGATTCATTCCTCGCGGAAAGTCAGATGGCAGCGAGATAATTAAAAGAGTCTCTATCCCTGATTGATGGCGGAAGTTGACGTTAACACCGAATGGTTGCAAGCGAAGTAGCACATTCGCTCCCATTATAGTCAGCTTTAAGCCGATTGGCCGACGCCCAAATGAAGCCTGACTGACCGAAGCTTATCGGAGTAGAGCGATTGACAGATTCCCGCCGTTATGTATCTTACCTCTAAGCCTTTGTCATCTGGCATCATGGATTGGTCTATTTGGCTGGTTTCCTTGTCTTAGTGCGAAAGAAAGGATCCTTGTGAACTGGACGATCAACCCGAAAACAAAGAAAAAGAGTCCTTATTTTAGTCTGACCTTTCCGCTAGCAAAAAAAAAAGGAGCCAAAGCAAGTAAGGAAGAAGAGGTCCGAGCGAGAGGCTGAAAAGGTCTGGCTAAGACTTGACCTAACTAACTCCTCACTATACCTGGCCTGACCAATAGCAGACGAGGGGCCAGTCTGACTTTATTTCTGCGGCTCTTCATTGAGAATCAATCCTTTTTTTTTCTTTCATCTGCCGCCCGCGCTGCTTTATGACTTTATTAAAGTGAGTGGTGATCTCGTCTTTCTCATTTGATTGCCTACCTTTTCTTATCTCTGGGGAAGGAAGTGTACACGAGGGTCTTACTCGTTCAACCGTTCTACTAGACAGGAATGAGAGCCAATGAGAATAAGCCAAAGCACCATTTTCAACTAATATTAAATAGTAAACCGACGGTGCTTTCATTTAGTCTCGCAAAGGAATCCAATCCCAAGCCCTACGCTTTCCACTATTATGTCACTTTTGTTTTGAACTATCGATTTCCGATTGATTTAGCCACCGTCACTCCCCAGACAGAAGTTCAAAGGAAAGCGGAAGCTTACTCGACCGAAAGGGAGAGGGATCGGACGGAGCACTCTTGTTGATGGCATGGCTTTCGATTGTTTGACGACTGAAAGTTCAAAAAACTTTTTGGCCTAGTGAAAAGTCAGTCTGGCCGACCCACAGGTTCACACTACCTCCTCAACAAAGCCAAAACGAACTAAAGCAACTTCATGGTTGCATGGTCGGTCTTCATATTTCTTTCTTTTTTTACATAACTTTACAAAACAACTGTGCATAGCCCGCAGATGATAAGAGAAGCAAGATTCTATGTATAGAGAAGGATGACCTTGAATCGGCCGGCCCTATGCTCTTTCCATTTTTGAAAAGCACAAACCGCTTACAGCGCCTTGCTTACAGCCCTTAGTTTTTTTTAAGACTCGCAGTACACGACCTGCTGCAACTGGCTCACATAGCCTAGTTTCAAAGATTTTCTTTAGAGAAGGTCAAGAAGAAGCAAGCAAATTGAAACATATGCTAGCTCTGCTCGAAAGCCAACGGAAAGCCCCCCACAGAGTTAGTAAGCTATTCTCTTTCCTCGCTGGACTAGACTTGTTAGCGCATATGTTTTCTCACAGGTGAGGCTTTCTTTTTTCCTTGCCGACTTGAAGCTTACAGGTCGTCCAGTCGGCTAAAGTCTACTACTAGCCCATAAAGCAAACTAGTTCGCACCACCCTCATTGTCAACTGGAGCTAAAACAGTGATTGATGGTTCAAAGATGATACGCTATCAACTTTATGACTAGCTTTCCTCTTCCCCTCTTTGAGTCTTTTTTATGGTGGTGCGATCGACTTTTCACTTCCGTGTGAGAAAAATGCACTCTATTGCAGAAGCGGAAGATTCACCCGAAGAAGAAGCTGGATAAGACTCTATTTAGCAGTTCAGTTCCCAGGTTAGTCAGCAAGTTTCGGGGCTAAGAGAGGGATTGTTTAAGACCTCGTTGAGAGGGTTGACTTTCGATTCCGATGAAGCTGTTATCTGCTTCCAATAAGACTGCTTGATAGCATGCCCGGTGGGGACCTTCTGCACAATCCTCTATTGTTTAATGTACCGATGCGTCAGTAGTCAGCGCTTAATCATCATTCGTCGGTCATTTGACCCAGATAACTCTATGTCAGTCCGCTTTGCTCCTCGTTTTCACTAACCGCGGGAAGAATTTTCAGTAGTAGACATAAGGGGAAAAGACCTTTTTCAGATTCAGATTTGACCTATGCCAATCGAGATCGTCGTAAGCTTTGGTTGGTGGTACTCCTATCTTGTATGCACGGCCTTTTTTCTTGAACTGTATGGGGGAACCTAACTCCATTTTTTGTGGAATAGAATAGAGGTCACCTTTGCAGAGTGTAAGTGCGAAGTAAAAGACTCATCCGAATAATGAGCGCCATAGGACGTCGATGCGAGCCTAAGAATTCATTCTACTAGTCGGCTAAGCCACCAAGGATAGCCAAAAGGCAAAGGCCCCCCAAAAAAAACAAGAAAGAAGATCGTCACTTCAATCGGTAAACCAAGCAGGAAAGTCAGCTGGCATAGGCAACTACTCCCCTGTAAGCTAGCCAGCCAGCCTGTCAGTAAGTAAGCAGGTAAGCAGGAACAGGAAGAGGCTACTGGATCTCTTCCGAAAACAGTAGCTCTTGTTTATTTGCTTTGTCATTCGAGTTAGGAACCATATAAATAAATGAGTCTTATTAGGAGCGGGAATATGAGTATTGGCTATTGAGAGAACTCTTGCTCTGTTGCTGACCTTAAAAGCTTACCGAACTAGCCTAGCGGTTTTCTTCTCTACGACCTCCCAAGCTACCAGAAGAGTTAGCTGACCTCACGAGCAGCTTGCTTGCCCGATTGAACTGTTTTATTTGAGCCTCCTTACTGCCTCCCCGACTACGGTATGAGTTCCGACTTTCCGCTTTCAATAAAGAGGGCTTCAAAGACATTTTCGCTTGCTTGAAGAATGAAAGAGTGCGAGCGGCCATTGCTAATAAAGCTTTCCTTGTCGGGTATGCGTGTCGTGCGGATATGAATTGCGGGTTCAAGTGCGGGTGTGATTATTTTGTCTGGTCTCTCAGCGGTTCCGGCTTTCAATAAAGGGCTTGCTTTCATTAACATTAAGTGAAGGTGCATAGCTTCTTTGAATGTCCCGCTGATTGACTACTACATCTAGGGACGGGACTGATCCCGAAACAGACGTCTTTCTTTCAGGTTATGAAATCGCTTAGGTTGCAAAGCAAGTTCCCGAAGCTAATAGCAAAGGGGCGGGTGAGGCGAGGCGGTTGACTGCCGAAGGATAGAAGCGAATAGCAACCTAAGCTCCCGTGGGGAAATCCGTACCCTTCTCTGTCCCGAAGAAGAGTAGTCACTAAGGTTTCAGCTGATCGTAGGGCTACCCTTGGCTTGGAAGGACCCCTGACAGGGGTGTCTCTTTCTGAATCTGCCATGGCCACAACTATTATATAAGGCGCTTGCGCTTGGAAGCAAGCTACCATTGACATTTGACACCTGAACCATAGTCAAAGGTGCAGTAACCCCTTCTGGCAACTTTGGTTGACTCTGAGAAGGAGGACTTGGCTTCGGCAGTAACTCATCATCGTCTGACCCAGAGTCGCTTCCCTTACCTCTGTTATTTTGGGGTCCTTTAACCGGTTTTGAAGACCGCTTAGCACCACTCTTAGGCTTCCATTCTTTCTTCTTCCCCTTTTTAGAGGACTGGGATGTGGATGTAGATGTCGCCTCTTCACTATCGACGAAAGATTTTGCGGCAGCATAGTGTGATTCTTTAACTGAGAATGGCTTTAAGTCACCAACGATTTTCTTCTGATCACCATCTACTTTGTATTTGAAGTACTGATGAAGAGTGGAGGGGACAACATAGTTGTTGTAAATCTAGGGCCGCCCGAGAAAAGCTCGGTACGATGTGTCCGCATCGATCACGTCAAACGTGACTCGAGTTTCCAATTCCCCAAGCCTTACTGCTAGGACTTTAGAGCCTCAAGCCGCCTGACTGTTTTGAGCTACGCCCTTGAATCATAACATTTTTTAGTTGTCTTGTACAGTGTGCCCGACTTTTTTGAGAGTGCGTAATGGCAAGAGATTCACTGCAGACCCAGGATCGACCAGAATGCAGTTGATATATGTTTGATTAATATCGCCCGTCACGTACAACGGCCTGTTGTGTTTTTTCGTATTTAACATCAGGTCACGATCATCGAATGAGATTTGGGCAATTTGCTCCGCATACGCTGACTTCGTGATTAGGAACTCGGCCGCATGAGCCTCGTAGATGTCTCAGGATCGAGGAGGGCCTGCACAAGCGCGTTTCTGAGCTCTTTCGATAACATGAGAGCATCATATACGCTAAGCAGCGACGGTATCTTCCTCAGATGGCCTAGGACATTATAGTCCAATTTTTCTTCCCTCTGGACAGTTTGTTGCTTTGAAGAACTTTGCGGAGTTTCGACTTCCTTCCCCTTTCCTTTTGATGCTGGAAGTTGAGGTTCTGAAAGCTTCTTTCCTCCCCTGAGTGTCATTTGATTTGCTTCAGGGGTTTGATTTTTTCTTTTTCTTTTGGGAAGAATAGGGGGTTTCCTCATCAGAATCTGAGTCTGTGACTGCATCAATTCTCCGAACTCAATGATAATCGGACGGTGATCCTCGTCATCATCATCATTACGAGGGATTCTGGTGCGCCATCCTTCTGACATAAACTCGTCTAGCATTACAGGTGTGCGTTGCTTCTGAACGTACTGTACTCATCCGTTAGCTGTTTGATGAGCTCTTCGAGAGTAATGAAAGGCATAGGCTGTTGAGAAACCAAGCCCTTCGACTTTTGAGCTTGATTTTTTTTTTTAGTATACTTCTTTTTTTCTTTTGAGGAGGCACCAACTTAATGGTCAATTTAGACACGTGGGAAGGCTGTATCTTCTTCTTTTCGCTCGCCTTGCGCTTGGTACACACGGTCCATCCTTCTTCATTTCCTCATCGGAAAAAAAAAATGAGAGTCAGATTCATAGAGATCCTCGAGCGAAGGGAGTGGATACTTTTGATCTTCCTCCAGAGCCACTGTTTCTGTCATCGGGCTTAAAGCGGATGTTGAGGCTTATGGTGAGCACATGTACGACAGAAGAGGGAGCAGGAGGAGAAGCGCTACGGAGAACAAGAAGTTCTTAAGTTTAAGGATTCATTTCTACCAGGTGATGTCGAAGCGGACTTATTAAATAAGTTTCAGAATCTGAGACAAGGTTGTTTTTATTTTTAAATCTCTATGAGAGAGTACATGGAGGAGTTTAACTGTCTCTACGATATAGAGTGAAGGAGGGAGACAAGAGGCAATATTCGAGCTGACTTGAGCACGAATTGCATTTGTGTTTGCTGGACAGCGTAGAAGCAGCATACCGTATTGCTTCTCAGGTCGAAGGAGGCCTTTCCAGGTTGAAGCATTTTCTACGGCGGTTCATCTTATCAACAGGTTCTCGTGTGCTTTCATATATCTCGCCCTTCGAAGTACTGTTCGGGCGTGCTTCGGATTATCAGTACATGTGCACACACGCATCTTGCACCATATGGATCATCAAAATTCTCGCCCAAGACACTTTCCTGTGTCTTTATTGGATACAGTCCGAATCACAAAGGATATCGCTGCCTCGATACCGCTACAGGCCTGGTTTATATATCACGCCATGTTGTCTTTGACGAAATGCATTTTCCCTGTGCAGATCAATCCCCGTCCTCGTCATCTTCATCATCGCCTGGTCGTTTATCCTCTCGGGTTGTAATACCTATCGATACTGCTAATCCGGTCTGGGACGTCATCTCGGTCTCACTCTTCTCCGCCATCGGTGCCCTGCGTATATACTATGCGGCCCACGTCTACCTCACCAGCTCGGGTCTCCATTCCCACCGATTCCCCTACCGCTCCTTCGACTACCTCCTCTCAGCAGGTTTGGAACCCTCCCCAAACCCTTTATTCAAGAAAAATTTCCAATCCTCCAAAAAAAAACCTCCATTGGTTATAGACAGTAGTCCACCGGCGGCACAAGCTCAAAAGAACATTCAGGAGAAGGGCTGCAAGAAGAGAGGAAGTGAAAGAGACGCAAGATGGATATGAAGGGGAAGAGAGGGAAGCAGGCTTACCAGAATAGGGGGGAAATTCGCTGGGAAGAAGGTAGCATAGATGTGCTGGGACTTTTTAAAAAGAAGAAAGACTATGCATATAAGAACTGCAGAGTGGTTCAAGACAAAGGAGAGATGCATGTGATAGGGGGTGGTGAGAAAATACCATATATTGGTACCACTCAACAAGCGTTCCGTACCATGGAGTTGGTGTTCATAAGTCAGTTTGCTTCTTTATTTGACTGACTTATGAACACCATAGACACATCCTACTTCACCCATTTTTTTTACGCATTCCTCACACCTGACCCCGTCTCATATGAGCAACCAGTGTACGAATCCGACAGTCCCTTGCTATCCAGCTTCACCACCACCCTTCATCACAAGAATCCACCGGTTAAGACCCTACTCTCTATTGCCGGAGACCACGCCATCTTCGCTCGCATGGTTACCAAAGCTTCATCACGTAATAGCTTCCACAATGGAGATTGGACGGAAATACGGATTCGATGGACTGGATCTCGATTGGGAGTTCCGCCAAAGCACTCAAGAGATGGAAGACCTCGGTGTCCTTCTGGAGGAGTGGCGGCTCGCGCTCATAAAAGAAGCCCGCACCACCAACCGGAAGCCGCTCCTGTTGACCGGAGCAGTCTACTTTGCGGTGGACTTCTTCCTCACCAACAAGAGCAAGTATCCTGTGGCTTCCATAATCAAAAACGTGGACTGGGTCAACATGATGTGTTTTGACTACCATGGGAGCTGGGACACGTCAGCCACTGGGACCCATGCTTGGCTAAGAGTTCTAACTGCTCTAGTTGAGACTGCAGCTTCCTACCGAAAATCAAAGAAAGCAAAGACGAGCTGCTAGCTGGTCTCATTCCTCGCCGTGACCGGATCACCCGCTATTACCGGTGCTTTCTTTGCTTACCTCACTCAAGCAGTGAAGTAGATAGTCTATGATTCTTTTTACATGAATAAAGAAAAAGTCAATATTAATGCAAAGTCTACCTGCTGCTTCCCGGTCAACAACCAATTCAGGGGTCATTAGTCCTCTAACAGTTTGAGGGTTACCTCTTTCTTTGACTTTGAGCCGAAAGGCTCTGCCTTCCCTCTTTATTTTCTTTGATGAGTCTTGGTCCAATTGTTTTTACGCGAGATTGCCACTGCCAATTGTTCCTCTCCTTCAACAAGGGAGAGGTCGACCAAGATCCGTGATCTGTCAGCTTTTAGAGAGATAGAACGTTTTTCATCATTTCTAAGAAAAAAAATCAAAGAGAGCCCTATTTGACAATCCTACCTGCCCGATACTGGAATGGACTCGTGTTCAAGCCACATACATGGTTAACTACCTATGTTGTTCAACTTCCATTATTATGTAGTTACAAAATGAAAGTTAGTAGGCGCGTAGCGGCTCACTTTCATAAAGACGAGAATATCCCAAATCTTATTAACAAAAAAAAACAATTCGATCAATCGTTTCATTTGTCTAGTTCCAGTTCGGTTGTTGATAGGTTTGATGCGAACACAGTTCCTTTTGCTTTCTCCGAGACAGCTGAACAGTTATTTGTCTTCATCCCATAACGACTTAAGGCTGGAACATCACACCGAACTCTCCATTCGCGAATAACGTACCATGATTTTCGCAATGAATTGAGCCTTCAATGGAGCCCGATAGAAAACTGCTGTCCTAATAAAGCAGGAGCGGTAATGGCCACACCAGGCCGGCCCGGCAGAGGTCTCAATTCCGCACGGTAACTCAATCCGTTTGATTGCAATGTGGTAACGGCTGCAGGAGAATTTAAAAAGAGCTTCGGGTCAATCAACCAACGTTAACCCTGACGCAGGCTTTCTTAGAACATCCCGTGGGAATGACCGTCCACGAGGAAGATGCACTAACTACAATACCGCGACTTCTCTTTTAACATCGGGCGGGAATGAGCGTCCACCCGGAAGGCACATGTTGACTAGGGCTTCACTTTGAAGCTTTCGCAATGCTTCCCTGTGCGGGTTGGAGTGAGAAGGTCCCAAATCTCTATTTTGGCTTGAATCTTATTCAATTGGGTGGACACATCATAAGAAGGCTCTGCTTTCCTTACTTGAGGATTTGATGTAAGGGGAACTGATGACGTCTCACCTTGAGACGTAGCGGGCTGTTGGAGGTTTGCTGGCTTCGTTCCTGACCTAGGAATCTTTCCAATTTCATCACAACTCTCAGACTGTGCATGAGGTGCGGCTCCAAAACTGTAATCGAAAGGCACCGAGTGGGTGTCGTAACTCAATCCGGGCAAGTGAAGCGGTTCGGGGGATGAAAGAACGAGGGGTTGAATTGTTGTGGATGCCGCGGCGGCGATGGTTAGGGGCCCGGGTCTCGAGATCGCATTTATCAAATAGCATGATGATCGAGACGAATTCAGTGATTCCGATTGGGGTTTTCTAGGTTGGTTATGATCTCTCCTATTGTGTCAGGCCTTCCCAGAATGATCGGTGCTCTATCCGGTTTTGGGACGTATCATTCAACTGCGATACTTGTCTCAACAGATCAGCTAACTGAAAAAGGCCCGGTTTAGGCTCTTTTTCCTTCAACCTTCATTTTTCCTGAAATGACCATATCATTCTTGAAACTTCTAGCTTGTTCAATCAAATCATCCAGTGGACTGGGGAAGCGGTACTCGACTTTGATCGACTACTTATTCTTCCCAACTTTCCCGATTTGAGCGAATGTTGATCAAAGTCAACACTTGTTGCAGGAAGTAAGACAGCGACCAGATGGTGCCCCCGTTTGAATTTCTAATGACGACCACGGCTGGAAAACACTTCGTTCATCTTACCTATGAAGGGTGAGTATCCCCAGTGTGAGACTGTACCCGAAAACCATTACAGGTTAGACGCTACTGATTGATCAGTGGGACTCCCCTTTCTCACGAGCAGCTTGCTTCCTCGTGCTACCGCAGGCGCTTCTTGATGGGCCGTGATTTATTTATTTGTTGAAAAACATGGATGGCTCTGTGAAAGTGGAGAGGGTTGCTTTTTCTTTTTCATAGGTCAAGGAATGACAGGTTGACAATGCCAAAATGTTGGCCTGGATTGTGAACTCAGTTGAGCCATCAATTGGAATCCATCTGACTTTCAGACGGCGAAGGAGACTGGGGATTATCTGAACGGGCTATATGTTCAGTCTAATGAAGCCAAGTGTGATCGGTTGGAGATCGACAGTCGTGCAGAGCGTAAGGGAGATCGCTCCATTCAGGAGTTTGACTCTGTCATGACTGGATATTGGAATCAGCTGGCTATGATGGAGCCCCAGTTTCCCGGTGAGTAAGCTGTGATCTTTCAGAGGTATCGCGAGAGGTAGCGTTTGTATTAGTTTCTAATGGCTCTCCGACCAGAGTTTGAGTCTTTGCGAGGACAGATTATTCATAGCACCCCTACCTACTAATAAGCCCCGACTGTTAATGCATCTTAGTTGATCCTTATCTTGTCTTCTTCCCTCTTTCTATCCTCCAGCTTCTTTTTCAGCCCAGCCAACCTTTTATCCAACTCTCCTATTTCTTGGGCCTTCTTCTCTCCCTCAAACTCTAAAAGCTGACTTGAACGTTTTTCCCCGGCTTGGAAAGTTTCCCCCAGAATCTTCAACGCCTCTTCATTCAACCTCGTTCTTGGCCTCTTCTAGCTTTGCCTTTGTCCTCTCAACCTCTATAAGCCACGCATTCACGTGCCTTACATCAAATCTTGTCACTACACAGCCTGAAAGGTTCTCGCGGATTTTCTCTATACGTTCAGAAGGTGTGTCTGGAGTTACAGCCATCACCTGATGTACGTGCGCCAGAAGAGCCCAGCTAAAGCTTCGAAGATGTGGCCAGAGTCACTACCCAACTCATACATCGGGTTTTGTGGAAGGCGTCTGAAGAAGTAAGGATACTCCTTAAAAACCTTGGCCCCCACAGGCCAACAAGTCATCGCTAATGGGGGCTTTGGAAAAGGGCTTTTTTGGCAACAAAACAAAGAAACCGTTCCTTTCAAAATACTTGAGCTCCTATACGAGCCAAGTCCGTTCAGAAATCTCAGCATCCATTCCCGGATCCTCCAGAACGGGGGCTGGAATATCAACTCCCTAAGCACTGAGGGTGGCGTTCTAGGCTCAACCCGTACTTCCACATCCTGACTGACCGTTCCTCCTGAAGTCAAGATCAGTTTCAAGAGTCTTTTGCCGATCGCCTCCCTTCGTGCTTCTCTCTCGAAATCAAATCAATGATCGGCTAGTCGGAGCAGCATCCAACTGAAAGACGGGACTCTACAGCAGTGGCAAAGGATTCCCTCACCAAATGCTGGATACCAACCAATCCATTCCCTCTATCGAGATATAAATAGAGAAATCAGTGTTCCCTGTCCCGGGGCAGAAGCTGCCTCCCCTCCTTGTTGGAAGACTACCCTAATCCCTTTCAGTTCGTTTTGAAGTTCTCTTTCCCCAATCAAAAAGTGCAAAAGCTCGCGCCCTTGTTTTCGTCTCTTTGTGAGACGCAAAACTCTTGTCTCACGCCTCATTTCCATTTATGGCTTATTGCCAGAAGACTGGTGCGATAAAAGAATCTGTTTCGGCGAATAGGGCCAAAAAAGACAAGAATCAGTTTTCAGTTAGTTTGGCAATCAATCAATCAAATACGAAGAATGAAAGTCTGGTTTTCAAAGAAGTTTGTCTTAGTTGTGAAAGAGTTCGAATTTGTTGGAGAGATGGAACTAATTAACGTAGTTCACTTCTCCTGGTGCAAAACAAAAGAAGAAGTGGTTTCGTTCTTCCAGCCTTGAAAGAAGAGCAAGCAAATGGTTCTGCCTGGCTACTGCTACTGGAACTTCTTAATCACTTGCTTCACCAACCGCATCAACTGCTTCATTGACGGCTGAACCCCTCTGTAATGAGAAGGGGGCTCAACATTGGCTGGCTCTTCCTGAAGGATCTAATGATTCAACGACTTGATCAACCGAAAAATCACGAGATATGGAACTGGTGAAAAAACAACCCTGGTGTGGACCTGAACGGTAAAAATGAGTCCTATACTCAGACTACTGTTCTATGGCTATGCTATCACTACTGATGGAATAGCTTGAATAGAATAGACCGCATTAGTATACAGTTTATGATGAGTTCGGGAGGTAGTCCACGAAAGCATTGAGTGCTCCTCCGCCCCATCTAGTGCAGTTTCACCCTTCCAAGCGAATCCATATCCATAACCGGCGGATCCAGTCCATATGTTTGACCTGAAACTCCTCCTTAGAATCAATCCAAAGATTTGACTCTTATGTTGTTGGTTGGTCAAAGGATCATCATAAAAGAAGACTGATGAATCCTGTCTTCCGGCCTTTCCCCCAACCACTTCCCCCAATCCTGCCCCACTTTTCTTGCAAAAGAAGAAAAATCCACCTAAAGTGATTTGGAACTAGTCGAAGTGATCAACGATGTTTTCTCATAGAACTGCTAGAGCAGTCACAATCTTTTGAGATGCAAGGCAAGGCGCGTAGCGGGGAGCTCTCACTATCGCCGGTACTTATGAACATCTTTTTGCATTCATTTGATCTTTTCTATTGTTGTGTGTTAAAGGAGTCTAAAAAAGTGTTCAGTGCAGTGACTCAAAGGAAAACAAAAATAAAAAATACAACAACAAATCTTCTTCTTTTTCCGTGTGAAAGCAAAACCCCTCTCAGTGCGGGTCCCCAGTAGTCAGAGCAGATTTCATTTAGAATAACAAACAGGTAACAATACATTGAAAACAATAGATCTAACAAGGCAAAGCAAAGCCTAAATAAAAAAGAGAAAAAGAATAGATAATATCTATTCTATTATCATAGATAAAGAAAGTCGGATAAAGGCGGGCTCCTTCTCGCCTATACAACATGTTGGGAGGGACACTTTCCAATATTTTCGGAGATCCACGGAAGAATCAAAGAAATCTATGTTAGAGTACTGGAAGCATATAGTTAGTTAGGGTAGGGGTGATCTATGATCTTGAAAGTCAAGATAAATTGTTGGCGCTCGAGTGAGATAGTCTTCGAGAGTAGAGGTAGACACCCATTGTAGATTCCAGCCGAGAAGACCAGGAAAAGGATAAGGATAAAGAATGTCATATATATCAGGAGCTAGATCAGTTCCCGATGAACAAGTCAGAATTGCCTCAACAAAAATGGATGGAATTGGACCTAAAAAAGCCATTCAGGTTCGTTATCGATTAGGTATCAGTGGGAACATCAAGATGAATGAGTTAACTAAGTATCAGATCGACCAAATTGAACAAATGATAGGTCAAGATCATGTTGTTCATTGGGAATTGAAGAGGGGAGAACGAGCAGACATCGAACGATTAATTTCTATTTATCGTTATCGTGGAATTCGTCATCAAGATGGATCGCCCTTACGCGGTCAACGAACTCATACTAATGCAAGGACTTTTCGCAAGCAAAGGAAATGCAAGACGACTACCAAATGAAGAAGAAAATCATGAAGAAAATCATTTATTTTTTACCATACCTTCTGCCTATTTTGAGAGCAATTTTGCAGATTGTTTCTTTCGTAATAAATGGTGATGATTCTTTCATCCATTTTATGAATGGTGATGATTCTTTCATCCATTTTATGGACGATCCTAGTCATCATAGAGGGCAGAACCCTATACCTGATCTTAACTATCCTCCTTTTTTGGAAGATGATGATGATAGATGGCGGACCCTGCGCCCTGGACCTGATCTTAACTATCCTCCTTTTTTGGAAGATGATGAGCAACCTAAAGATGATGATGAGCAACCTAAAGATGATGATGATAGATGGCGGACCCTGCGCCCTGCTGGGCCTGATCTTAACTATCTTCCTTTTTTTAATGAGCCATTAACGGAGGCGGAAATAATAAGGGCCAATGCGCTTGACAAAGGGAAGAAGGAGCTCCTCGCTTGTGTGAAGAATCTCTATCGCGCACATAAACTGCCTCCGGTAGAGGAGGAGGCGTATTCAATTATGGTTAACTTTTTCCTAATAGACATCGAGGATCTAACCCCGGAAATCTATTTCTCTATAAGAAGAGAGTTAGAGCTTGAAGGCATAAATAGCAGAAGATGGAAAGATTTTTATACGAGCTGGACTAAGAGCGAGTACGAGTAATGGAATGCAAAAAACTAACATTTCACAGCGATGGCTATTCATTCAAGTCTTCGGGTAGCACCACCAGATCTTCAACAAGGTGGAAATTCTCGTATTCCGTATGTACATGTTCCTGCGGCTCGGCTTCGTCCGTCAAGCGACTGCTTCCGCCTCTGACGGCTTTCGCTATCGCTCATGACTGGTGGTTGTCTCTATGTAGTGATCGGCCTTCGTTAAGCTTCGCCAGAAGCGACTAGTCGCTTCCCGAATGCCTCTTGTACTAATGTATGTGTATAGTCTAGTCTTTCCAATGCCTCCTTCCTTGCCGCCAACGCACGCTAGACGGAGAGTAAGCAAGCTACCTTGCTTGCATTGCATTCGTTAAACGGTAGCTTCCGCGCCCTTCCTGCCTGCGGAAATTGATGTGAATGATCGTGTCTTCGACATCCTATTCAGTCTGATTAGATATGTCATTGAAACAAATCTGTTCTGTCTCTGTTTTCTTTTCGGATTCCGAGGATGAGCCAGCCGATCCTAACATCATTTATGAGGAGCCGGACGACGAAGCCTCCTCCTCAGATAAAGATGTCTCCGAGGCGACCGGACTTCAACTATTTTGATTTCTTAGGCGGGTTCGGTCAGGAGGAGGAGGGATGCTGCTTTCTATCAGTCCCAAGCGGATACCCCCCTGCTTCCACGGTCCGCTTACCGAGGAAAAGATGCGGGAGGACCCGGGGCCAGAGCAAGTTGGGTTGGGGTATAGAGCCGTAAGCGCGGTGGGGGGTGACAGAGGACGTGCTCGTACGGTTCATAGTGGGGTATGATATTCTCGTGGATTGTTGGGAACTTGAAGTCCTCTATATTCGAAATATGCCTTTCTAGGAGCATTACGATCTGCAGCTCAAATGGTCCCTTATGAAGTCTCTATTGGTCTTATTCTTATTGTGCGCCTTGTGAGCACGTTTGGATCCGCGAAGGCAATCGCTCGGATGTTCCCCTAACCCAACCCGGGAACGGACCGGAGGGAACCGCAGCATGAGGAATGTCCGCGTCTCGTCGCAAGGCGCGTAGCGTTTGAGTTTTTGGTCATAGGGCGGGCTTTTGGCGGGCAGTGCAGTCCGGGGCACAAGGGTCCTGGTACTACCCAGGTGCGAAGAACCCCGGAGGGGACTGCAATGAGCAGAAATGTCACTCACCGGCCTAAACGACGAGCAAACACTCGAACGTGAGAGCAAGGGATCACCCAACGAATGGACGAGGGGGAGGCAAGAACCATGCTTTCAGAGAAGTGGCGGTCCGAATCAACTCTGAACTGCGATAATAACTGACTAAGCCGTGCCGTAAGGGGGGCATTCTCCACAACACGGGACGGGGCCAAGCCCTGAATGTATGGGTGACAGATCGGCCATAGGAGTACTCCGGGATATACACCAGGGCAACTAATGTCGAGCATACGACGATGCCGCCCGTTTTCATTTCGTGGAAAGTCCCCGGCAGAGGAAAGGGCTGTAGGTGATGGCGCGTTCTGCTTCTTAGGGCGCAGAAATCGTTCCTATGGGGTCGTGCGTGGCAGCTGGTATAGATGATGAAAGGCGGGCCGCTTGAACTTGAACCGGGACCTATTGCGGCAAGCAAAGCAGAATAGGAAAGGGGGCCGAGTGATGAGTGCCTTTTTAGTCATAAATCGAAAAAGGGTTGAATGTGGAGCTAACATGGCTGGCTACAAGTATAGCCAAAGAAAGATGAGACGGGACGGACTGCAGAGGCCGCAGCGGGATTACCAGAGGAAAGCCCGCCCCCGCTAGCTAACATAGATATCTATTCTCGGTGCGCATATTCTCTATTTAGAATCTCTTCGCGACCAGGCCAGGCCGAATCGGGCCACCACTTGGGATGGGAATGGCTCAGCCCACATGCATTATTTGATGAAAGCACTCCAGTTCAGTCGCCTCCGATCAGTGGCTTGTCAACCACCGGACCGTAGCTCCTCACCAAATGCCCTTGGGTTAGGACAACACAGCACATGAGTAGTTCGCTCAAGGACCACACCCTCTCGAGAGCAGGATGCCGGCCGAGATGGAGCTGGGAGCCAACCTATACTTTCCTTGGGCTTGCTTTGCCCCAACATCTAAATAAGGGGCGGGCGCCGAAAAGGAACCAGTGACGCCTTTTCGACGAAAGTTTAGCTTGGTAGGCGCTGCTTACTCACCCTACTCCCTCAGACAATGCAATGCTCTGAACACGAAAGTTTGCAGTTCAGCCCCCTTCTCCCATGCGGAGTCACAGGCAGCGCCTCGGAAAAAAGCACGGACGAGCCACATGCAGGGAAACTTGCACGTGTGGTTCTGGCCGGGGACCCCGGTATACTGTACTAATATGTGTAGGTCCCTGTAATTCGAGTGAGATTGTCATGGCGCAAAAGCAGATATGGTCCGGTATTCCCTTGTTCCCTGTATTGGTTATGTTCCTTATTCCTTGTCTAGCAGAAACTAATCGAGCTCCGTCTGATCTCCCAGAAGCGGAAGCTGAATCAGTTGCAGGCTATAATGTAGAATATGCGCGGGATGCGATCCTTAATAGTTCACTGTTGGCGGAAGCCAATGTCCCGGGGTCCCGGGGACTCATTCTGACTTAAACAAGGGGTGGGTCTTTACCAACTTCAAAATCCAAGATTTTAGGGAAGAAAAAAGAGGGGCACTCTTCATTCTTCATTCGAAACTCATGAATGTCGGGTCGGGGGTTTCTGCCTTGTTATCAAAAAGGGGAGTTGGGTAAAGCAAACTCCCTCCTTGGACAAGCACGGGGCTTAGTCAAGTAGAACCGGGTTGCGCTGCTTGATGCTCCGATCGAAAACAAATCAGTGGGGCCATGCCGGTACGACAGAATATGCGTTAGAAAGGTCAATCCCTCCCCCCCTTTGTTAGTCAAAAAGAAAAAGGGCCGAACTTCTTAAAAAGCAGCCCGCCCGCTTCCATAGAACAATATCGTGGCAACGTAGACCTAAGTGGGTTTATTGGATCCTGGGGAACCATCACAAGTACGGCCGGCCTATAGAACGAGAATGCCGTGTCGTCCAGCGGAGCTTAGAAGAAGGTGACTCGGAGCCTAGAAGAAGGAAGAAGGTGACTCGCGCAGACAGCTGACTCCTTTTCAATAGAAAGGAATAGCCAAACCAACCCAGCTGGCTGGTCAATCTCAGTGATCTTATCGGCCGGCAAACCGGAGACGGACGACCACGGTCCCGACCTTACCAGCACCGTAGGTTTACTAATCAATGAAGCCCCTCAACCTACTATCTTTTCAACCAAAGTCAACCAAGCCTAACCAAACCGTCATGGTCACGACATGTTGTTGATATTGATTGAGTTGGAGGGAGTCAGAGACTACCACGGAATCCATCCATAAACCGTCACCCCGGTGACCTTCGTCACCAAAGCATCACGACAGTTTCCAAAGGTTACCCGTCATCTCATCTCCAGTGGGGGCCCAAGAAGTCGGAGCACGTAGGAATGCCGACCACTACATAAGCCACGTCTGGCTGAGGCGAGCAGCAAGCGGGGGAGAGTCAAGTAAAGTACAACAACGTTGGGGTAGGACGCGTCTACTTTAGGGTTGCTTTGGCGCGCTAATCTTGCCTTTTTCAGCAGGCCGAAGGGTTGTAGCGCGCTAGCGCGCCTTCCCTCCTTCTCTCACTTCGGAAAGATTTTGCAGTATTTTCTTATGATGACCTGGTCGAGAGAGTACGAAACATCGGTGTAAAAGATTGAGTGAGATCAGTGAGGTTGGTTATAGGTTGGCCTGGCCTAAAATGCGCGGCTTACGAAAAGGTAAGCGGTTAGGTTGACTTTGCCCCCATTTTAGCCTTTTTCTGAATCGGAAGAGTTTACCATTTTTCTTCTCCGCGGGATCTCTGTTTCCCAGCCACTAAGGTTCCGTTCGGTCCTCTTCCCCATGGGTATGGTATATGAACGTGAGAGCAGAGCAGGAAGTTCTAGCATAAGAAATCCTTCTATTCCAAAAGTCGAATAGGCCGAGTGAACTGCGTGTGTCCTGCCTCCGGGGAATCACGTCTATCGAATGAATGATAGAAGAAAGAAATGCACTTTGTGAATACTTCGTTTTTCGACACCACTGACGCTCGTAGTGGAGCATCAAAAATCAATCAATCAAAGCCATTTCGCCATCTGCTGATTCTTTTTTTAAGGCGCGCGCGAGAAAGCTCCTATTTCATACTTAAGATATGCCTTACCGAAAGTGCACGCCCACTTCTGTTTCCTTGCAATAAGCTTCCTCCAGGGGGCATTCTCCACAAACAACTGAGTGTTTCCAGAGATTGATTTTCTCCCCTGTTCCAGGAACCATGATGGAATTCTCTTCCATGTTTGAATCATTCCCATCCACCCAAAGACTCATCTCCTATTTTCTTAGCCTATATAGTAAATGGTTTCTAGTCATTCTTCGAAAGGTTTTTATCTACCATTACCCTTATTACCAAAGAGTCGAAGGTGTTTGAGTTCTCCATAATTGGTTTAGCTCTCAGCATTCGGCTGACACTCCCACCGCGACACCCGGTTGGCAAACCGTTTTCCTTTGCCAACACAACAGACGGGCTGTTCCATAACCATTCTCTCATGATTTGATCTATACGTTCTTCCACCTGGTTCTTTCCATTATTTCCCAGCATCACCTTTCTCAGTTTGACTCTTCCAGGGAGCGATAGCCACCGTACCGATTGCTCCAGTTCAATTCCATTATTCTTCGTTGGATTTTATCTATGACCGCGTCCTTCTTTACTATGTTAGGGCTTTCTTGTTTGTCTTTTTCCTGGGGACTGACTTTCCTTTATATGAATATAGATCTTCACTCCTAGCTGCACTGATGCCCAACATATCTTGGATTCCACTATGGGCTCTATTTTCTTGGAGGAGCTTTTCCTTGATTGAATTGCTGCTCCATAGGCTCTGCAGAACTGATATAGAATTTTTCGGAGACCTGGAGCTTCCTTGGATGATGCTTCCCCTACGTCTTTCGTGTCATCGGCGAAAAGCCAATGATTCATTGCTCTTGCAGTCGGGGCTAGAAGCAACCCCCCCTTCTTCCATTGCTATGTTTAGTCATCTACCCGGGATTTCGGCAATAATGATGTATGGGTAGGGGGAATCCTCTGCGACTTTTGAAAGCTTCCTGGTCTGCCATTTACTATTGCCGCAATCCAAGACTTTGAAATGCAGGGCTCTTTTTAAAGAAAGATGATTTGAAAGATGAATTTCACATTGACCCTTGAGCGTTGTCCATGTCCAGTTTCACTATCTTCTTCTTTTCCCTATGGTCTCAACCCAGCTACCACTGTACCAGTTTCACTCTGTGGCACTGTGCTTCTTTCTATCCTGGTTTTGCTAACCAAAAAAACCTATTGATTGATGAGCGGTACTCTTGATCTGGTTGAGCTAGCTCCAACTTCCTTCTTCCGTTGGTTGAGAGACAGCCAGCTTGCGCTTCTTTCTCCATCCATTGACTGTCCACTGCTTGCTGCTATCAGACTGTCTTGGTCTTTGCTCCCTGCTGCCCTGACTATGAGAGCTCTGTCTTGTCTGCTCCTCCTGGAAAAAACCACCCAAGCGTACGTACTGTCCATTTTCTTCAAAGACAGGGGTGGCATTGGTCGATCAGAATCCAGCAGCCTGTAGTGAAAGAAGAAGGGAGTGCGTCACCCTGCCGAGAGAAAACCATAGTTCTTTAGTTCTTTCAAAAGTACGGGCATTTAGCAAATTGGTCTTGTGTCGGGGGTCATTCAAAATCAGAGTGGGAAGCAGACAGCGGTTAGGAAGATTAGGAAACAAGAGTGCGGCAAGAATTGGTCTTTCAGTTGGGGTTTTGTCTTCCCTCTTTCCTTGGTTTCAGAAGGGGACTCTATGAAGTCAGTGGGAAAAGATTGCCTACAACCCTTGCTTGCTCCTTTCCTGGCTTGTGGACCATGACCTGCTACTCAACACTCGGGACCTAGCCCTTCTGTCCAATGAAAAGCAATCCTTTTCTGCTTCCTAACGACTATGACTTTCGCTGACAGGATTGTGAGACCACACCGCTGGAACAAGGAAGAAAGAGGGCCCCCTCCCTGATTGAACGAGCTCAGATCAATCTTCCATGTCTGTGGTTGAGTCAGACAAGATCAAAGTAGATCTGTCATGGCATGGTCCATATTGAGAATCGAGGTCAGGCGCGAAGCGTCAGCGCTTCCATTCAAAGATTCGAGGATGAACGAGAGATTCAAGTACGCCTGCCTAGAGTAGAGGTGTGTGCGAGAGAAAAGAAAAAGAGCAGAACCCTCGAAAAGCGGGAAGAGAGGCAGAATCACAGTGATGGGAAGCAGTGAGGGAAAAAGGAGCTGAGGCTCGATCAAAGACAGGGAAAGGGTGTCTTGCTTTCGGGTCATATACAGTCATAGCAAGCCGTGGTGACCTCATTTTCATATCATCCCGTAATGTCTAAGGGGTCAAATTCATAGTAACGCGTGCTGCTGACCAAATTCAATTCAAAGTGCGAGTCCAATAAGTTTCCGTGCAAGCTGTCAATGTGTTCAACTAAAAAAGAGTCGACGAGATTGACTACAGTTAGAAAAAGAGGTAACCCGCTGAATCAACCCTATATTGTTGACGACTTCTGAAGTCCGATCTCTTGACGAATAGAAGGCGCTGTAAGCGGATTGTGCCCCCTTACTTCAGTCAAAGTATAACCTACCCATTTGAAGACCCCGCTTTTGGAACGGGTTGTCAAAAAGAAAAAAATGCATCTGAATGAGCAGGTAGACAGCCCCCATCATGCAGAACTTCCCAACGTCGTCTTCATTAGTTTATGCACGAATTGGGATAAGCGGTTTTCAATGCGTAGAGCAAGGAAGTTTGCCTCAATCGCTCCAGTTTCAGTTGGCTGTATATAAAAAAAGCTAGCTAGACTTTTGCTGGGCCAAGTAAATGGTGCTTGAAGATCACTCATGGTGTTGAATTCTAGCTATGCCACCAGGAGAGAGCCTCAATGTTCTTTCTCTATCACTTTGTGCAGGAAATGGAATCCCTCCAGACTAGACTATCAAGATCAGGGCTCCCACTCTCATTCCAATGTATCAAAGAGTCTTGGTCAAGTCATTGACAACTTTGGTACTGATGATCGATAGATAGGGTTTCAGTCAAAGCACAACTAGAGACTGTCAACGAATCAGTTAGAAGAAATGGTATAGCACACTCACCCAGTTAGAACTGGGGAGTCACGATTAAGAAAAAGCCAGTCTATTGTCCGCCCAATCTCCCCCCTCCTCCACACTGGAAATCAAGGACAAGTGCTAGTAGGAATTCAGCCAGGAGAAGAAAAAAAAAAGCCATAGATCATCCGCTAGCTATGTGAACATAGTTTAGACAGTGTGCCCAAAACGAGAAAAAGCCAAGCTTTAAGGAGAAAGTTTACAGACAAAGATAAAGAACTGGATCAAATTTGACTCCCTTAGGTGGTAAAGATCTTGGAAAAAGGTCAGAGACAAGAAAGGGCTTTCGTCGACCAGTAGGACAACCAGATTGAAAAATGAAGTAAGCAAAAAGGCTTCGGTAAGCAGCAGCCCCACCAAGTAGTCAATGCAGTCAAAGCCAAAGGATTCCTCTTTGGTTTGGAGCTGTAAGCAGCCCTCACAGTCCAGTGGTAACCCGAGAGGTCAGTTAGGTCAGGAAATACAGCCCAATCAAGTGAGGTCGGAAAGACAAGCTAGTGGACTCCTCTGTCCCTTGTCCCTTTCCACAAAATGCCTTAAACAAAATAAACCAAACCTTAGGTGCGGTTACCCCAGAAAAAGCCCGTAGTAGTGTCAATAGTTTCGATTTTAGCCGTAGAGGACCGCTCTCGATTTGCTAGAGCTTTTTGTGGCTCTCTTCTATCAAAAAAGCTAGAAATCGAACTCAATTGCTCAGTCCCCAGGAATGACAAAGAATTCCCAAGGGTTAGCGAAGAAAGAAGCCTACTTGAGGAGGGCTGCCAAGAGGAGGAAGCCTACATGGAGCAAGTTGACTCACTTTATGTTATGTGACGAGTTCGCTTCGCTATTACGGCCCAGTTCTTCCACGAGCGAAGGCCCGTCCGTCAAATTGAGGATCCTCATTAACGCAATACCATGGATGCTTAGAGATTCAGCGAGTGAACTAGGTTTTTTTTAGTATTCCTTCTCGAGCTTCTATTTCTTCTGTTAAGGGAGATTCGGGAAAAGATGGAATAGGAAGACGTGTTTCCAGAACGAACAAGATACGGGTGGAGAAGGGGGAGTTAGCAAAGTTAGACAAGATTGGAATGGGCATAGGAACATGTATTGATGTACTGAGTAGATCACCGTAAAAACTAACACAAAAATACGTATAAAAACCGATTCGATTCCATGCTCAAGAATGAAGGGGGGAGTATGAGGAAGGCCGACTTTCTATATGAAGATGAAAAAAGGAAAAGGGCGCAGCACATTTCTGACTTAAGAATATGACTGAATGAAGAAGAGCTCCTTATTCCTTATGTGGATCACTTTACCACCATCTGAAATGCGCGAAACTTCGATTGGTGGAAGCCAGTCCATGAAGATTCTCTCTTCTCTTACGTGCAATTCCCCTCTTTCGGTAAGCATCCAGTATCTCAGCAAATGAACATTTCTCTAAGCTTATCCTGTAGCTTATACGTCGTTTGAAAGCTGCTCCAAGGATCCAACGAATAGCTAAGGTTTGTTGACGATCCCTGGCTACAATCCCAGGGACATCATAAATAGTACCTGCGACTCCTACTTTTACCACTTCGCATATGGGCTTTATATTATCTACGGCGTCAACCATAAGTTTGATTACATCGCGTTCAGTTCGAGCTGGGCGATGAAAAGTTTTATAAACAATAGCACGAACTCTCGTTCTTTTACCATCTTTCATGCGAAAGTTGACCAACTTCTTGATCAATTGTTTTTGCTCACCATCCAAGTCCCCCATATAGCTGAGAATTTCCGAGCAATTGGAAGCCGCTTTCGATGACAAGGCGCGTAGCGAATTGATATTACGCGATCGTTACTGTCCATCTTTATCAGCCAACTCCCCTGTTTCCTTCCATAACTAATATCGTACGAATGAAGTTCCTGAAGGAAGGAACCTTTATCAAATAACAAGCCAATTCCAACTCTTTGAGACCTGAGGAAATCAATTCTTTCATGAGGGCTTTAGCCTTTTTTTTTTTACATATGGACTTCTCTCCTTTTCCTGAATTAAGGAAGAAGAGATGTCAGATAGGCGAATTCCTTCATCCCTTACGAGGACTTCGATGACGCGAAGCCACTTTGACTTAGACGGTTTTTTCGTGAACCTGTCCTTCAGGAAGTTCTCTAGAGAACGGTACGTCACGTTTTGTATGGCAGTTTTCTGGACCGCCTACCTTTGTTCAGGCGTCCGTTCCTGCCCGTCGTCGGAAAGTGCTTTTTTCTGTCTTTTCCTTCCTCGCCTTGATGACGAAGAACTGCTGCCTCCATGAAAATACGTAACTTCTCGTTTTCGATTCCCTCCATTCATTCGTACTATGACGATGACGGATATGAGAAAGACCAAGAGAGAGGTTTTAGTAAATGAAAAAGGAAAGAGAAATACATTATAATAAAATGCTGTTTCCATTGCATTCAATTAAAGCCCTGCCAAACCAAAGCTCTTCGCTTCGCTCCTCCTACTCCTTATCCTTATCCTTTAGGATAGGATTGTCGTTGGTCCTTCATTTAATTAAGACAAGACAGATGGCCCTCTTCGAGGTTTCTCATCCGTTTTTTTTTTTATCTACGTCATGGAATGCACTTCGATTCTGCGAAGAATCGAAGAGTAGCCGCTACGCGGCTCGCTTCAATCACCAAGGCTGAACATTGGATTTGATTTTGTGGAAGAAGAGTGACGTAGCACGGAAAATAAAGTGCATTCACCAATGATGAATCCCACCTCGAAAGGTACCTCTTCGGCTTTCGGGCATTAGTTCCTCTGCGGAATTCTCTCTACTCTATGAAACCAGAAATTCTTCTTGTTTGATGATATTTACAACGTTAGAATTCAAGAAAAGAAGAAAAGAGCGTCGAAGCTTTCTTTGAAAGAAAGGAGCTTCGCGGATACGCGAAGTGAGATCTTAAACGAGCGGAGCTGGGATAAACGAACTATCTTCTTGCAAAGAGCAAGAGCGCAGATGGCCACTAAGCTAGCTATAGCAAGAGTTAGAAGATAAAAACAGAGAGCAATAGCGCGAAGAGAGAAGACATTTCAAGCCCCTAGCCGAGATCGTCGGAGCTAAGATGCACGAAGGAATGAATTCTTTTCCAAAAAGAATGAAATGAAACCGTAGCGCGCGGCTGCAGCTGTGTTTGCATGACGTCGCTCGCAGTTTCTCAGATTGGAATCGACCCGGTGCGGGCCAGCATGCGGAATGCTCCCAATTGGCTTGCGAAGATTGTGTCTAATGCGCTTTCTATTGTCCTATTGCTAGCGCTTATGAGCTCTGAAAGCGCGGAAATCTCGTAAATGATCAGCTTAGGTGTGAGTATCTAATATAGGTAACAAGGTTCCCAAGAATGCGTTTGATCTTCTCACCGTTGATGGCGAACCCAGCCCTGGTTTGTACCTAAATAAAAGGATTCTATGCATAGCAATCTCAATCCATTCTATCATTACTTCAGAATAAATTGCTCTGCCCCCCTAAATCAAAATGGAAAGCACCTGCAGCCTACAAGCGGAGGAGTCTTTAGGTAGTCTTTCCCTATTTCCGAGCTTGGTTGGTTAGCTCCTTTCGTACTTGTATTGTACTTGCTTTTCGTTGACTAAACCGCTGACTGGCCGGTTTGCGAGTGATGAACCGATCTCGGGGAAAAGGTCAGACTTGAGTTGTGAGTTCAGAGACAGAAGTGGTCAAGGGGCTAATTGACTCGCATGCTTACCGCGGAGCGGAAGTGAGTACTTAAGCGGACTTAGCCGCTGATTGAACTGATCTCGAAGCGGACCGGGTTGCGTCTACGGCGGGAAGGGTAGGATTTTGGTTTGTTGGGGCAAGGAGTAGTTTCTTTTCCGCCAGGGGAGGAACGAATCCACGAATCAAACAAGTGAACCATGTTGTTCGAAGCGATCCAAGGTTGACTGGGACTACGTACTACGCGAATCAATTATTCGTTCGGTCAAGTCCAATGCTGAGATGACTGGACTCCAAAAAGAATAACATAGGGCCTCGAAAGTAACATCAAGCAACCCTGGCCAAGCACTCGGAAAGCCCAATCTATGATCCTCAACAAAAAAAAGTGAAACGCCGCTACGCGCCTATACTATATATGAAATATGAAGCTATGCAAATAGTTTATACTCATCTGTTGACGGAAGAAAGCCTGGGTTGCCAACCTTTGCTTTTGTTGTGCCGGAAGGGGAAGTCCGGAAGGCTAGGCAAGAGTTTGATTTTCCGCGAATGACGAGGCTTTGACTTCCTATCACGGCAGCTAGCTGAGACAGAGACCATTGACCTAGGAGATGACCTCTTCGGTTAGGGATTAGCGCGCTGTTGGATGACATTTTAGACGAAGGCATGAGTAGCATAGGTGCCTCGGGAGTGACTCCCTTAGCAACCTTGACATCAAATCAGTTTAGAGACAGCTACAGTGGGACAGTTCTTCTGGAAAACATAATACAACCAACCAGCAATTCAACCACTCGAAAACAAACTAATCTATTCAAATCAAACAAAAAAACAAACCACTACGCCTAGAAAAAGAACCCTTCTTTGATTGAGGGGATCCTGGGACTGGTGGTGATTGACCCTATTAATGAACTAACACCAACCGAATCGAGAAGGCCTTGGCCCTTTTGAAGACCCAGGCAGGCTTGATGTCAATCCTTAGTTTAGTTTCATTTTGTCTTTTGCCTGGATTGGTGATAGTATTACTCGTGGCTGCATAGGCTTTTCGAACTCCACGAGTTCGTGGATGACATGCCTTGATCAGAAGTGGATAGCCCGAGAGTGTCCACTTGGTCAGTCAAGGTCTAGTCAGTCGATTAGTGCACAACCAACTGGAACTCGAGCCATGGATGAGTCGCAGTGATCTCACTCTTTATCTGCACGCACTCACTGCAAATCACTGAATTCAGTGAAACCGTGAACCGCAGACGATGTTGATAGCAAGACTCAATGTAAGGGATCCTTAGCCAGCCCACCGAGATCTATTTCCCTATTCGAAACACTACCGGGGCTCACCTCCCCTACTAATCAAAAGCTCTTCGGGACATCAGGCGAGAAAGAACTACTCCGACCATCCACAGCTATTATGATGATATGCTAGAGAACAACCCAGGACACAGGAATCACCTGGATCTCAACAAAGGGAGAGGAACCACTACGTACAGAGTTTGTAAAACAGCAACAGGGACAAGCCCACCGGGTTGAGAACCACCATACTACCTAGATAACCCTGCGCTGCGGCCTTTGTACATGAATGAATGCACACTCACTACTCCCTATAGTTATCTATCTATCCAGATATATACGAGATCTCCTACCTATCAGTCACCGACTTGATACATAGGGGAACAACCCATCAACACATCAAGGATAAGTCAACTATGCGTTTGAAGCATGGCACCGGTAGTTCTAATAGCGAAGAACAGGCGTGCGAGGACCCATAGCTCCATTTCAAAGTCCTATCATCTATGCTGTGCTGCATTTCCAACACACTGGACCTTAGCTGTTCTCAGCAGGGGAAATAGCGACTTCTAGCCGCATGAAATCATGGAGTTGGCTTCTTCGTTACCTCGGGTTGGGATCTTTCCCCTATAGAAGAGATGGCTCCCGATCATAAGCTACAGTTTTCTCATGACTTGCATAAAACTTCCGGCTGGCCGGCCCTCTTTCGTCTTTCGATCTTGGCAAAGAAGTTTCTAACCAGCACCAACTCAGATTGTTGACGGCTCTTCCTTGCTAGTCGAAGAGGCAGTTGATGTCAATCTCGCGAGGACAGCCCCAAGATGACTCAGCTGAGGGCTGCAATCTTTAGACGAGAATAAAGCAGTCTTTCTGTCTCGAAGGCCTTTCCTCTTCAAGGCTTGCAACATCCGCATTCAGTCTTCTCAGTTATGCACATGACATCGCGGCTGAGCTTAATATAAAGCAGCTCTCATATTGCTTCTAGGCTCCATTGTTCGTCATCTTTTTCTGGCCTTCTCCGAGAATGGAAATTGGGGTTCTGATACAAATTTTTTATATACTTCGGATACAACTTCCACATGTTTGAACTTGTCTGCCGTCATTTTCAGAGGCGGGAATTGCATCTATTTCTATTGGCTTATCATCTTGGCTGGGGGCTAAATGCCCATTCGTCCACAAGTCCTTCAGCAATTTGACCATACTGTTGACGTGCTTCTCTTAAGAGAAAAGTCTGGTCTTTAGCTCTCTCTTCGAGAGCGCCTTTTCCAGACTGTTCTTCTCAGCTTTGGCAGCGGAGACATCTTCCTTATATAGGAAGTAGAACTCTTGTATTTTTGACTCCTTGTTTTACAGTAGTGTTGAAGCCACAGTCCCTCATTGCTACCCGCCTTGCGGCCTTTTCTGGTCCTTCGCCTCATCCATCTGAACTATGGACTTCAGTTACTCGGGGAAGAACGGGAGAGGCGAAAGCAGGGTAGTCGTAGATCAGGTAAAAACCCCTCATCAGTTGTTATTTACCATTATCCGGCTTCGATCGATTCACTTTTGAAAGCACGATCGGGAAGACGCGAGGGAAGGAGAGACGGGAGAACCGCCGCATCGAACGTATTTCACTCCTCGCTTCCAGGAACAAGTAAGTCCTACGCAGGATCTATTACAAGCTTTTGTCCTTGATTGATCCGAGGGATCGGATCGTGTGCTTTCCACTCCCTCAATCAATCAAAACGAGGGCTTGTTTTCTTATGGTAGCTCATTCCCCATCTCCAGGACTGAAGGAGCTTTCTCCTCAACCGGTAGTACCCGCCTGGGTTTGAGCTCATTCTCTTCCCTCTTTCACGACACTAATCAATCCGACTGTGAATGTGGTTCAGCTTTCGTAATCTCTCTCGGATCAAGATTTTTGTTCTTTAGGCCCGTTAATGGCTTTCTCAAGTGATTATTCCGCAAGTGGTCACTCGCCCTTAGTCCCTCCTCGCTTTGAGCTCCGCTTTCTCTCCAGCCCGAAGTAAGACAGAAAGAAGTTAAGACAAAAATATGGGGTTTCGTCACAAGTAGGCGAAAAATCCAAGTGAAGAGTTTTCGACTCGAAAGAGTCTGGTTGAAGATTAAAGACGTAGTCTCAAAAGATGGGCTTTGCTCAACAAGTTAGGTCCTCAGCCCCGGATTTTCTCGATCAATCAGTCGTTCAAACTCTCCCAAGTCCTCTATTTTGGAAAGGGGAGATCACCCGTCAAAGGTCAGCGCTAGATCTGGATCAAGGCCGAAGGTCAAAGTCGATATCTTCCCGACGAAGGTGAGTATCAAGGTCTGGTATAGCTCAATCTCCTGCTTTTGAATTACACAACCCTGCGCCTTTGCCCTTGAATCAATTCCGAAAATAAAATCAGAACGCTATCTGATCTTTCTCGAGACGCAATTCAATCAGAAAGGAAAGGCTCTGATGGACCCCGGTAGGAGGTCCGTCCTTCTATGAATCTGACAGAGTGGAACGAATCCCTTCTTCGCTTTAGTATGCTGCCCAACTCTCATTCCTGTCTCAAAAAGTGTTCTGAAAAAAAAAAAGGATAATCCAGCTGGAACAGAAGGGCGCTTTGGAGTACCAAGACAGGTTTCCACCCAACATCTTCCACTCAAGTCAAGAAGGAATGCTCCACTCGTGATCATGAGCACCAAAGGAGAAGGCGAGCTAGCCAGTACTCGAATCAGGAGTACGGGGACCCATGCTTTGAATTCTCAATCCACTCCATCTGAGGTGAACATTGGCCTGAGTACGTGAACATAGGCAGCGTCACTGATTGACCGAGTCTGATCCATATGGGCACCCTAATGGAACTTTACTCTTTCCAATCGTGGAATCGAACTGAAGCTGCCCAGCCAATAGACTTGGTTTAGCCGCTCTTCTTTCTTGTCGCTCAGGTATAGCCGTAGACGAAGATGCTCTATTGGGGTCAGACTGTGGTGTGACAGGCGGAGGGTCGGACTGTAGTATTGGAGTGCGCTTGTCTAAGGACGCTCTGAAGTTGTATAGAAAGTTCCTCGATTTGACGGTCCTTCTCTCTCATTTATTCTCTCATCTGGGCAAGTTCACTAGCTTGGTCAGCGTCTGCCATCATTACTGCTTCGGCAAGATACTATACTGTCGGGCTGGTGAACCACGCGGGCTTGGGAGAGAAGTGGAACTATCCTCTGAGAATAGAGAACGAGTCTCGTCCCCTGAGTCAGCAGATTCTTCTGCGCCGTGGAGCGCCTGGCTGGCAGCCGGGTGCGTGCACCTGGACGAGTGGCGAGACTTCCGTTATGCTTTCCTTGCTGAAATACTTGTCCCTGCACCATTTCACCCATAGAGATGTGTTATCACAGATTAGGAACCAGAGCAGCTTGTTTATTCCATTGACTTAGTGTTGATCCACCGGATGAAGAAGCAGCAGGGGTGACTATGCCAGCGAAAGCCACGGAGCGGGAGGCTTTTTTATCTATTTAGTGATCTTCGCTGGCTCTCTTGGTATAATAAAAAGGATAGTACATTGCTAACTACCCATACAGAAAATGACGAGGAAACTGGGCATTGTCAGAATCGGAAGGCAGGGCGGAAATACTTGGAAAAATGGGCAAGGACAGCAGGAGCTAGAGAAAGCGTGATGCCCTGATATAGCTTGGCAGCCATGACCAAAGTCTCCAGCCGAAGTCACCCCGATTATTTGACATCACAAATCGGCTTAGCCAATAAGCCAAGAAGGCAAGAAGGGTGCACTCGGGAAACATAGGATGCTTAACGTGAGGAGGGGGCACACATGTTTGGATGCACCAGTATCAAAACAAAGACGGTATGGTGAACTCATATAAATTGTGACTTTAACATGAAGGGGATCTGTATGCCTACCCGCAGCGGACTTAGAAAAATTGTCATCCGTAAAGGTGATCGTGGGAGGTACCATGAGGGCAGCTATGATTTGTTCCAACCCTTCAGGTGTGGTGTCCTCTGCCACTTGTGCTTATTCGAGAATCCTTTTTAATTGCGATGCGGTGGTTCGAATTCACTCCAGAATGGAGATCCTAGCCTGAGTCTTTTCCAAGTTAAACAAGAGATCATACTCTTTTCGCTGTTTCAATCACAACCGTCCTTTCCGAGTCATTTGGTTGTTGTGACTGCTGCTGTTGCTGTTGCATTTCGACCGTAGGTGGTGACGCATAAATCAATCCTTCCAGATCGTAAGGCCGCATTTACTTGCTCCCTCTTAGGATCGTGCTTCTGAGAATGTTTTGGAGGTAGCCTTTGTTTTGTTGATCCGGGGCTGATTGAAAAACGGCTCGGGTTGACTTGCTGCTGCGATGGCTGGGTAGGAGCTTGACTCATTGTGGATGTACCCAGATTATGTTGTCGTATCCGGATTTGGGTGACTCTATCCCATGGCTTCATGTATTGCCTGTAGTCAAGGAGATCGAGTCTTTGAGAATCACGGTATCTACAAACCTCGATGAAGATACCACTGAGCGAGGGCCAGGTTGCTCGAGTTAGAGTCGCTGGACGAAAGGCGATTGAATGTTTTTGAAAACCTTGAGGCATACAGATCCCGGATGGTTAAGGCATATAATATACTTATAGTCTTTTCTCCTGGGTAACTTGTACTAAAAGTTGCTGACACTGTGCGAGTCAATCTTCCAAGTACAAAATGAGCAAAAAACTGGCCCTTTTCTCGTTAAAGAGGCCCTTCTGAATGGGTGCTAAAAAATGTTAACATCGAATGGGGAACCCACATTTTGAAAAATTCTGTTAGGTTCTTAGTAGCAGTCGGCGACCTTTTCTTCTTTTACTTCACATAGCTTTTCGTCTCCTTGATAGCTGGAAGTTCTCCAAAAGTATGAAAAGCTGGAGGACTTTGTACCATCCATTCCAGTGTGGTTGGAATCCGTTCAACAGCCCAAGGACTTGGAGCACATCTTTTGTTGTTTCCACTGCTTGAAGTGATTGTTACGACCACGAAGAAACGACGAATCCCAACTACGGATATATAAGAGCCGAAACTGCTCAGAGCATTCCATCCGGCGTAAGCATCTGGATAATCTGGAATGCGACGTGGCATACCCGAAAGCCCTAAGAAATGCATGGGAAAGAGGGTCGGATTAACCCCGAAAAAAGTGATCCAAAAATGGATTTGACCTAAGGTTTCAGGGTATGTCCGACCAAAGATTTTACCCACCCAATAGTGAAATCCTGCAAATAAAGCAAAAACGGCTCCCATAGAAAGTACATAATGGAAATGTGCAACCACATAATAAGTATCATGTAGAGCAATGTCTAGCCCAGAATTAGCTAGAACTATTCCAGTGAGCCCTCCTATGGTGAACAAAAAGATGGACCCTACTGCAAATAACATGGGTGTTTTGTATTGTATCGAACCTCCCCACATGGTAGCGATCCAACTAAAGATTTTGATTCCAGTGGGGACAGCTATGATCATGGTAGCTGCAGTGAAGTAAGCACGCGTATCAACATCTAAGCCCACAGTAAACATATGATGAGCCCAAACAAGAAATCCAAGAACACCTATACTGATCATGGCATAAACCATACCTAGATACCCGAAGACCGGTTTTCCCGAAAAGGTCGATACGATATGACTAATAATACCGGATCCAGGCAGAATGGGAATATACACCTCTGGATGACCGAAGAACCAAAAGAGATGCTGGTATAATATAGGGTCTCCCCCTCCTGCAGGATCAGAAAAGGTTGTATTAAAGTTTCGATCGGTTAATAACATTGTAATTGCCCCTGCCAGTACCGGAAGTGATAATAAAAGTAGGAATGCTGTCACTAGAACGGACCACACAAAAAGGGGTGATCTATGCATAGTCATTCCAGGTCCACGCATGTTGGAGATAGTAGTTATAAAATTGATAGAACCTAAAATGGATGAAACACCTGATAGATGAGGACTAGAAATTGCTGAATCAACTGCTCCTCCAGAATGGCTGGTAATACCACTTAAGGGCGGATAGACCGTCCACCCAGTGCCGCTACCCACTTCTACTAAGGCTGGGCTTAATAGGAGCAATAGAGAAGGTGGCAACAACCAGAATGATATATTATTTGATCGTGGAAATGCCATGTCAGGTGCACCTATCAGAATCGGAACAAACCAATTACCAGATCCACCTATCATCGCCGGCATAACCATAAAAAAGATCATTAAAGAAGCGTGAGCCGTTATTAAAACATTATAAAGTTGATGATTCCCACCAAGAATTTGATCGCCGGGTCGGGCTAATTCCATACGAATCAGTACTGAGAAGCATGTGCCCATCACTCCAGCAATAGCACCGAAGATGAAATATAGAGTACCGATATCCTTGTGGTTAGTGGAGAACAGCCATCGGACCGGATTTGTCATTAAAGTTTGAATTCACTTTCCTTCCTTATCAGAGAGGGGCCCCTTAGTTTAGTAAGCGGGGCTGAAAAACAAAACACATGAGACCTCTCAATACAATAAAGAATATTATTAGAATATTATTCTAAGGAAGTGTTCTTTCTTGAGGAATGGGAGGACGAATCAAGAGGCCAACAGTCCATTCCTACCTTTACACAAACCCAATCAGTCCCTTCCCCAACATAAAAACCAATATCTCAACATCTTATCTTCATGGCTTACAGGTAGTTGTATCCGGTTTGGAGTCCGCGTCGAAGTCTGAAATGGCCGGCAATCTCCTTTCTTTCAAGGCAACCCTGCTAAGCGGATAGATATTCTAAAAAAGAATGATTGTCTGCCTTGTGACGTATTCCAAATGCTTGATCTAAGATTGTTGTAACTCCCCCTTCGGTTAAGTAATTGGTCTTATAAATAAAGTTCAATTATGCGTCTTTGTTTCGAGATTTGCATCGCTATTTTCCTTTTTTCAAAAGCATGGGTTTCCTTGAATAAAGGCCGCTGTGCCAAGGCTTAAACTTCCAGGCACGGACGGTCGAAGGGAAGCTTTATGGGAGAAAGTAGGAAAAGGTCAGGCTAGTAGGTAAAGGCTTTCCTCAAACATATGGGATAGATTACAAGATGCGGCTTTTCCCCGGTAGCCAAGATTCTGTTCGTCTCCTGCTCTCTATTGCAGCGAATCGAGATTGGCCTCTGTTCCAATTAGATGTTAAAAATGCCTTCCTGAACGGGGACCTACAGGAAGAAGTTTACATGAGTCGTCAACCCGGTTGTGTAAGGGGGAGGCGCTTGCGGGTTTGCAGACTTTGAAAGCTATCTATGGGCTCAAGCAGTCTCCCAGGGCCTGGTCGGAAACTGAGGCCCGAGTAGAACTCATTTGTTCAATAATGATATGTAAAAGAAATCCCGGAAAAAAGGGAGAAAAAAAAAGAGCTCTACAGGGCTCTATTTGAAAGGTACTGGGGAGGAAGTCCAAACAGGAGACCAGCAGAGTCCGACATCCATAGGAATATCGAACATCCTACGAATATACCGTTTACACAGTAGCACACACTTCTCACTCACTCTCTTATAAATCAGACTAGAAGTTGAAGTAGAAGGCTCAGAGACTACCGACTCAAACTTATACTTGGATTCTTGTCGAAAGACTATAAGCTTTGAGCTTAAGAATAAAGACAAGTATAGCTTAACTAACATGTCGGCCTTCTCATCCTTCCGCCCTATCAGAGATCGATGGAATTTTGATCACCGCTATAGCTCCTATTCTAATTGTCTCGATTAACCTCTAGAGCCAAATTACGACAGGAAAAGCGAATACATTACTACCCCTAAAATAAGTTTGATCTTAGGCACATAGCACACACTTAAATTAGGTTAAATATATATGGCCCTCTATGCCAATAGTTTGTGTCCCTTACGTTAAGCAAACGAGGGCTTAGTTTCCTACTTCTGGTTCACCTCCCGGGGTATGGAAGGGGAAATAGACTAACAGCCCCGGCCTAAGGAGAAAAGAAGTTGACTGGCATTTAGATAGACGAATTCGCTCCTAGCTCGTCGTAGGTGGACAACCCTGAAACCATTCCACGAGACAGAACCATTCCTTGAATCGGGCAATGGAACAAGTTCACCCCAGAAGAAGAAAGGAATGTAATCAAATAGGCCCTATCCAAGTAAAAGCACGGACGGGACTATAGGCAGAAGCTGGTAGTTTAACCTATCCTAGTAGAAAGCGCCACCGTGGAAAGATTACCTTCTTTCTTCAGCGCGGATGCGACCACTGAAAGAAATCACTGGAAGGACCCCCATGACTACGGTTTGCCCGGAACCTACTGAGACCGGATCATGAGCTACTAGAGTTCGAAAAGCATGTCTTTACAACACAGCGCCTATAAGAATGCTGATCAAATGCATTTCCTTTTCTTAACCACACACCAAACAAGATCGAAAAGAATGTCGTTCCTGGGCCTATAAGACTGCTGATTTGCTTTATTTCTGCTCTTCTCTGTTTACGGGGAATTTGATAGGATAGAGATCGGTCTTATAAGATTGCCTTTAGCCACCCCATCCTTACTCTAGCTAGCCTAATTGAAACGGTGTTGGAGCAAGACGATTTGGTTTCGAATTGTTGTTTCGTAATGTCTTTAGGAGTCTTTTTCTGTTTTTCTGGTTCTTTCTTTCGGTTTCTTTTTACACCAATTTTCAAAATCGGATGAGTACACGTACACGTAGTTCACTATCGGATGAGTACACGTACACCTAACCTAAAAAACCTAGTTCACTCGTTTTTATTAGACTTTGGTGTGTTTACTCTTCTTTTATTAATTGTACTTCTATTAAGGAGGTCCTCGTTCTTCCGATTTTGTAAAACTCCTTTCATTCTGTAAACAAATCAGCCATGACAGCAACCTCGAATTATTAAACCCACATTATTAGCAATCCCCTATAGCTCTAGGAGTAAGGAACACTTCCTTAGAATAATATTCTAATAATATTATTCTATAGAATCAGGTCTTTGACGATCCAGTATTAGCTAGCAAATGTATGGACTCATACTTTGATGACTCCCTAGTGGCCAGAGAAGCCTTAGCTTCACCCTTGGACGTATCATCTACTCTCTCTAGCTCTCGACTTGACTAGAACATTTCTTTAGCTCTTTTGCCTTAGGGGCATCAAGAACCGGAATGGATATCACATATGCCCTTCTCTTTGATCCATAGCTAGCAACTCACCGTACCAAGCGCGGCAGCCTCACCCCCTCGGGAACGGAATCCTACCCTTTTGATATGTCAGCCAAACAGCCCAGATGGGACGAGACTAGTCCGGTCAACAGATACTAAATGATACCTCGTATTAAGTATTCTCAGGACTCCCAGACCAGGGGTAACTTTGGATCCCCATAAGTACGACAATCTCTCCTTCACTCGGCAGGGCACAGGCATCATCCTTAATAAAGTACGTTTCCGTTTTCACGAAAGAAATACGATTGATTGAAGCAGGCAAGGAAGGGGACGAAGTAGCAGCAGCTTTATACGATATTGGGCAGATTGTCAAGACCCCTTATTATAACGTAGTTGAGGATTCGACCTGGTTCCATAGAGGGAAGAATGGCAGGGGCCCCGTCGTACGAAGGGAACTGAGAGTGCACTTTGCGAAGCTTCTTTTAGATAAAGCGGGATTGTGGAGCTGTGAAGCGGCAAAGCCGACTATAGATACACCCCACTTGCGCTTTTAGCTTAGGTTTCTTAGTTAGGAACTTGCCTTTTAGGTGGGACTTGTCTTATTTGGTTTGGTAAAGGGTCAACCGAACCGGCCCAGGAGACACAAGTGGAAGCTGGCTTGGTGCCCTATTCGGTTAAAGGTTTCATACTATCAAACGTATCCAACTTTCTATCAAACAGCTTTTTGCTATATGTTTCTAAATACTGAGAATGGCCTTCTTTTTTGTCAAAATTTCATGTTAGTATCCTGCGTGCTCGTGCTTGCTCTATGTGTTTCTAACTGCTGTGTAGTAGGGACCTGAATCCGCGACCTCATGGAGGTGCTTTTCCTAATAAGCTGCTATACCTTTGAAGTGCAATTATCAAGTAAATAGCCGGAGAATGAAATACCTTATTTTCCAACCACAAAAAACTCGATTTTTATACGGAAATGTCTTTCGAGCTGGGATATCCTTATGCAAGGTTCACTTTCCTGGTCAGAAAGGGGACAAGAACTAACGACTGAACGAACGAGTGAAACTGAGTTCACAACGGAAAAGTGATGTCATGCCATGCCGGGCAGGTGAGATCAAATAGATGATAAGTACTAAAACAACTGGGAACCCCTATCTCCAACCGATGGAAGAGGGGCAGCAGCCCCAAGGCAAGAGACGGCATAGCTCGAGTAGAGCTAATAGTTCCTGAATTGCCTCATTATTAATCCTAGCCGGGTTAGAGCCATACATAGAGAAAGTTCCATTTTGATAGAGAGAGTAACCTTCTTACTAAAACTATGAATCACAGGAGGTCATATCCTAGTAGATTTCAAACCGCATTTCCGGGGTGAAGGACTTCGACCTGAGACTTATTTAAATACCAAGTTTGTGAACTGTCCCCCGCCCTATCAGAGGTTGAGTTGGAGATCGACGACCATAATAGATTCTAAAAAAAAAAGACTGGCGGCGAATTGTTGAGCCCTTGTAATTGAAGACCGGCCAAACTAAAGAGAGGCCGAAGAAGAGAGGGACTAAACTCTCTACAGAGTGGGATGGGAGGGCTCCATATGCCTTTTGAAAGATTCTTGCTTTGTATTTGAAGTTCCGGGATCCGGCACCATTGTCGCTGAAAGACAAGAAATATTGGACTAGACTATTCCTTATGTAGATGTAGTGGATAAGCTCTCCGTGTTGGGATAGGCGTTCGGATTGGAACAGCTATTCTAAGAGCGCGCTGAATCCAACCGTTGCACGTTCTCCTTTTGGCTAAACCACCACTTCAGGCTAACCCTTTTTCCTGGCTGGCACTTACTCAAGTTAGAGTTTTGCGCTCTCTCAAAACGCCTGGACGCCTGCGAGTGTTCTCCCCGGTCCTACAAATTGAGCTTCCGAAAGGGGTGCTTGCTGGAGCAGCTCAACGAGATGTGGGTTCAATTCCCGCTATGCCTCATCCTAGTAGGTGTCTGTGCCATTGGGCCAGCTAAACTTGGTGTGCGTCCGCTCCTGTTCGGGCTCACTCAGCAGAAAGCTAACTCTCTTCTCCAGCTTTAGCTTTTTCCCACCCGGACAGACTCTGGCATGACACCCGTCACCATACATAGGTAATAGCATGTCCCAATGCTATCTCCCTCGAAGTTGCTGCTCAATATGATCTTATTTTTGGGGGGAGCCCCAACTCCTTTGTCTTTTAAAACTACTCTCCTTCATCTCAATTTTCCTTATCGAAAGGTTTTACGTGCCCCTCTGGTATATGTTTAGGAAACCCGTATTCATTCACGAAGAGAATTCCACCAGCTCTACATCTTGGACTCCCCTCATTCGGGTTTTTTGTAACATGAATTATATGCAAATTCAAACTTTGTAATATCTTTTTTACTTTTTCGCCGAGGTATTCCTTTTCATTTTTTTCTTCGTAGACTGGTAGGCCTCATCAAAAAATCGCACATATTGTGTGCTAGGATATAACTCTTTGAATTTTTTGTCAAATTAATCTAGATAAATATTTGTTAACGATTTTCTCATTTCGTGTATTGATGTGTACTGCTTTACACTTTCCATTTATTTGTTCTACTAGATTGCCGGATTATACTATTTTTCAGTGAAGGAAAGCACCTGCAGCCTACAAGCGGAGGAGTCTTTAGGTAGTCTTTCCCTGAGGCAGGAACTATTATTGAATGAAATACGGCCTTAAACCGATACTAGAAGAGATAGAGTAAGGAATTACCAATCGGAAGCATTAGAAGAAAGGATTACTCACTCATAGGGATTCTATTAAGACAAGACCCGGAAGATATAACTCGTTATAAGGCATTCGAGATTGATATAAACATACCAGGAGGAGGATTCCTCTTAACAGGAAGAGGACAATCAGACAAAAGAGGAGAGTACTACATCTAGGGGCAAAGGCTTCACTCTCTAGGAAGCTTCCCCATCTTAGAGAAGGGATCAGGGTACAGATAGACTCTCTTTTCCTAGAACTTATACCAGGGGTGTTAGGAGGGAGAAGGAAGAGTAAGGCAGCAGTATTTCAAAGATACTCAACAGAGAGAGAAATAGGACTAGTAGACGAAACAAGAGGAGAATACAGGAGCAAGATGAACTCTAAGTTAGCTACTAAGGAGGAAAAGATAACATACTTTCTACACTTATTAAAGGAAGTACTATCCTAATGAGGATAGAGAAAGTCGCGCTCAAAGCCTTAAGAGAGGCCTTAAAGGCTAATAGAAGATTGAAGGAGGAATTGCACAACTAGAATAAGAGGGTGGACATGAATGCCCCGAATAGGCTCTTTTAGAAGTAAATTGGTCCTTCTTCCCCCTTCCCCGTGATGGGATAGGCTCTGAGATGGACATGGACAGAAAAGGTTGCACCTTAGAGAAAGTAGCTAGTCCTGTCCTCGTTAGGGTTAGGGAAGGACCTGATTGCCTTTTTTGCCTTGCCTTGATTACTGGATTACCTTCTTGACTTTCTTTTTTTTCCATTCGGGGATTACCTTATTACGCTACCGCCTCTTATGAAAAAGGAATTTCTAGACCAATGTGGGAATACCATGACATAGTTTCTCTAAGAGGAGTAGGAGGAAGAATCAATAGTTAGTTGATACCACTCACAGGTCGTAGCCAAATCCTAATTGATATTGAATTCCCTAAACAGTCGTAAGTCCGACAATTGGTCTTTAGCCTTTCGGAATAGAAAAGGCAGCTAGGTAAGGGAATAAAGAGACTAGGCTCTTAGCCTTTAGGAATCCATGCCAGGGCGCCTCTCTTAAAGCAGAAAAACAAGATCTCCAGTGCCTCAGCTAGTGAATAGCAGACTAGGTATAAGTTCCGTTCCTATGGAGTCAAATCAGGCATTCGTTGGAAAATGAATCTCAGATGTCCTTCCATCCCATTCTATGGCATCTTATCTTATTCTATTTCATTTGCTTCTGTCTTGAACCTTAAACCCAGAGTGTCTTCTTCTTCAATTGCAAAGGGAAGAGGAGATTCTAGCACAACAGATTCTGGGCATGTCCCACTATTGGCTTTCAGGTAAGTGACGGGCTATTATCCCACGGATCGGTAATCGGCATCTAATAATCCCGGGAAAATGAGAAAGATTAGTCAGATCAGGGGGAAGCTGGTGCTATAGCCGTTGTTCAAGAATGGCTTTTGTTCAATCAGACGCTCTTGCTTAAAAAGCTCTCGTAACCAGTGCTTCCTATTGATGCGACGGTAACTCGATATAGAATATCTTAAGATAAGAAAGAAAGTTGCCTAGGGCAGATGAAAGGTATGCCACAAGGCTATCCGAGTTAACAGGTTTAGTTGCGTGTACTTATTTTCATCGAGATTGGGTGGGTGTGAAGTACCGCATTTCTGAAAGCTATCGAAAAGAATGCGCATTGCATGCCAATCAATCCCATCAGACTTTTGTTGGAAAAACCAACGCCAAGTCTATTCAAGTCTCTTTGATCTTTTCGGGAGCAGAGCAGTCAAAGAATATTCCAATGATTGAACAGTTATTCAGGAGATTAAACATATATCTGAGTCATCCAGATCAAAAACCAGAATGGGTGAGATACGTTTATGATGACCTTAGAGAAACTAACCAGACTAGACCTCAGGAAATACTACGTGAGAAAATGGACTATCTTAAAAATCTTCAGGAAATAGCAAGAATGAGTGCGGAAATCCGGATCCAGGACGGCAACGGCGGCAGTCCACTTGAGCAATTTTCCATTCACCCATGTTTTCTGATGAAGATAGGCAACTTTTATTTCTCATTCACAAATCCATCCTTGTCTATGCTGCTAACTCTCGGTTTGGTCCTACTTCTTCTTTATTTTGTTACGAAAAAGGGAGGGGGAAAGTCAGTGCCAAATGCTTGGCAATCATTGGTAGAGCTTATTTATGATTTCGTGCCGAACCCGGTAAACGAACAAATAGGTGGTCTTTCCGGAAATGTTAAACAAAAGTTTTCCCCTTGCATCTCGGTCACTTTTACTTTTTTGTTATTTCGTAATCCCCAGGGTATGATACCCTTTAGCTTTACAGTGACAAGTCATTTTCTCATTACTTTGGCTCTCTCATTTTCTATTTTTATAGGCATTACGATCGTTGGATTTCAAAGACATGGGCTACATTTTTTTAGCTTCTCATTACCCGCAGGAGTCCCACTGCCGTTAGCACCTTTTTTAGTACTCCTTGAGCTAATCCCTCATTGTTTTCGTGCATTAAGCTCAGGAATACGTTTATTTGCTAATATGATGGCCGGTCATAGTTCAGTAAAGATTTTAAGTGGGTCTGCTTGGACTATGCTATTTATGAATAATCTTTTTTATTTTATAGGAGATCCTGGTCCTTTATTTATAGTTTTAGCATTAACCGGTCTGGAATTAGGTGTAGCTATATCACAAGCTCATGTTTCTACGATCTCAATCTGTATTTACTTGAATGATGCTACAAATCTCCATCAAAATGAGTCATTTCATAATTGAATAAAAACGAGGAGCCGAAGATGTTAGGGGGCTACAGCCTACGCTTTTGCAGCACTGAACATGGTTCCGTCAAGATATTGTGTCTATAGAGGTAGATAGATAGGACTAGGTCTTGCTCGATCAGGACCCTAGCTTTATTGCTAGCCAAAACACCCTGAAAGAATCACTAAGGAAATACCGCATTGTGAAGTTCATTTACTCTGCTATTTAGTCGTTGACTTTACTTACTTAACGTTGGTTTCGGTTCGATCAACTATCCTTTTTGAAGCGGATAGTTCACAGTGCTCATTCTCAAAGAAAAAACCAGAAAAGACAACAAAAGAATGATGTTTCCACTCCGTTTTCATTACGAAGATGTATCACGTCAGGATCCGTTGCTCAAACCGAATCACGCCAACGTTATGGAAGTTCCTGGATCGTGTGAAATAAGATTAATACCAAAAGCAGCCTCTGATTTCAGAATCCAATATGGAAAATTGGCTATGGAGATTTCGCGCGGTCAGAGATTCATACAGACACAAAGGGGCCCTTATTTCAAAGCAGGAAAGTCGTTTCGATCCAATCTATTCTTGGGGTACGAAAAAGATACTGGATATGTCAGTGACTTTGCACGACAAAGCGCTCTCCGAGGGCATGGAATGTCCAATTTCTTGGTCAGAATCTCGACAGTAATGTCTATGTTAGATTCTCCGGTCGAAATACGGGAAAACCCCATTCAATTCTCGATGGAAACGGAGTTTTGCGAATTCTCCCCGGAACTGGAAGATCATTTCGAGATCTTCGAGCATATTCGAGGGTTCAATGTGACTATTGTCACTTCGGCCAACACAAAAGATGAGACTTTACCACCGTGGAGCGGCTTTTTGCTAAAAGATGAGGGGGAAACTAAGTAAGATGTCGGAGAAGCGAAATATACGAGATCACAAACGTAGATTGCTCGCGGCTAAATATGAATTGAGACGAAAGCTTTATAAAGCCTTTTGTAAAGATCCCGATCTTCCGTCTGATATGCGGGACAAACATCGTTATAAGTTGTCCAAGTTGCCAAGAAATAGTTCCTTTGCACGAGTAAGAAACCGATGTATTTCCACGGGTCGCCCTCGTTCCGTAGTGGAGTTCTTTCGCATTTCTCGTATTGTTTTTCGTGGATTAGCATCTCGAGGTCCTTTGATGGGCATAAAGAAATCGTCTTGGTAGCAACCACAAAACCAATAGAACAAAGGTTAGCTCTGCAGCTGGTCTACAAGCAAGGGTTGTAGGTCCATTACCGTCCGGCTCCGGACCGAAAAGACCTAACGGAGTCATTCCAACTCTCGGATCGGAGATGCTAACGGGACGGGAATCGAAGTGAGGGACCTCTCTACCGCACCTGTCTCCCCAGACATAGACTACGTACAGGGTAGTCTTCTTAGAAAGATAGAAGATCACCGCGTGAACAACATCTAAAGTAACGAATGTCATTCCCGAGGACCACTATGATAAAAGAAATTTCTTAAGAGAACTCTTGTTCATGTTCACGCCGGAGTGCTGAGGTTGTTCCCACCATTGAAGTCAGAGTCTGGGTGTAGGTCCGTTTACTAATAGAGGTAGTAGGTAGGGCCTTCTGAATGATAAAGACCAAAAAGTTCTTCGTTTCGTTGGTAGAACCAACGCCAATATCATATTGACTCTCTCTCGTCCAATAAGAGTTTCCGAGAGTGACTTTCTGAAAATTCTCTCCTTTCCAAAGCTCCACAAGGCAGGCAAAAAGAAAGAGTAATAGGACAATGAGTTCCTTACTTTTCTTTCATGGGTTTATTAATGACTAGTCGTTTGTTTGAAGCCTTAAGAAACCGGCTGTTTTTTTTTTCCTAATGACGTTATTTCGAGAATCAACCAACCGACAAATCCGTAGCCCAGGTGGATTCACTGCCTCCCTCTCGCGGGATGAATTGAATCTTCTCTCATGCAGCTTTTTTCTTATTCAGGGCGCAGCGAAGCTAATTTCCATCAAGGCAAGGGGGTGGAGAAGGGGGAAGAGGAGTTGTCACGATAGAAAAGAGAAATGACTATAAGGAACCAACGATTCTCTCTTCTTAAACAACCTATATCCTCCACACTTAACCAGCATTTGATAGATCATCCAACTCCGAGCAATCTGAGTTATTGGTGGGGGTTCGGTTCGTTAGCTGGTATTTGTTTAGTCATTCAGATAGTTACTGGCGTTTTTTTAGCTATGCATCACACACCTCATGTGGATCTAGCTTTCAACAGCGTAGAACACATTATGAGAGATGTTGAAGGGGGCTGGTTGCTCCGTTATATGCATGCTAATGGGGCAAGTATGTTTCTCATTGTGGTTCACCTTCATATTTTTCGTGGTCTATATCATGCGAGTTATAGCAGTCCTAGGGAATTTGTTCGGTGTCTCGGAGTTGTCATATTCCTATTAATGATTGTGACAGCTTTTATAGGATACGTACCACCTTGGGGTCAGATGAGCTTTTGGGGAGCTACAGTAATTACAAGCTTAGCTAGCGCCATACCTGTAGTAGGAGATACCATAGTGACTTGGCTTTGGGGTGGTTTCTCCGTGGACAATGCCACCTTAAATCGTTTTTTTAGTCTCCATCATTTACTCCCTCTTATTTTAGTAGGCGCCAGTCTTCTTCATCTGGCCGCATTGCATCAATATGGATCAAATAATCCATTGGGTGTACATTCAGAGATGGATAAAATTGCTTCTTACCCTTATTTTTATGTAAAGGATCTAGTAGGTCGGGTAGCTTCTGCTATTTTTTTTTCCATTTGGATTTTTTATGCTCCTAATGTTTTGGGGCATCCCGACAATTATATACCTGCTAATCCGATGCCCACCCCGCCTCATATTGTGCCGGAATGGTATTTCCTACCGATCCATGCCATTCTTCGCAGTATACCTGACAAATCGGGAGGTGTAGCCGCAATAGCACCAGTTTCTATATCTCTGTTGGCTTTACCTTTTTTTAAAAGTATGTATGTACGTAGTTCAAGTTTTCGCCCGATTCACCAAGGAATATTTTGGTTGCTTTTGGCGGATCGCTTACTACTAGGTTGGATCGGATGTCAACCTGTGGAGGCACCATTTGTGACTATTGGACAAATTCCTTCTTTCTTTTTCTTTTTGTTCTTTGCCATAACGCCCATTCCGGGACGGGTTGGAAGAGGAATTCCAAATTCTTACACGGATGAGACTGATCACACCTGATCAGTAAAAAATTCGGACACCAATCATTTTTTCATTTACGAGTGAGTATTACACCAATAATTTACAAGCGGATGAGTTTGAGACCTTGTTGATATAGCTTAGATAGGGAAAAGATACTCCACTATATAGGGTGGTAGGGCTTCACTTTCAAATCCAGGGAAGCCTTACTATTCCCTCCCAAGGTCGAAATCAAGATGGTGAATCAAACTTGGTCCACGAGCTGGAGCATTGGCAGCCTAAGATAGAGTCTGGGCCGGCTGCCAATAGTCTTTCTTGAAGTCGTATGAGCAGTTGGTCTTTCGACTACCGTTCCACTAACGCGAAGGGCTGTGTTAAGGTTAAGCAACTAACTGTTTGTGGCCTTAGGCACTTCTCTCTCTGTTAGCGCTGAATGATAAAGAGTGGCGCCCCCCTTTATTAACTTACTTACTCTCAATGGGGCAATGGCAATGGCATTGGCCGCGAAAAAGCTCGAACCATCTCCTGGCTGAAAGGACGATCCAGATCCATTTGCACAACAAAGCGGAAAATGAGATTCATCTCGGCTTTTCCGCTAACTTCAAGAGGCTTTAACAAAAAAAAAGTTTTGCGAATTCTCGCCTTGATTCGTGCTAACATGATACCGAATTGTTGGTGTGATCTTTTTGATCCTGTGGACATAGCTTTTTTTTTTCCTTTATCACTATGACTTTTGCTTTTATGCCTACATGGTAACACCCACTGCATTGCATTTCTTTGATCCTTTTTATTGTATTGCTTGGATCTGTGCTACTGTTTAGTGCTAAATGGAAGATTTTGCCGTCTGTTCATTCGTATTTGACTTCGTGTCCTTCTTCTTCCCGCTTTGGAACTAGTCTCTCTACCGCCCTCCTTTCGCGAGAGCACTAAAGCAGTGAAGTAGCCGAACCGCTGCTTCTCTTGAATAGGCTTTTCCCGACTACTCTTTCCTGCCTCTGCCATGTCTGCCACTTCGGGTACCTCACCATCCTCATGGATTCGTTACTCTGAGTCTTCCCATCATATGACTTCCGATGATTCTGTCCTTGTAGACTGCTCACCTCTTTCCTCTCAGCTTCAGATCCACACTGCTGATGGTTCCCCCACTTGCACTGAACTGCCTTACGCACTTTGGGCTTACCAACTTGACTTGCCTACCGACTGAGACAGGACTCAAGCTAGACGTAGGCCCTTAAGCACTCTCTCTCCACAACCCTATCTCAAAAACTTTTAAAGGTTCCGAAGGACTAAATACGCAAGCGGTAGTTCGGTATCAGCTGTCTCATCTGGTCAATCTCACAAGAAGGATTTTTATCTAAGCCTGTACCCGGAAGAGAAATAGTAATTTGATCTCTATATAGACGACCGAGTGCCTTCTCCCTTCGCCCGGAAGGAAAGCACTGACTTGAACTACTTTGACCACTGCGCTTGCCCAGAAGCGAAAGCGAAAGGGAATGTCGAAATCTTAATAAAATGCGGGGTGAAAGCTCTAAGCCCGCATCTTCAGCTTCTATGTTCAGGGCAGCGGATCCAATCCATTCGAAGGGGGAGCAGAGCAGCAGGCAGGCAAAGCAGGGGAAGAGATATAGACTCTTCGAGCCTTCAACAATGCCCTTCGGAGCTACTATTTGAAGTTGCTAATCTCTTTTTCTTGTATTCTCTTCCTTGGGAAATACACCTCTCACATCATCTGTTGTCTCGCATCCATCGGGATGAGTGTTGCTAATGTATTATAAAACTAAAAGGTCTATTTTATTTAAAGACAATCTCTCGAATCCGAGCAACGAAAGAAACGAGGAAGTTGGTGAACCATATCGATCTTCCGTAATGAATACGATGTGGATCCGTGTAGTTAGGAAGTCGTTCCTGAGCGACTACCCATCTATCAGTCTCGCTAAAGGAAGAAAGCGTGCACGGGTGGTCGATAGAATCAGAAATATACAGATAGGTGACCCTGCTGAAAGAAGTCGGTTCAGTACTCGGCTATTATCTCGGAGAGTTAGTTCGGTTTACTCACTTTCAACCCACCACCATTTATGTCGACGAGGGAATCGGATCACTCCTCGGCTGATCGAAAAAAAGATCCCTCTAATGCCCGCTTTCCATTTATCGCGTCCACCTACCGTATTCCACGACACAGATGGCACCCACCTAACGACTAGAGTTGCAATGCACTTTCTGGCTTATGGTCGACTTCCGAAAGAGGGTATACCTTTCCTAGCTAAGATGAATGCTGATCACCTCCTCTAACGGGAAGGTAAGGAAAGAAAGCTACTCTAGAGATTCGGAAACTCCAGGCAAGAGAAGTCGGTCATTATCATACAATTCCACCAATTATTCACTTGCAGAATGGAAATTCACGCAAGCAAGAGAACTGGCTAAATTGGAAAGACGAGCGGAAAATAGGGAAATTCAAGGAGAAGTGAAGCAAGCTATGTGCGAAAACACAAAAGACGAAACACACTTAGGAGAGCCTACACCCTGTCATTAAATTACCAAAATGCAATAGTCAAAGTCCGTTTCGGAAGGCTGCGCACCCAACATTTAGAAGGCTTGCGGCGGCCCGGATGAGGGGTCTGAATCCTCAACTCACCCAATTTTTTGGCTCCTGAGCTAGTCACTGGATTGTTTCCATGGCACGTCGGGACAATCACACCGGAGACTTAAAGGCACGTCCTGGGAAGCAAAAAGCAAGGTGCTCTTATTTTTTTTTATAGTAGATTTCTTGTAGATAAAAGACCAGCACGATGCTTTCCTATCCGTAGAGACGGGCTATTCACACCTAACCAGCGCTCATCGACGGGCAGGGCCCTAGCTTAAGAATTCTCTCTCGCCAAGCCACGACGGAGACCCTCCCAATAGACAGGATCTACGGACCCTTTCTCTTGGACCCCCTAGAAGGGGGGGACTTCCAGGACTGCATCTTTGCCCGAAAGCTAGGTGAAGCAGGCTTCTAGTCAGGTGAACGGGCGGATTCAACTGGATTCACTTACGCTGATCTTAATACGAGCGCGTGACGGGATGGAGCCAGGGTCACTAAGCAGACCAACACAACCAAAAAGATATTGGGTTGACTGAAACCTGCTCCCTCTCCCTGCTCGTGGAGGTGGCTTGTTTACTTTTTCGCTCTAGGCTGACCAGGCCTGAGCCCCGCCCAAGTACCGGGGTCATTCTCCATTTTTGTACCCAAGATTTGGACTGCTTATAACAGTAAGGGATCGCATTCTAGCCCGAATAAACAACCACTTAAAGGCAGGCCTTTGATCAGGTGATAGGATGGCAACACCCGGTTGAGCAGAAGGCTCAACTATTGTTTATTAACTACTAACTGAAAACTAACTATAAAAGGTTATGCTAGAACCCTACGGCTTATATATCTGTCGGATCGATTCGTATATACAGTTAGCTAAGGCTCACGCGACCACTTTCATCTGTAAGGAAGACAAAACACTTTATATACCATACCTCGACGCGCTGCAGCCACTATTTTGACTCCTTTTATGCAATTATGAACTCAACGGAACTTTCTCGATTCCAATGCAACTTCTCCTTTTGGAGCTGACGTAACAAACTACGCGAGCCTCCCGATGAAGCCAACAGAAATCCTATCCGAATACTAAAAATAAAAGGCAGTTTCATTATGGTGGTATACCAGCCGCCAGTTCTGGAACTTCCAGTTCCAATCGAAGCATATAGATCCGTAAATGGATTTGTATGTATAGCAACTTCAGTCGTGCTCGTCGTTTCTCGAATGGAAAAAAAGTATCTTTTTTCTGGGAACATGGTAAACCAGAAATTCTTATGTTCGTTATTCTTCATCCACCGATGCAGAAAATGCTCCAGTTTTTCATTCTCATATGAGGCAGGAAAGTTTATTGGCAACAGGCCGGCACGAAGTGATTCATCATGCTCAAACATAAACCGATTGCTCGTTGGGGACGGTTTATAAATCATAAAATTCCCACAAATGGAATGAGAAGTGGGTCCATGTAAATGATCGAGACCTCGCAAACAACAACGCTCCTTCCCCATTTCGAGTTCGGAACCCAAAGGCAATCGTTGAGTGAACTGTATCTTATTCGTATTAGTTGACCTAAGCCGCACCATTCTTGCTGGGGTGGGGCTCGGCCTCCGAACCGTACGTGAGACGACCGCTACGCGCCTCATACAGCTCGGGCCGAAGACCGGGGGAAGTTGAGGAGAGATGGGGAAACCCAGCTGCTGCCGATCGGGACGGACAGGAAACGGGGCGGGGATAAGCTTGTGAAGAAGCAAGCTTCTTCCTCCACCCAAAAAAAACCGGCCTTATAGCGCTTCGCGTTCTTTCTATTCCATCCCAGTCTATTCCGGGATAGGCGCCTAATACTAATCTAATAAGTGCAGCAGTCGTCGTCTGACCAATCGGCTCGGACACCAGACCGCTCGTGCCCGCTCATTCTGTCTCGCCCTAAATGGAATGGCTCTCTTAGTTACGCTGCGCCCCGAACCCGAGTCCCCACGTCTGCTTTTATCCGCCCGCAACCCGCTTTCTTTGCCAACACAACAGACGAGCCGTCCCCTTCATTCTATGCTGACCACGACCGGGGCTGGCTTTTTGGGAAGCCCGTTCCCACCGCGCTCACGGCCCGGCTGGCCTGCCAGCGGTAGTGGGAATTCTCCCGTTCCCTGGTAAAAAAAAAAGGTTGGTTGGATGCGGGATCTACTCCACGAGGAGCGATACGGACGTAGATGATATCATCACGACCTCTCTTTGCGTACCGTTAGGGATGCTTAACGCCACTTCGCCAACTGGCATTACCTGCGCTTTCGTCTCTCTCAGTGTGGTCAGCACTGGGTGTTTCCGAGCAGCGAGGCTTACACCCATTCGCATTAGTTCATCCAAAGTTCCTTACCCTTATGCACGAATTTTGGAATAAGCCATCTTCCTATCAAGGTTAAGGAGTCAACTGAGCATCTCAGCGGCGGGATTGAATACCCGGATCGAATCAGAGTTCACGCCGCCCGCCCTGAACAAATAGGAGGCGTGGGCCACAGGTCGTACATAAGCCACCGGGTCGCACGACAGAAGAACACCCAACATAAAGATGCACACTCCTCCATGTGAAATAGGAAGATGAATCTTCACTTTTTTGTAGTAGTCGTGACCAACAGCCATCAGCAGTCGGCTCGTTGGTAAGGCGAGAGCTTCAAGCCCGATTTCAGATGGCACGCTCCCAAAACAAGTACCACTCGACGAAGGGGGGACGGGGAAAGCTACAGGCCCAAAACCTTCGACCCTTCTTTCTATATGGGGGTGCCCGGGGCACATCATCTTGTCATTTCGTCGTTGCTCATTCCCGTTAGGCCGAAGTGTTTGGCCTTTCCTTCTCCGTGCCCGCTCACGCTTCGCTGACCTATCGTGTCGTAAAGAGAAGAGAGTACGAAAGAATTGTAAACGGAGCAGACCGCAGAAAGATTCGAAATATGAAAAGTCCCCCATGGATTCGAAAAGAAGGAAATGCAGAACGGGAACGAAACGAAATAAAGCATTTCTAGCGGATGAGCTTCTCCCAATTATGTCTGGTAATAGAATAAGGCGGCTTGCTCTGACCAATACTCCACTTTTTGCTCTGTCCATGGAGCGTATGAATTTCCTGGAATGTAGATAGACAAGAAAAGGGAATTCAGGGATAGGAATAGGAATTATAATCCCATTGGAAGAAGGGGCACCTGTGGGAACATCTCTACTGACGAACCATTTCAATAGTACGGGTGCTGCCGTGCCACGAGGCACGACCATGGAAGTAATGAAAAAGAAGAAGTTCTGTAGTTGAACCATATGCTCTATCCGTTCGATTTGAGTTTCTCTAGAGAAGATGAGACGCTAAAAATGAAAGTGTTCGCAACGCATACCGAAAAAGTACCCATGTTGCCGACCATTAATGACTAGTTTGAACACCAGACAAAGAGATATTGACTTTGATAACAATAAAGATTAGTACAAAAAAAAGAAAGTGATGCAGCAAATGATTCAATAAAAAAGCTTGAAGGGGCTACTCCTAGGGGTCCTTATCTTCTTTCCACAGTTTTTTCAAAAGTGCGTCTTTTTCGCTTTGTGTCCTTAAGCGAAAAGGGATTTGGTTCCCCCCATTCCAATGCCTTATTTGGAGTTGATGTAGTTGTTCTAAAAGTGACTCACATATAAGATTGGTTCAAATTGAATTGAGAAAGGATCTCAAAAAGGCGAGACTGCGGCATAGTTATCTTATTTAGTCTTCTATATTTAGCAAAATAAATAGCTTCTCTCTCGAATGCCATCTGAAGCGAAGGAAGGATAAGTAATCGGCCGAATGATTTATATAAACGATTTTCTTATTCCACGGCAAGTCCTCTATCGAAACAGAACAAGTCGGAGACTCCAGCCCCGAAAATCGGGGATTCCATTTCGATCCAAACCCGACAACCCACATCTTTCTTTCTATACTAAATTAGTTCGACCTTTTTTTTCGGCGGACTGAACACCAATCTCGATGAAAAAAAGAGTTCCAGGTTGCGATCAGAGCCCTACCGGTTTCCCAGCTTTTTTTTGTGGATACCGGTGCAGCTGTCTTGTTTAAGCTATGGATCAACTATAGAGAAGGAGTGTGAAAGCTAGCTCTTGAAAGCAGTGCGAGTTAGGCGCGAATCGAATCCCTGAGATTGGAATTCAATCTCGAGAAAGTCATGAAACTTGAATTTCAATTGAATAGATCCGTAAAGCAGAATAATGATGTTCATCTGAAGTAGCCATTCCCCTTTCAGTAGTTGAAGTACTTTCATCTGTCGGAAACGATTGAGATCGTTCCAACCGGGCATCTGATGTCAACGGGCGATCGGGAAGAGGAAATCTGGTGTGAGGTATGAGGTCAACAGTAATATGTCACCCTGCTTAAATGAGAGTACTCTTTCCATTAGGAGCTTCCCCCAGCTGAGCTAGGCTACTTCCCTAATGAAACTAATATAGCATAAACATAAGAACCTATAATAAAGAATAGATATAAAGTATCCAATTCATATAGCAAGCATGGGCGATAAACGAATTTTATTAAACAATAATAGATCGATTCCAGAGGTCTGTCTTCTGTCTGATGAGAATAGGCTCAGGCTCTGTACGGCCATTTTAGTCTTTTTTTTGGCGCGAATCCCTTGTTTGTTAAGCGTTAGATAAATTCCGGTCTTAAGCAGCCAATTATTCCTGGTATAGTCGTCAATCAGTTGGATTACCATTCCATTATTAGTTCTGGGGTGAAGGACTTCGGCCTCTTCGAATATGCAAGAAAGCCAATAGGCGCTCGTGATCTTCCTTGATTTCAGGAATGAGTGGATACTATACCTGTAACAACTCTCTTCAAATAGGCTTTCTTTGAAGGCGTAGGTGTCTTTTAAAGTAGGATTTGCGATCAACGTTCTAGAATGATTTGCCCCTCCCCTCACGGAAGAACCAAGCAAGGGATGAGCGCGCTAGCGCGAAAGCCCTTGCGCGGTAGGCTAGAGAAGTAGGGCAGCCCTTTGCTTTGCTTTGATTGCTTCACGCGCATCCGTTTTCTTGCTCCGACCCCTAAAGAGACCCGAAACTCACGTTTTAATTTAAAAAAATCGGCCATTCCGGACGATTCAATCATAACCAGAAAGAGATATCCTAAAAGAAAGGCCTTTTTCGAGACATTTGAGGCTTACGTATCTTCTTCCCTTATCAGAACGCTTTGACCGTTTGCCATAGTTACAGAGATTCCAGATTCGCGGGAATCAATAGAAAGAATTTGTTTGTGGACAGAAAGGAAAGATTACGACCCTTTCCGATAGATAACCAAAGAACGGACAGGAGCAAGCCAGAGACCTATTCCATATGAGCTAGCTAGCCAATGAGATGAGCTACCCATTGAGGGAGCTTAAACCGATGTCCCTATGTGCCAGCCGTTACCTTCCTTTCAGATAGGTCCTTCCTTGCGTACTATACTTATAGAATTCCAGTTTCCATAAACGGCTTTTGCATTTGAAGGGACCTATCGTGACCCTAAAGACCCCGTAAACTCGCGATTTAGCAAATAAAAAGGGCCATGAAGAACGTTTTCTATAAACCGAGATGAGAGATAAGCGGGATGAGCTAAGCTAAACAGATGCCAGAGTTCACGGATGACCGATCGATACAGTACGAGAGATTCCCCGGGAAGTCTTTCAAAAAAGGAATGAGCGCTCTGCCCTAGCGAAGACGCACGGGAGAGATTCACCAAGGACATATTCCGGATGACAGCTCGACCGATTAAAGCGATCGATGAGCTAAACAGAAGATCCCTACTTGATACGAAACAGAACAGGAACTTCACTCATACTGAAATACTTCAATCGATGAACTCCGAGCTGCATCGATGCTCGAGGAAGCAAGAGCGGGATGAGTGCCAACTACAACTACAACTACGGAGGCTAATGGAAGCCCCTTTCTTGCTCCTGCAACTCCCGAACTAGAGGAAGGAAAGCGCTATTCTTCCAATTTCTTTCTAAGCTAAGGAGCGTTAGCTATATGCTATAGGTTTAACACAAGTCGCCTACTCATATTCAAAAGGCGCTACTTCTAAAGTCAAGTTGAGCACCCGGACTGGAACCGCCCGGATGACAAGATCTGATGTCAATTTCTCGAAGT	LN:i:111513	DP:f:98
[truncated: 386,657 more chars]
