# Supplementary material for: Mitochondrial genome complexity in Stemona sessilifolia: nanopore sequencing reveals chloroplast gene transfer and DNA rearrangements
Source: Front Genet. 2024 Jun 4;15:1395805. doi: 10.3389/fgene.2024.1395805 (PMC11188483; doi:10.3389/fgene.2024.1395805)
Supplement: Supplementary file 1 [file DataSheet1.ZIP › Supplementary Data/Supplementary Data3_MTPTs.fa]

>Chr7_23817-23843:- MTPT1_1
GGCTTTCGTGCTTTGGTGAGTCGTCCG
>Chr7_23817-23843:+ MTPT1_2
CGGACGACTCACCAAAGCACGAAAGCC
>Chr2_46799-46838:+ MTPT2_1
ACAAAACCGTACATGAGATTTTCACCTCATACGGCTCCTC
>Chr2_46799-46838:- MTPT2_2
GAGGAGCCGTATGAGGTGAAAATCTCATGTACGGTTTTGT
>Chr2_82306-87413:+ MTPT10
CCCCTTCCCCTATAAAGAAACTTGTAACACCAACCCCATTTGTAATTCCCTCAATTACAC
GTCTATCAAAAAAATGAGTTAGTTCAGCCAATCCTCTTATACTGACCCTAGCATAAAAAA
TATCTATGTAACCACGATTATATGACCAATTGTATATCACATTTTTTATTTGGTCCAAAA
GCATTTTTTTAGGACCCGTTTTTACAAATGAATTGATTAAGCCCAAATTTTGGAAAGATG
AATAAACAGACCCATATAAAATATATGCTATGAATAGTCCGAAAAAGGCTATACTTACTG
AAAAAATTGCATTTGTAAAAAATTCATACCAATCTTTAGAATAATTCGAATTTGGATGAA
AAAGGGTTTCTGTTGGAGTTAACCATTTCGATAATATATCAGAATCTATTATTCCTTGAC
CAAAAGGAATTCCTATTGATCCAACAAATAAAGTAAATATTACCAATACAAGTAGAGGAG
ATAGCATAGTATTGCCTGATTCCTGAGGATACGTGTCAGTATATTTATTTCCAAAGTAAG
TACTAAAGTATCGCATTTTTGTTCTTACATTATGATCAATTTGATATGTATCCTTTGAAA
AAAAGGAGACCTTATTGTTCATTGTTGATAAAAAGAAATTTCTATTGACCCCTTGGGGTG
CTTTTTTTCCCCATAGAGATATTGAATAAAACGAGCTATTTTGAATGTTACTGTAATTTT
GAAAATTAGCATGCAAATACCCATCAAAAGTAAGTAAATACATCCGAAACATATAAAATG
CAGTTAATCCCGCTGCGAAAAAAGCTATTATGGCGAAAATTGGTGAATACAACCAACAAT
CATTAAGAATTTCATCTTTGGACCAAAAACAAGCAAGAGGTGGAATACCACAAAGAGAAA
GTGTACCTAATAAAAAAGTGGTTCTTGTAATTGGAAGATATCTTGTTAAACCACCCATAA
GAACCATATTTTGACTTTTATCTGGGGAATATCCAACAATGGGTTCCATTGAATGAATAA
TGGATCCGGATCCCAAAAACAATAAAGCTTTAGAATAGGCATGGGTGATCAAATGGAATA
AAGCAGCTCGGTAAGAACCTACCCCTAGAGCTAACATAATATAACCCAATTGAGACATTG
TAGAATAAGCTAAACTTCTTTTAATGTCTCTTTGAGCAAGAGCCAAAGTAGCTCCTAATA
GTACTGTTATTACCCCTATTAAAGAAATAAGATTCATTATGTAAGGTATGACTATAAAAA
GAGGAAGAAGCCGAGCTACAAGAAAAATTCCGGCTGCTACCATAGTAGCAGCATGTATAA
GAGCCGAAATAGGAGTGGGTCCTTCCATGGCATCAGGTAACCATAAGTGAAGGGGAAATT
GTGCAGATTTAGCAACTGCACCGACGAATAATAAAGAGGCACACAGAGTAGCAAATAAAG
AGTTAACCCCATTATTATGGATCAAGTTATTAACTATTTCCAGCAAATCCCGAAATTCTA
AACTACCTGTTATCCAATAAATACCTAAGATTCCTAATAATAAACCAAAATCCCCTACAC
GATTAGTTACAAAAGCTTTTTGACAAGCACTTGCTGCAATCGGTCGTGTGAACCAAAAAC
CTATTAATAAATATGAACACATTCCGACAAGTTCCCAAAAAATATAAATTTGTATTAAAT
TTGAACTAGTAACTAATCCCAACATGGAAGTATTGAAAAAACTCATATAAGCAAAAAATC
TCAAATATCCTTGATCATGAGACATATAATTGTCACTATAAATAAGAACCATGATTCCAA
CAGTAGTAATTAGTATTGACATAATAGAAGTAAGTGGATCGATCAAGTGTCCGAACTCTA
AGGAAAAATCATTATTGATGGTCCAAGACCATAGATATTGATAGATAAAACTTCCATTTA
TTTGCTGAATAGACAGATTGGCCGAAACTCCCATAGCTATACTTAACAGTAAAACAATAG
GAAAAGCCCACATGCGACGAATATTTTTTGTTGCTGTTGGAAGAAACAGAAGTCCAAACC
CTATTGGCATAGTAACTGGAAGTAAAAGAAAAGGTATTATCCATGCATATTGATATATAT
GTTCCATAAGAAAACAAATTTGAATTTTTCATTCTTATTAATTTAATTGTTAATTGTTTC
CGATTCACCAATTCTTATCTCTTTCTAAAAGAACAATAATAAAAGAAATCAACAAATAAA
AATATATTTTTATTTTATTAAGGTAAGGTACAGAATATGAGAAAGATACAGAATATGAAA
GTTTTAATCAGTTTACTATGACTATCATATTCTGGTGATTTCAAATTAATCATATACTTT
AATCATATACTTTAATCATATACTTATACTATAGTATAGTAAGGAGTATAGTAAGGAAAA
ACAGTTACGCCAAAAACAGTATTTGATTCGAATGTGGATCATAGTATCCATCAATAACTC
GAAAAAACCTAGTTATTCTAGTTAATCTATTTTGTATTTTGGGTGATTACCTAACTCATT
GCGGAATTTATTGAATTCCAATCCAATAAGATAAACTTATGTTTATCGGAAATCCTACAA
TACTCCTTACTTTGTATAGAACTAAAATATAAAAATAACTAAGGTTACTTTTTTTTTTAA
TGTAATCTCTTGTTTAAGAAATTAACTACTAGTTTTAATTTGTCGTTTTAATTTGAATAT
AAATTATAGGTATAGGCGTGGCACTCTGAGCTTAATCAACTAAATTAATAGAAAAAAAAA
ATAGAAGTATTTTTTCTATTCCGGCCTATATACTATGTGTGAAATATGATGCGCACATAG
ACATATATATATAATGGTATGTTATGAAAAAATTCTTATACACGGAATTAAATAACTAAA
AAGAACGATCTATTTTGAACAATACATGTCTTTCACATACAACGATAAAAATGAGTCACT
TTTTTTTGAATGGCAGTTCCAAAAAAACGTACTTCTATGGCAAAAAAACATATTCGTAGA
AATATTTGGAAGAAAAAGGTATATTTAGCTGGAGTAAAAGCTTTTTCTTTAGCTAAATCG
ATTTCTACGGGGCATTCAAAAAGTTTTTTTGTGCGACAAACAAACAAGTAATAAAGCCTT
GGAATAATCTCAATCGACATGGCTCAAAGAATTTTCAATTCTTTAAGATAAATGTGATTC
ACATTAATTTGTATGGAACTCCTCACTATTAGAACTATTAGTTAGAATTAACTGCTAGTA
TGTAGAAGAAGAATCATTCTGTCTACTGGTTTCTAAGTTTTCCTTTTGTATTATTTTTTT
CCTTATCAATTTGACCTTTCGCAATAGAAAAATCTTATTCTATTGCGAAAAGTCAAATTG
CGATATAGATTGAAACTCTTTTTTTTTCCAGCAACCAAAAAACGAATATGGTAAATCTTA
CCATAAATTAGCAATTATGTACACAACGAGAAATATTAATACTTAATTATTTAATTATAC
TAATAATAATAAAATTAAAATCGTTAAAAAAGTTCCTCGACTTAGTGGTGATACATATGC
AATACTAGGTATTTTGTTCATTGAGAAAAAATCTTTTTCGTTTTGAATTCATGAAATCAG
ATAAATGAAAAATAAATCGCCAAAAAAGATAGAAAAAAGACAATTCTTAGTTCTATACCT
CAAATTATAACAAAACGATTGAGTTCCACCCATTTCGGGGAGAACTTACTAGGAAAGTTG
GTCGTTAAAACTGAACCCTACCGCGATAATAACTAAATATTATCCAAGGATTATCGAAGA
TTTAAATATGAATTTAAATTCGTTTTTCTTAATCGGTTCTAATTTTTCCCAAACTAGATT
GAATCCTTGAATCTCGACGAGTTAACACGAATTTATTATTATTATTTCAAGGAAGCCGCC
ATGGTGAAATCGGTAGACACGCTGCTCTTAGGAAGCAGTGCTAGAGCATCTCGGTTCGAG
TCCGAGTGGCGGCATCCTCTAAAAAAAGAGACAGAATGAATCCTAGAGAATGTATTCAAT
TTCCGATTTCAATTCTGTAATGGGACCTCATTTTATGATATTAGCGACTTTAGAACATAT
ATTAACTCATATCTCTTTTTCGACCATTTCCATTGTGATGATGATTCGTTTGATGATTTT
ATTAGTCCACGAAATTATAGGATTACGCGATTCCTCGGAAAATGGGATAATAGCGACTTT
TTTCTCTATAACAGGATTCTTAGTTACTCGTTGGATTTATTCGGGGCATTTTCCATTAAG
TAATTTATACGAGTCATTAATTTTCCTTTCATGGAGTTTCTCCATTATTCATATGATTCC
TAAGATACGGAATCAAAAAAATGATTTAAGCACAATAATTGCACCAAGTGCAATTTTCAC
CCAAGGCTTTGCCACGTCGGGTCTTTCTCTTTCAACCGAAATGCATCAATCTACAATATT
AGTACCTGCTCTACAATCTCAGTGGTTAATGATGCACGTAAGTATGATGTTATTGAGCTA
TGCAGCTCTTTTATGTGGATCGTTATTATCAGCCGCTCTTCTAGTTATTACCTTTCGCAA
AAACATCGCTATTTTTTGTAAAGGCAAGAATTTCTTAATTAAGTCATTTTTCTTTGGCGA
GCTCCAATATTTGAATGAAAAAAGAAGTGTTTTAAAAAACACTTCTTTTTTTTCATTCCG
AAATTATTACAAATATCAATTAACTCTGCGTTTGGATTGTTGGAGTTATCGTGTCATTAG
TTTAGGGTTTACTTTTTTAACTATAGGCATTCTTTCCGGAGCAGTATGGGCTAATGAAGC
ATGGGGATCTTATTGGAATTGGGACCCCAAAGAAACTTGGGCATTTATTACTTGGACCAT
ATTCGCGATTTATTTACATACTAGAACAAATCCAAATTTGCAAGGTACGAATTCGGCGCT
TGTGGCTTCTATAGGATTTATTATAATTTGGATATGCTATTTCGGGATCAATCTATTAGG
AATAGGTCTACATAGTTATGGTTCATTCACATTAACATCTAATTGAATAAACTACATGAA
GAATACATAATAACATTGTCCTATATATAACGAAGGTTTGTTCGAGTTTTTGAGAACCGA
ATGACTCT
>Chr2_59029-63763:+ MTPT11
TAGAATAGGCGGACACTTCCTCTCATTCGAGATATTATAGGCAATTAACCAACCTATTAC
TGTATTGAATCCAATGAGTTAATAAAATAAGTCAAGGTAGTATCAATCTGGTTGTTCGCT
AAAAAAAAAATAGATTAGATCCTACTGAAAAATAAAAAAGAAATGATCAAAATTGAAGTT
ATTTTCAAATCCAATTCTTTTATTCCAAAATAACTTGAATAAAATTTCATTTTTTGAATG
AAGTTACACGACACAGTTCTTATTACTATTACTTTACTCACCTCACGGATTGCACAACGA
ATCCGTTGATTCGGAATCACAGGATCAATCGATGTCCCAGCTGGTGAAAATGAATCCATT
TTTTTTCTCCTATGTCACTCTATCTTTTTTAGTGCCATCCATAATGACTGATGAATCAAG
AACTTTCAATTGGAACTAAACTAATTCTGTCAATTGGTTTTTTCTTACTGTCAAAAAAAA
TTAAATTAGGTATTAGGTAAGTGTTTTATCAACATATGTAGCAAAAGAACATATCTAATT
TAGCTCTTTCATGCCTACTATAACTAGTTATTTAGGTTTTCTACTGGCTGCTTCAACTAT
AACCCCAACTCTATTTATTGGTTTGAACAAGATACGACTTATTTGAAATGAATTGAATGA
ACAATTCCTAAAAATGAATATTTCTCTGAGATTTAAGGTATTCTATGGTTTCCGCCCACG
TCAATTGCGAATTCTTGGTTATTGAGATTCACAGATAATTCAGATTACTATATTAACATT
AACGGATAATTCAGATTACTATATTATAAGGATAGATCTTACCTTTCTTTTTTTATTCTC
TCAAATCAAACAAATCAAAATGATTGAAGTTTTTCTATTTGGAATCGTCTTAGGTCTAAT
TCCTATTACTTTGGCAGGATTATTCGTAACTGCATATTTACAATACAGACGCGGTGATCA
GTTGGACCTTTGATTGAGTAACATTTCTTTTTTTGATTGACCTCCTCTTGCAGGAGGTCA
AATTCAAGTTGCAATTCAACCTTGTTAAGTTATTTTAGTGTGATTCAACATAACCTAAAC
AGAATCACGCTCTGTAGGATTTGAACCTACGGCATCGGGTTTTGGAGACCCGCGTTCTAC
CGAACTGAACTAAGAGCGCTTTCTTATGACAGGAAACACGGCTGTAAAGAAAAGGATTTT
TTTGTACCCCAAAACTTTTTGCTTGCATACATATACGTGTAGTATACATAAAATGTAAAT
TATGTCCAATTTTAATTGATCTAAATTAATCCCTCGTTACTGTCCATAGGAGAAGTAATA
GGTAGGGATGACAGGATTTGAACCCGTGACATTTTGTACCCAAAACAAACGCGCTACCAA
GCTGCGCTACATCCCTTTTGAAAATTGTTGTATAGTGTCATTGTACAAAATCCCCGTCTT
GTTTTCCACATCGTTATTTCCTCCTCCATATATATCTATATAGATATATCTATATAGAAT
TTTATACAAATTTCTTGCTTTGCTATTTCTTCTTTTTGGTTTCATATAATATCATATAAT
AAAAGAATTATATACAATACATCTGAAACCTAACATACAAATAAGAATGAATATTTATTG
GTAATGCTCAGTAACTACAGTATCTGACCATATATGTATTACAATAAAGAAGGAGAACTT
TCAATGCGAGATATAAAAACATATCTCTCCGTGGCGCCCGTGCTAACTACTCTATGGTTT
GGATCTTTAGCAGGTCTATTGATAGAAATTAATCGTTTATTCCCGGATGCCTTATCATTC
CCTTTTTTTTAATTCTCGTTATTAATATGCAAAAAAATGCAGAAGAAGTAACGTGACTAA
AATTTAGCCCCTCTTTTTCGGCTCTTTAGGGTAGGAAGGAAAGAGAAATAAAAAAAAAAG
TGTATTGACCCTCAGAAAAAATTTTGTGATCTAAGATCGAATTTTGAAGAACGGAAATGG
AAATCTGGGCCCGGGCCCAGTGCAGGCTCCACGAAATCATAGTCATAGTATAGTATAGAA
AGAAGATACTTAAATGAAATACGGAGATTAGGATAGGAATAATTGATAGTTAGAAACAAA
TTGTATTACTTAATTATTAGTCTATTATTAGTCTATTAATTAATATTAATATAATATTAA
TTACAACGAAATCTAAATCTTTAGAAATTGCATTTCTAGTTAGTAACTTCTATGTTCTAT
GAATTTTTTTTGTTCTTTTCTTATTCTTCAGCGCGGGTTGAAAATGTAAGTGTTAAGTTA
AGTCGATCCAAAATTCAAAGGAGGTTAGGTTCATGCCCAAGGGTAAAGATGTCAGAGTCA
TAGTTATTTTGGAATGTACCAGTTGTGTCCGAAATGTTGTCAATAAAGAATCGCCGGGGA
TTTCTATATATATTACTCAAAAGAATCGCCACAATACACCCAGTCGACTAGAATTGACAA
AATTTTGTCCCTATTGTCACAAGCATACGATTCATGGGGAAATAAAGAAATAGATCGAAA
GGAACATGTGTGATTAAGAGGAAAAACTTAACATATATGCATAACATATATGCATATATA
TATATATATATATAAAAAAAAAAGATATATATATATAAAAATGAAACCCTATTTAGGAAA
TGAATAAAGAATTTGAATTTTTGAGATAAGGAATAAACCATGGATAAAAAAAAGCAACCT
TTTCGTAAATACAAGAGATCCTTTCGTAGGCGTTTGCCCCCAATTGGGCCGGGGGATCGA
ATCGATTATAGAAACATGAGTTTAATTAGTCGATTTATTAGTGAACAGGGAAAAATATTA
TCTAGGCGAGTGAATAAATTGACCTTGAAACAACAACGATTAATTACTATTGCTATAAAA
CAAGCTCGTATTTTATCTTTGTTACCTTTTCTTAATAATGAGAAACAATTTGAGAAACCC
GAGCCGATCCCTCGATCGACCGGTCCTAGAACCAGAAATAAATAGGAACACTCCTCATTC
TCAATTGACCCAAAATTCCAATAGGAACTTAGGCTCAGATTGATGTTTTGTTCGAAAAAG
GCCTCAAATCTAGATTTGATTGTTGTGTTAGAAAAAAAAAATGGGGGAAGAAGAAATCTT
TTTTTTTTTGATTGAAACATATTCGTCCATTCCTACTACTTATCTTATCTTAATTTATTT
TTATTCTATTTTCCCGGAGTTTCGTTCTCCGGGGAATTCTTTTTCAATCATTCCAGTATA
TTATTTTATTTTAGAATTTCTTTGAAAATCTTATTGGAAATCATGTAAAGACAATTTTTA
TTTGATATAGCTATTTGCGCAAGTATTTTACGATTCAGAAGCAATTGCCTTTTGTACAGA
TTGTGTATGAATCGGCTATAACTATAGAATACCCCATTCTCACGAGTTACTGCATTTATA
CGAGTGATCCACAAACGACGAAAATCCCTCTTTTGCCTGCCTCTATCCCGACGAGAGGAA
ACTAAGGCTCTCATTTTCTGTTGAATAGTCGTTCGAGTAAGTCTTGAACGAGCACCTCTA
AAGGTTGATGCAAATAAACGCATTTTTGTTCGACGTCTCCGAGCTGTATATCCTCGTCTA
ACTCTGGTCATTGAATCAAATTAAACTTTCATTTTAATGAATAACTAATGGATTTCTCGT
CTTTCAGTTATTCCTTTTTCCCCTACCGGTTGATTAATAACAAAACGGATTATTCCGATA
TATAAAATATATATTCCAATGGCTTTTGCTTCTATAACCTTCCCAACCACGATTTTTTAT
TCCTTCAAGGCATCATTTCACTTGGAAATAAGAAATTCTATCGATACAAAAAAAAATAGC
GGGTTCCTTCGTTTCTACGGTGACTTCTTAAACGGTCAGGTCCTCTCTATACACCGGAGC
CTCTTCTCTCATAAAAAAAAAATGTTATTGTTTACTTGTATAGTTCACACTTTTTGGCTC
TACCCATCAATTATAGAGTAATAGGTCTTTTCACAATAAGAACTATCCATACAGTGACGG
TATTTAATTATGAAAGTTGGCTAGGTAGCTGACCCTGTTAGTCCGTTCTTTCAAGAATGG
GAGTATAAGCTCTTTGCTTCTTATAATAGCATTTTCCCCGCTTAATGGATAACCATTTGT
TACCGATGGGGACTTGCTTCTCATCTCAAATCGAGTTGATTGGATTTGCACCAATGGAAA
CCAAAAATTCCATACACAGATAGGTATATGATAGATCTTCGTTTTTAGATAGTAAACGGC
GTTCTGCCACTCTACCTATCCTATTCATGGGTACCGGTCATTGATACTGGAAAAATTGTC
TCATTTATTCGGAGCTCATGATCTGAACGAGTCGCACATACACCCTAGTACATGTTCCTC
GACGCTGAGGACATCCTCGAAGAGCGGGAGATTTCGTGACATTTCTTATCGGCTTTCTTG
CGTTTCTAATAAGTTGTTTAATAGTTGGCATGTCATATATATATAGAATGGGTTGGTTTA
GATCGATCTTAACCTGATGATTGATGATTATGAATTTTTTCTATTCAATAGCAAATCGCG
GAAAATTCGAATTATGGTTTGAAATAGAATTGTGGATTTACACGAAATCCCCGGTATTTT
CATTTTCGACCGCTAGAAGATCAACAATGCCATAAGCTTGGGCTTCTGCTGCTGACATAA
AAACATCTCTTTACATGTCTTCGGATACAATCCATGAAGGGTTGCCAGTTCTTTG
>Chr2_42319-49609:+ MTPT12
ACTGATTCTGCAACAAAACCACTCATTCCTGGCAATGCAAGAGAAGCCATTGAGAAGCTA
CTGAACATAGTCAATATTTTTGGCATGGGGATAGAGATCCCCCCCATTTCGTCGAGATAA
ACAAGACGTATTCTATCACAACTCGTTCCCGACAAGAAAAAAAGTGAAGCTCCAATAAAT
CCATGAGAGAGTATTTGTAAAATGGCCCCATTGAGCCCCATGTCGGTTATAGAACCAATT
CCTATAATTATGAAACCCATGTGAGATACAGAGGAATAAGCTATTCTCTTTTTTAAATTG
CGTTGACCGAAAGAGGTTGAAGCTGCATAGATTATTTGCATCGTTCCCACTATCACCAAC
CAGGGAGAAAATATAGAATGAGCACGAGGTAATAATTCCATATTGATTCGAATCAACCCA
TATGCTCCCATTTTTAATAAGATTCCGGCTAGAAGCATACATGTACTGTAATGTGCTTCC
CCATGGGTATCTGGTAACCATGTATGTAGGGGTATAATCGGCGATTTGACAGCATAAGCA
AAAAGGAAGCCTAAATATAATATTAGTTCCAATGCCACGGGATATGATTGATTAGCTAAT
CTTTCAAAATCCAATGTCGGCTCATTGGAACCATATAAACCCATACCTAGAACTCCTATT
AAGAGAAAAATGGAACCCCCTGCAGTGTACAAAATAAACTTTGTAGCTGAGTACAGACGT
TTCTTTCCTCCCCACATGGATAAAAGTAAGTAAACAGGAATTAATTCTAACTCCCACATG
ATGAAAAAAAGTAAAAGGTCTCGAGAAGCGAATAATCCTATTTGACCGCTGTACATTGCT
AACATCAGGAAATAGAAAAATCGCGAATTTCTAGTAATCGGCCAAGCCGCTAAAGTCGCT
AAAGTAGTGATAAATCCTGTCAATAAAACAGGTCCTATAGAAAGTCCATCGATTCCCAGT
CTCCAGTGAAAATAAAAACTATTTATCCATTGATAATCCTCCCCCAATTGTATTAATGGA
TCGTCCAATTGGAAATGATAACAGAACACATAGGTCGTTAAAAGGAGTTCTAATATACAT
ATAGATATAGTATACCACCGAACCACCTTATTTCCTCTATGAGGAAGAAAGAAAATTGAA
GAACCCGCGAATATCGGCAAAACAACAATTATGGTTAACCAAGGAAAATAACTCGTGATA
AAGACAAGATACGCTTTGACCAGAAAAACCCGCACTCGGAATAATATATTTTATCGAGTA
CGGGTTTTTCTCGGTAAAGAGGAATCAAATGATTCAAGTGGAGTTTTTTGTAACGTATCA
ATAAGATAGACCCATGCTGCGAGTTGTTTCATGCCATAAATAAACACGGACACTCAAAAA
ATCTGTTGGGCAAGCAGATTCACATCTCTTACAGCCTACACAGTCCTCAGTTCTTGGCGC
AGAAGCAATTTGCTTAGCTTTACACCCGTCCCAAGGTATCATTTCCAATACATCCGTTGG
GCAAGCTCGTACACATTGAGTACACCCTATACATGTATCATAAATTTTTACTGAATGTGA
CATTGGATCTATAAATTCGATTTGAACATAAGAAATTTTCGATCTGGTTGGTAAAACCGG
TCGTAAATAAATCATATATTTATATTGTAAACACCAGACGAATCAATGGTTTATCCAATT
TTTTAAGAATCAATTTTTTTCTAAATCTGTTCATGAGAAAGAACCAAGAGACTTTGATTT
CTTTTTCAACAACCAGGGTCGTGCGACTCGCACATGTGAATTCAAAATAATTAATATATT
AAATATTAATTTAATATAAGAATATATTACTATAATAAATAATAAATTACTATAATAAAA
ATAAATAATAAATATTATATATGAATATGATATATTTATTATATAGGATACTTACGGCTA
ATTATTCAACAAATTCGATTGATTGATACGAGTTGATTTTCTGTTACGATGGATCGACGA
AACAATAGATAGCCCAATAGCTGCTTCAGCGGCTGCAATAGCTATAACAAAGATTGAAAA
AATGTCTCCTTTTAATTGGCGATTATCAAATAAATCAGAAAATGTTACGAGATTGATATT
AACCGAATTTAGTATAAGCTCAAGACACATAAGCGCTCTAACCATGTTTCGACTTGTGAT
CAATCCATAGATACCGATCGAAAATAAATAGACACTCAACAAAAGTACATGCTCGAACAT
CATTGACTAACCCCTCATTAATTTCGATTCATGTTAATATGAACAACAATTCAAAGAATT
CGATTACCTAGAATAGAACAATTGCAGAACAAAAGAACGTGTTGGAAATAGATTTAATTA
AAAATCTTTCTATTTCTTTTTTTTTTTTAATTCTAAGTATTTATTATTGACGAGCCATAG
TAATTGCACCTATCAAGGAAACTAAAAGAATTATAGAAATGAGTTCAAATGGAAGATAAA
AATCTGTTGATAAACGAATCCCAATTTTTTGAACGTTACTTATTAGGTCCTGTTCTATAA
TCTGGTTTGATCTTGTACTCCAAAAAATTCCATACCATGACGTATCCGGGATAGTAGTAA
TTAGCGAAAAAAGAATACTTGTACAAACCAGTGAAGTGACCCCATCCCCAACGGTCCAAA
GATGGGAATCATTGGAATTGGAATATTCTGAACCATTCATGAACATCACGGCAAATATGA
TTAAGACATTTATGGCTCCCACATAAATAAGGAGCTGTGCCGCAGCTACAAAATAAGAGT
TCGCTGGAATATAGAATAAGGATATACAAACAAGAACCAATCCCAAAGAAAAGGCAGAAT
AAATGGGATTGGTAAATAATACTACTCCTAGACCTCCTAATATAAGAACTGATCCCAGAA
ATACTACAAGAATATCATGTATTGGTCCAGGTAAATCCATTATGTATAAAATAAGAGATA
AATATAAATAAATCGAAATATTTCATGACCTTACTGAATGGTCCAGGAAAAAAGATTACT
CCTATTTGTATATGATACGTTTCTAATTGAATTAAATCTTAATGTAGTATAGATTAATCT
AGATATAGATAAAGCTATTGTACCAATACTACTTTATACTTTAATAGTCGTTGGATTTTT
ATATTTCGAAATCACCAAGAAAACCAGATTCTATTCTCCGTTTAAATCAGTTTAAATCAA
ATAGTGATTCTCAACAATCAATAGTTATGAGTTATTATTTGTAGTTATTGACTAATCAAA
ACGAAAGAAGCTTGGATCCTTTATACCAAAAAAAATCTTAGTAATTTGTAATCGTTCTTG
AATCAAGGGGTTTATCTGTGATTTGAGTCGAATTCATAACTGTTTGAATTGTGTAATCTC
CAATTATTGACATTGGTAACCGACCCAAAGCAATTTGATTATAATTCAACTCGTGACGAT
CATAAGTAGAAAGTTCATATTCTTCAGTCATTGATAAACAGTTTGTTGGACAATACTCAA
CACAGTTACCACAAAATATACAGACCCCGAAATCAATACTATAATTAAGCAATTGTTTCT
TTTTAATATCTCTTTCAAATCTCCAATCAACAACAGGTAAATCTATGGGGCACACACGAA
CACATACTTCACAAGCAATACATTTATCAAATTCAAAGTGAATTCGCCCCCGGAAACGTT
CGGATGTGATCGATTTTTCATAAGGATATTGAATAGTTACAGGTAAACGATTTGTGTGGG
ATAAGGTAATTATGAAACTTTGACCAATGTACCTTGCAGCTCGTATTGTTTGTTGACCAT
AATTCATGAACCCAGACACCATAGGGAGCATATTGTAAATATCCATGAAAAAAAAACTGG
ATGTTTCTTTCTCTTGTTTGAAAGGGTTATGAATCTAGAATATCGTTAATATCGTTATCA
TATTCTTTTATTTATAATGAAACAAGTTGAGAAGAGGTTATCAATAATAGATTACCCAGA
GAAAAAGGTAAAAGAAATTTCCATCCTAGATTTAATAGCCGGTCCATTCTCATCCTAGGT
AAAGTCCATCTTGTTGTGATAGAAATGAACAGAAACAAATAAGCTTTAGCTAATGTAATA
AATATACCAATTGCCATTCCAAAAACACCATCCATTTGATTTTTTCTAAAAAGTTCGATA
TACGGAATAGAGAAATTCCACCCACCTAAATAAAGAACTGTTACAAATAATGAAGAAACT
AATAGATTTAGGTAAGAAGAAATATAAAATAAACCGTATTTGATGCCTGAATATTCGGTT
TGATAACCCGCTACTAATTCCTCCTCCGCTTCTGGTAAATCAAAAGGTAATCTCTCACAT
TCTGCTAGAGAAGAAATTAGAAAAACGAGAAACCCTATAGGTTGACGCCACAGATTCCAC
CCCCAAAACCCATATTTTGATTGTGCTTCAACTATATCAACTGTACTTGAACTGTTAGAT
AATCATAGTCGATAATAACATTACTGTTCCCATCGCTATTACAAAACCGTACATGAGATT
TTCACCTCATACGGCTCCTCTATGGCCACAAATGAATGTAAGGACTATTTCGATATTATC
GTTATTTTGGAGAGTAGATTGAATAAAGATACATCGGAGAGTCCTAAATTAGACCAATGG
AATTCCGTCTGCTATAATAATAAAAAAAAAAACACTTCCGAATTGATCTCATCCCTTATA
ATTAGAATTTATCTTTGTTCAGTAATAACTTAATCCTTCAATATAATACTCATTATAGAT
ATCAATAGATAAAAAAATCGTTCAGAGATTATGATAGAATTCCATAATATATATGGATAG
AAAGAAAGAACAAATAAAGATCTTTTTTTGTTTTTATTCATTTTTTTTTTTCATTCTATT
TCTTTTGTTCCTGTTCTTCGTTCTACGAAATAGCGTACTCAAATAAATAAATAAAGGATT
AATTCGTTCTTGATAGTTATTTCTTTAATCAGTGAATAGGAGCATACTCTAGATCGGAAT
CGTGGGGAAGTACTGCTTGATCATTTCTACCAACGTAAAGCCCTTATTTTGATTCGTTTT
ATGCATGCGGAAATATCCTTTGTTTTTGATATGTTACATTATCTCCATTACTATTACTAA
TCCTTTGTGTACCTTTGTATTCCTAACCGTGCACTGATTTTTGATTGATCCCGGTATGGT
AATACATACAAGACAATAGTATAAACCCATACAGTTGCTCTTTTACACCCGCTTCAAGAT
ATGATAACTTAATCAAAGAATCTGAATCTTGGGATAAACAGTTTACACTGCTTATGTTTA
CTTTCACTTTATTCTTGTACATAGGGAATGAGATTTTATCTTCTTACTGCGAATTTCTAA
GCTGTTTTGTTTCACTCATATAACTATTTGGTTTAACTCATCGACCCAAATGCTGAATAA
AAAAATGAAGATATCTATTCAATATATTCAACCTCTTTCCGTTATTTCTAGGAAGTAGGT
AAAGGTTCATGTTCTAACGAATCACACGTAGAGATATTGATAACACACATAAAGTTAAAG
GTATTTCATAACTAATAGATTGAGCAGCAGCTCGTAGACCACCTGAAAAGGAATATTTAT
TATTCGATCCATATCCTGACATAAGAAGCCCGATAGGAGCAATACTTGAAATAGCGATCC
ATAAAGAAACACCTATACTGAGATCCGCTAAAACAAGGCGATATCCAAAAGGAATTACTA
AATAACTTAGTAGAATTGATATGACCGCCATAGACGGTCCGACACTAAACAAACGCATAT
CTCCTCTAGGCGGAAGAAGGTCCTCTTTAAAAAGTAGTTTAGTACCATCTGCTAGAGCTT
GAAGAATTCCCAGCGGTCCAGCATACTCAGGCCCAATACGTTGTTGTATCGCTGCGGATA
TTTCTCTTTCTAACCACACAATTACCAGTAACCCTATTATGATTCCTAATATAAGGATCA
AAATAGGGACAAACAGCCATATGAGTTCACTTAAAGATTCAGATCTAGAAAAAGAATTGA
TAGCCTGTACCTCTGTCTTATCAATTATCATTTCAACGATCAACTTCTCCCATAATGATA
TCTATACTACCTAGTATCGTCATGATATCGGCCAATTTCATTCTTTTAACTAACTGAGGA
AGAATTTGCAAATTAATGAAACCGGGTGGACGAATTTTCCATCTCCAGGGGAAAACACTA
TTATCTCCTATCAGATAAACTCCTAATTCTCCTTTTGGGGCTTCTACTCTCGCATAAAGT
TCTTGTTTGGCCAATTCAAAATTGGGTGAAGGTTTTTTACTAATGAATCGATATTCAAAA
TCATACCATTCAGAATTCTTTGCTCTATCAAACCGCCGGACTTCTAAATTCTCATAAGGT
CCCCCAGGAATCCCTTCTAAAGCCTGTTGAATAATTTTTATGGATTCTGTCATTTCACCT
ATTCGTACTAAATAACGAGCTAAAGAATCTCCTTCTTTTTGCCATTGGACTTCCCAATCG
AATCCATTATAACACTCATAATGATCCACTTTACGAAGATCCCATTGGATTCCAGAAGCT
CGTAACATTGGTCCCGATAAGCCCCAATTTGTTGCTTCCTCTCCACCAATAGTGCCCACA
CCTTCAACTCGTTCCAAAAAAATAGGATTCCGCGTAATAAGTTTTTGATATTCAGCAACT
CCTGTTAAAAAATAATCGCAGAAATCCAAACATTTATCTATCCAGCCATAAGGTAGATCA
GCAGCTACTCCTCCAATCCGGAAATAATTATGCATCATTCGCATACCTGTGGCGGCTTCG
AATAGATCATATAACAATTCCCTTTCTCTGAAAATATAGAAAAAGGGAGTCTGCGCCCCG
ATATCCGCCATAAAAGGGCCAAGCCATAACAAATGAGAAGCTATACGACTCAGTTCCAGC
ATAATTACTCTGATATAGCTGGCTCTTTGCGGTACTTGAACATTTCCCAGCTGCTCTGGT
GCATTTACTGTTATTGCTTCTGTGAACATAGTAGCTAAATAATCCCAACGTGTTACATAA
GGGAGATATTGTATAATTGTTCTGTTTTCCGCTATTTTTTCCATTCCTCTGTGTAAATAA
CCTAATATGGGTTCACAGTCAATAACATCTTCACCATCGAGAATAACAATCAGTCGAAGA
ACGCCGTGCATTGATGGGTGATGAGGACCCATATTGACTATCATGAGATCTTTTCTTGTA
GCTGGTAGAGTCATATCTTTTCTTCCCGGATTCTTTATTTATTTCATGAATTTCTCAACA
TGAGGTTCATCAAAATAACAACTAATAAAAA
>Chr2_40328-42319:+ MTPT13_1
GTTGGGCGCTTTAACCATTCAGCCATGGATGCTTAACAGGGATCATCGTACATCGTGAAT
AACCAAATTCCAATTGAAATGAAATCTTTAGGAGGAATCAATGAAACGACATCAATTCAA
ATCCTGGATCTTCGAATTGAGAGAGATATTGAGAGAGATCAAGAATTCTCACTATTTCTT
AGATTCATGGATCAAATTCGATTCGGTGGGATCTTTCACTCACATTTTTTTCCACCAAGA
ACGTTTTATGAAACTCTTTGACCCCCGAATTTGGGGTATCCTACTTTCACGTGATTCACA
GGGTTCAACAAGCAATCGATATTTCACGATCAAAGGTGCAGTACTGCTTGTAGTAGCGGT
CCTTATATCTCGTATTAACAATCGGAAGATGGTCGAAAGAAAAAATCTCTATTTGATGGG
GCTTCTTCCTATACCTATGAATTCCATTGGACCCAGAAATGAGACATTGGAAGAATCTTT
TTGGTCTTCCAATATCAATAGGTTGATTGTTTCGCTCCTCTATCTTCCAAAAGGGAAAAA
GATTTCTGAGAGTTGTTTCATGGATCCACATCCACAAGAGAGTACTTGGGTTCTCCCAAT
AAATAAAAAGTGTATCATGCCTGAATCTAACCGGGGTTCGCGGTGGTGGAGGAACCGGAT
CGGAAAAAGGAGGGATTCTTGTTGTAAGATATCTAATGAAACCGTAGCTGGAATTGAGAT
CTCATTCAACGAGAAAGATAGCAAATATCTGGAGTTTCTTTTTTTATCCTATACGGATGA
TCCGATACGCAAGGACCATGATTGGGAATTGTTTGATCGTCTTTCTCCGAGGAAGAAGCG
AAACATAATCAACTTGAATTCGGGACAGCTATTCGAAATCTTAGGGAAAGACTTGATTTG
TTATCTCATGTCTGCTTTTCGTGAAAAAATACCAATTGAAGGGGAGGGTTTCTTCAAACA
ACAAGGAGCTGAGGCAACTATTCAATCAAATGATATTGAGCATCTTCCCCATCTCTTCTC
GAGAAACAAGTGGAGTATTTCTTTGCAAAATTGTGCTCAATTTCATATGTGGCAATTCCG
CCAAGATCTCTTCGTTAGTTGGGGGAAGAATCAGCACGAATCAGATTTTTGGGGGAACGT
ATCGAGAGAGAATTTGATTTGGTTAGACAATGTGTGGTTGGTAAACAAGGATCGGTTTTT
TAGCAAGGTACGGAATGTATTGTCAAATATTCAATATGATTCCACAAGATCTATTTTCGT
TCAAGTAACGGATTCTAGCCAATTGAAAGGATCTTCTGATCAATCCAGAGATCATTTCGA
TTCCATTAGAAATGAGGATTCAGAATATCACACTCAAACAGAGATTCAGCAACTAAAAGA
AAGATCGATTCTTTGGGATCCTTCCTTTCTTCAAACGGAACGAACAGAGATAGAATCAGA
TCGATTCCCGAAGTACCTTTTTGGATCTTCCTCAATGTCCCGGCTATTCACGGAACGTGA
GAAGCAGATGATTATTCATCTGCTTCCGGAAGAAATCGAAGAATTTCTTGGGAATCCTAC
AAGATCAATTCGTTCTTTTTTCTCTGACAGATGGTCAGAACTTCATCTGGGTTCGAATCC
TACTGAGAGGTCCACTAGAGATCAGAAATTTTTGAAGAAAAAACAAGATGTTTCTTTTGT
CCCTTCCAGGCGATCGGAAAATAAAGAAATGGTTGATATATTCAAGATAATTACGTATTT
ACAAAATACCGTCTCAATGCATCCTATTTCATCAGATCCGGGATGTGATAGGGTTCCGAA
GGATGAACCGGATATGGACAGTTCCAATAAGATTTCATTCTTCAACAAAAATCTATTTAT
TTATTTATTTCATCTATTCCATGACCGGAACAAAGGGGGATACACGTTACACCACGATTT
TGAATCAGAAGAGAGATTTCAAGAAATGGCAGATCTATTCACTCTATCAATAACCGAGCC
GGATCTGGTGTA
>Chr2_40328-42319:- MTPT13_2
TACACCAGATCCGGCTCGGTTATTGATAGAGTGAATAGATCTGCCATTTCTTGAAATCTC
TCTTCTGATTCAAAATCGTGGTGTAACGTGTATCCCCCTTTGTTCCGGTCATGGAATAGA
TGAAATAAATAAATAAATAGATTTTTGTTGAAGAATGAAATCTTATTGGAACTGTCCATA
TCCGGTTCATCCTTCGGAACCCTATCACATCCCGGATCTGATGAAATAGGATGCATTGAG
ACGGTATTTTGTAAATACGTAATTATCTTGAATATATCAACCATTTCTTTATTTTCCGAT
CGCCTGGAAGGGACAAAAGAAACATCTTGTTTTTTCTTCAAAAATTTCTGATCTCTAGTG
GACCTCTCAGTAGGATTCGAACCCAGATGAAGTTCTGACCATCTGTCAGAGAAAAAAGAA
CGAATTGATCTTGTAGGATTCCCAAGAAATTCTTCGATTTCTTCCGGAAGCAGATGAATA
ATCATCTGCTTCTCACGTTCCGTGAATAGCCGGGACATTGAGGAAGATCCAAAAAGGTAC
TTCGGGAATCGATCTGATTCTATCTCTGTTCGTTCCGTTTGAAGAAAGGAAGGATCCCAA
AGAATCGATCTTTCTTTTAGTTGCTGAATCTCTGTTTGAGTGTGATATTCTGAATCCTCA
TTTCTAATGGAATCGAAATGATCTCTGGATTGATCAGAAGATCCTTTCAATTGGCTAGAA
TCCGTTACTTGAACGAAAATAGATCTTGTGGAATCATATTGAATATTTGACAATACATTC
CGTACCTTGCTAAAAAACCGATCCTTGTTTACCAACCACACATTGTCTAACCAAATCAAA
TTCTCTCTCGATACGTTCCCCCAAAAATCTGATTCGTGCTGATTCTTCCCCCAACTAACG
AAGAGATCTTGGCGGAATTGCCACATATGAAATTGAGCACAATTTTGCAAAGAAATACTC
CACTTGTTTCTCGAGAAGAGATGGGGAAGATGCTCAATATCATTTGATTGAATAGTTGCC
TCAGCTCCTTGTTGTTTGAAGAAACCCTCCCCTTCAATTGGTATTTTTTCACGAAAAGCA
GACATGAGATAACAAATCAAGTCTTTCCCTAAGATTTCGAATAGCTGTCCCGAATTCAAG
TTGATTATGTTTCGCTTCTTCCTCGGAGAAAGACGATCAAACAATTCCCAATCATGGTCC
TTGCGTATCGGATCATCCGTATAGGATAAAAAAAGAAACTCCAGATATTTGCTATCTTTC
TCGTTGAATGAGATCTCAATTCCAGCTACGGTTTCATTAGATATCTTACAACAAGAATCC
CTCCTTTTTCCGATCCGGTTCCTCCACCACCGCGAACCCCGGTTAGATTCAGGCATGATA
CACTTTTTATTTATTGGGAGAACCCAAGTACTCTCTTGTGGATGTGGATCCATGAAACAA
CTCTCAGAAATCTTTTTCCCTTTTGGAAGATAGAGGAGCGAAACAATCAACCTATTGATA
TTGGAAGACCAAAAAGATTCTTCCAATGTCTCATTTCTGGGTCCAATGGAATTCATAGGT
ATAGGAAGAAGCCCCATCAAATAGAGATTTTTTCTTTCGACCATCTTCCGATTGTTAATA
CGAGATATAAGGACCGCTACTACAAGCAGTACTGCACCTTTGATCGTGAAATATCGATTG
CTTGTTGAACCCTGTGAATCACGTGAAAGTAGGATACCCCAAATTCGGGGGTCAAAGAGT
TTCATAAAACGTTCTTGGTGGAAAAAAATGTGAGTGAAAGATCCCACCGAATCGAATTTG
ATCCATGAATCTAAGAAATAGTGAGAATTCTTGATCTCTCTCAATATCTCTCTCAATTCG
AAGATCCAGGATTTGAATTGATGTCGTTTCATTGATTCCTCCTAAAGATTTCATTTCAAT
TGGAATTTGGTTATTCACGATGTACGATGATCCCTGTTAAGCATCCATGGCTGAATGGTT
AAAGCGCCCAAC
>Chr2_81078-82314:+ MTPT14_1
GAATAAACCAATTTAAAAATGGGATAAGATGCTCGATAAGGCATTAGTTCCAGTATCATA
AGTGCTTCCTCGTAGGAACGCCCGCGAATCTGATCAATTACTCTTCGCGCTTTGAAAACA
GACATACGTATATGTTGAGCTAAAACTTTGACTTCTGTACCTGAACTCGAGTTCTTTATC
ATAAGGTTACCCCCCGATGAATGATAAGCACCTATTTGAATTTTTATATTCAAAATTAAC
GACGAGATTTATTATCGCTTCTCACATGTTTTGCGAAAATCAGAGTAGGTGCAAATTCTC
CCAATTTGTGACCTACCATACGATCTGTTATATAAATAGGTAAATGTTCCTTTCCATTAT
GAATGGCGATTGTATGGCCAATCATTGTGGGTATAATGGTAGATGCTCGAGACCAAGTTA
CTATTATTTCTTTCTCCTCCCTCATGTTGAGTTTTTCAATTTTTCCCGATAAATGATTAT
CTACAAAAGGATTTTTTTTTAGTGAACGTGTCACAGCTGATTACTCCCCTTTTTTACATT
TTTAAAATTGGCATTCTATGTCCAATATCTCGATCTAAGTATGAAGGTAAGAATAAATAC
AATAATGATGAATGGAAAAAAGAGAAAATCCTTTAGCTAGATAAGGGGCGGATGTAGCCA
AGTGGATCAAGGCAGTGGATTGTGAATCCACCATGCGCGGGTTCAATTCCCGTCGTTCGC
CCATCACATTATTTCAAATTCCAAAAATTCGATTTTCAATATTCCTATTTACGGCGACGA
AGAATAAAACTATCACTATATTTTTTCCTTTTCCTACTTCTTCTTCCAAGCGCAGGATAA
CCCCAAGGGGTTGTGGGTTTTTTTCTACCAATTGGGGCTCTCCCTTCACCGCCCCCATGG
GGATGGTCTACAGGGTTCATAACTACTCCTCTTACTACAGGACGCTTACCTAGCCAACAC
TTAGATCCGGCTCTACCCAAACTTTTTTGGTTCGCCCCAACATTACCCACTTGCCCGACT
GTTGCTAAGCAGTTTTTGGATATCAAACGGACCTCCCCAGATGGTAATCTTAATGTGGCC
GATTTACCCTCTTTTGCAATCAGTTTCGCTACAGCACCTGCCGCTCTAGCTAATTGTCCA
CCCTTTCCAAGTGTGATTTCTATGTTATGTATGGCCGTGCCTAAGGGCATATCGGTTGAA
GTAGATTCTTCTTTTTTATCAATAAAAACCCCTTCCC
>Chr2_81078-82314:- MTPT14_2
GGGAAGGGGTTTTTATTGATAAAAAAGAAGAATCTACTTCAACCGATATGCCCTTAGGCA
CGGCCATACATAACATAGAAATCACACTTGGAAAGGGTGGACAATTAGCTAGAGCGGCAG
GTGCTGTAGCGAAACTGATTGCAAAAGAGGGTAAATCGGCCACATTAAGATTACCATCTG
GGGAGGTCCGTTTGATATCCAAAAACTGCTTAGCAACAGTCGGGCAAGTGGGTAATGTTG
GGGCGAACCAAAAAAGTTTGGGTAGAGCCGGATCTAAGTGTTGGCTAGGTAAGCGTCCTG
TAGTAAGAGGAGTAGTTATGAACCCTGTAGACCATCCCCATGGGGGCGGTGAAGGGAGAG
CCCCAATTGGTAGAAAAAAACCCACAACCCCTTGGGGTTATCCTGCGCTTGGAAGAAGAA
GTAGGAAAAGGAAAAAATATAGTGATAGTTTTATTCTTCGTCGCCGTAAATAGGAATATT
GAAAATCGAATTTTTGGAATTTGAAATAATGTGATGGGCGAACGACGGGAATTGAACCCG
CGCATGGTGGATTCACAATCCACTGCCTTGATCCACTTGGCTACATCCGCCCCTTATCTA
GCTAAAGGATTTTCTCTTTTTTCCATTCATCATTATTGTATTTATTCTTACCTTCATACT
TAGATCGAGATATTGGACATAGAATGCCAATTTTAAAAATGTAAAAAAGGGGAGTAATCA
GCTGTGACACGTTCACTAAAAAAAAATCCTTTTGTAGATAATCATTTATCGGGAAAAATT
GAAAAACTCAACATGAGGGAGGAGAAAGAAATAATAGTAACTTGGTCTCGAGCATCTACC
ATTATACCCACAATGATTGGCCATACAATCGCCATTCATAATGGAAAGGAACATTTACCT
ATTTATATAACAGATCGTATGGTAGGTCACAAATTGGGAGAATTTGCACCTACTCTGATT
TTCGCAAAACATGTGAGAAGCGATAATAAATCTCGTCGTTAATTTTGAATATAAAAATTC
AAATAGGTGCTTATCATTCATCGGGGGGTAACCTTATGATAAAGAACTCGAGTTCAGGTA
CAGAAGTCAAAGTTTTAGCTCAACATATACGTATGTCTGTTTTCAAAGCGCGAAGAGTAA
TTGATCAGATTCGCGGGCGTTCCTACGAGGAAGCACTTATGATACTGGAACTAATGCCTT
ATCGAGCATCTTATCCCATTTTTAAATTGGTTTATTC
>Chr2_87402-88737:+ MTPT19_1
CCGAATGACTCTATGAAATTACGTCGATACTTCCACATATTATGGGTAACGTAGGAGACA
TCTCTATTTTTCCCCGGGGGTCTTTATAATTACCACTGCTTAGCTTTCAATTCGCCTCTG
ACCATCAAATTAAATGTGAATAACCCGTCCTCCTCTCTTTGAAACAAGGGGCGCTTCCGG
TTCTGTGCGTGCTTCAAACAATTTTGTCTTCTCCATATTACCATATCTCTAGAGTCAATA
ATTTTCTATGAGGAACTACTGAACTCAATCACTTGCTGCCGTTACTCAACAGTTTTCTGT
TGAGGTCTATCCCGTAGAGGTACTCAAATTGGATCAGTGATCGATTTCTAGGTTTCGTCG
TAAACCTAATTGGTTACTTCCAATTACGTAAATCAATAGTTCAAACCGCACTCAAAGGTA
GGGCATTTCCCATTGATATAGGAACTTCTGTACCAGAAACAATGGTATCTCCAATTATAG
CCCCTCTGGGATGTAAAATATATCTCTTCTCACCATCCCCATAGTGTATGAGACAAATGT
ATGCATTTCGATTAGGGTCGTATTCTATGGTTACGATTCTACCAGATATGTCTTTTTCAT
TCCGTCGAAAATCGATTTTACGGTATAGACGCTTATGACCTCCCCCTCTATGCCCTGCGG
TAATGATTCCTCTGGCATTACGACCTTTACCACAACGATGCTGTCCATAGATCAAATTAT
TTCGTGGATTGGATTTCACTTGACTGTCTACGGTTCCATTGCGTGTGCTCGGGGTAGAAG
TTTTGTATAAATGTATCGCCGTGTTATTAAGTATTTTGCTTTAAGTTCTTTTCTCTATAA
GAGGTGGAATAGAATAACCCGGTTGAAGCGTAATGATCATACGTCTGTAATGCATTGTAT
GTCCCATAATAGGCCCCACTCTTCTACCCTTTCTCGGGAGTCGATGACTATTCATAGCTA
TTACCTTGACACCAAAGAAGAGTTCGACCCAATGCTTTATTTCTGTCCTAGTTGATCCTG
ATTCGACATTAGAAGTATATTGATTGTTCCCCAATAACCGAATACTTTTTTCTGTAAATA
CTGCATATTTGATTCCATCCATAAATCCATTTTCTTCCCTATGAGTTCCAGTATCAATAA
GAATTCTAGTTCTTACTGTTCATATGTTATGGTATGAATATACCATACCAATTCGTTATG
TATGGATGATGAGATTCCATTGATACAGATCCAATTCCAATAGACTTATTGAACCATTGG
CGTGCATCCAGCAGGAATTGAACCTACGAATTTGCCAATTATGAGTTGGGCGCTTTAACC
ATTCAGCCATGGATGC
>Chr2_87402-88737:- MTPT19_2
GCATCCATGGCTGAATGGTTAAAGCGCCCAACTCATAATTGGCAAATTCGTAGGTTCAAT
TCCTGCTGGATGCACGCCAATGGTTCAATAAGTCTATTGGAATTGGATCTGTATCAATGG
AATCTCATCATCCATACATAACGAATTGGTATGGTATATTCATACCATAACATATGAACA
GTAAGAACTAGAATTCTTATTGATACTGGAACTCATAGGGAAGAAAATGGATTTATGGAT
GGAATCAAATATGCAGTATTTACAGAAAAAAGTATTCGGTTATTGGGGAACAATCAATAT
ACTTCTAATGTCGAATCAGGATCAACTAGGACAGAAATAAAGCATTGGGTCGAACTCTTC
TTTGGTGTCAAGGTAATAGCTATGAATAGTCATCGACTCCCGAGAAAGGGTAGAAGAGTG
GGGCCTATTATGGGACATACAATGCATTACAGACGTATGATCATTACGCTTCAACCGGGT
TATTCTATTCCACCTCTTATAGAGAAAAGAACTTAAAGCAAAATACTTAATAACACGGCG
ATACATTTATACAAAACTTCTACCCCGAGCACACGCAATGGAACCGTAGACAGTCAAGTG
AAATCCAATCCACGAAATAATTTGATCTATGGACAGCATCGTTGTGGTAAAGGTCGTAAT
GCCAGAGGAATCATTACCGCAGGGCATAGAGGGGGAGGTCATAAGCGTCTATACCGTAAA
ATCGATTTTCGACGGAATGAAAAAGACATATCTGGTAGAATCGTAACCATAGAATACGAC
CCTAATCGAAATGCATACATTTGTCTCATACACTATGGGGATGGTGAGAAGAGATATATT
TTACATCCCAGAGGGGCTATAATTGGAGATACCATTGTTTCTGGTACAGAAGTTCCTATA
TCAATGGGAAATGCCCTACCTTTGAGTGCGGTTTGAACTATTGATTTACGTAATTGGAAG
TAACCAATTAGGTTTACGACGAAACCTAGAAATCGATCACTGATCCAATTTGAGTACCTC
TACGGGATAGACCTCAACAGAAAACTGTTGAGTAACGGCAGCAAGTGATTGAGTTCAGTA
GTTCCTCATAGAAAATTATTGACTCTAGAGATATGGTAATATGGAGAAGACAAAATTGTT
TGAAGCACGCACAGAACCGGAAGCGCCCCTTGTTTCAAAGAGAGGAGGACGGGTTATTCA
CATTTAATTTGATGGTCAGAGGCGAATTGAAAGCTAAGCAGTGGTAATTATAAAGACCCC
CGGGGAAAAATAGAGATGTCTCCTACGTTACCCATAATATGTGGAAGTATCGACGTAATT
TCATAGAGTCATTCGG
>Chr2_57671-58820:+ MTPT23
GAATGGGAAAAGAGAATTCCTACTATTCTCTTTCTTTCTCTCAATTGAAGAAATAATTGG
AAAATAAAACAGCAAGTACAAAAATGAGTAAGAAACCCCAGTATAAACTGGTACGATTCA
ATTCAACATTTTGTTCATTCGGGTTTGATTGTGTCATAACTCTATAATTCGAATTAGGTT
TATCGTTGGATGAACTGCATTGCTGATATTGACCCCAAAAAAGAAACGGTAGGTACAGCT
AGTCCATGAACAGCCAACCATCGCACTGTAAAAATTGGATAGGTTCGATCTATGGTCATT
GGGGGCCTCCTAAAAGGATCTACTAAATTCATCGAGTTGTTCCAAAGAATCAAAACGATC
AGTTATTAATGGAATCCCTTGCCGGCTCTCTGTGAAATACTCGTTTGGCCGAGGACTTCC
AAACACATCATAAGCTAAACCTGTACTGACGAATAACCAACCCGCAATGAATAGGGAAGG
TATAGTAATACTATGAATGACCCAGTATCGAATACTGGTAATAATATCAGCAAAAGAACG
TTCTCCCGTGCTTCCAGACATACTGAGCTCCACAAATTCTTGTACAGTCAAAAAAAAGGG
GGGGGGGGGTCGATTCCATCAAAGATGGGATCAGCAAATAGAAAACTACTGATATTTTAT
CTTTGTCTTTGTGAGATCGTCAATTTTGTACCAAAGGTATATTTAGAGTATACCGAATCA
GTATAGTTATCCTTCCTATAGCACAGCAACGCTGTATTGATCAGTACCGAAACAAAATGC
TACATAATTTCTTTCTTCGACTTTTGTTCCTTGTCTATATGAATAACTATATATTATTCA
ATAGATCAAGAGAAAATTCTCAAATTCCTTATAAGGTTTTCATTCCATTATTGGCTTCGT
AATAGAAAGTAAAGATCTTGGTAAAATGTGAATCAATATCAATAGATTCCAATAATTCAT
GAAAGATATTATCACATATTCACACAATGAAATTCTATGTGAAATATATAAACTTTATGG
TTGGTTAAAAGTTTTTTTGTTCGAATCTTTTCCTTTAATTTCAAGCAAGGAATTGGTTGG
TCGTACAATAAAAATACTATATTAAAATAAAAAATAATAGATAGTATTTCATGAAAGAAA
CAGAACATAG
>Chr2_78651-78730:- MTPT30_1
AAATCTCCCCAAGTAGGATTCGAACCTACGACCAGTCAGTTAACAGCCGACCGCTCTACC
ACTGAGCTACTGAGGAAGAA
>Chr2_78651-78730:+ MTPT30_2
TTCTTCCTCAGTAGCTCAGTGGTAGAGCGGTCGGCTGTTAACTGACTGGTCGTAGGTTCG
AATCCTACTTGGGGAGATTT
>Chr2_5923-6044:+ MTPT39_1
CTGAGGAAGGGAAAGGTTCTTGAGGGTACTCCCGGGAACAGATCCAGTGGAGACGGGCTG
GGGCATGTAGCTCAGAGGATTAGAGCACGTGGCTACGAACCACGGTGTCGGGGGATCGGA
TC
>Chr2_5923-6044:- MTPT39_2
GATCCGATCCCCCGACACCGTGGTTCGTAGCCACGTGCTCTAATCCTCTGAGCTACATGC
CCCAGCCCGTCTCCACTGGATCTGTTCCCGGGAGTACCCTCAAGAACCTTTCCCTTCCTC
AG
>Chr2_13675-14137:+ MTPT42
GCAGGAGGTCAAATTCAAGTTGCAATTCCACTTTGTTAAGTTATTTTATTGTGATTCGAC
ATAACATAACAAGAACAGAATCACGCTCTGTAGGATTTGAACCTACGACATCGGGTTTTG
GAGACCCACGTTCTACCGAACTGAACTAAGAGCGCTTTCTTACGACAGGAGATAAAGCTG
TAAAGAAAAGGATGATTGATTTTTGTACCGCATGCATATAGTCTAATTAAACTACCTATT
TTGTCCAATTTGAATCGATTTCAAGCTTAACGCCCTTGTTACTTTACTGCCCATAGGATA
AGTAATGGGTAGGGATGACAGGCGGTATCGCCTTTGTTCCATTTTTGACCCCAATCAAAC
GCGCTACCAAGCTGCGCTACATCCCTTTTTCCAATTTTTGTACAGTGTCATTGTCAAAAA
TCCCTGTCTTGTTTTCCACATCGTTATTTCCTCGTCCATCTAT
>Chr1_162913-162954:+ MTPT3
TTTACCGGAAGTATCCAATAATTTCTGTCTTACTCGATTATT
>Chr1_155838-155953:+ MTPT4
TCGTTGACGTTTTCCCAGAATCTTTCGTAGACCTCTTTGTGATAAAAAATCTTTTTTGTG
TAATTCCAAATGTGAAGTAAGCTTTCGTATCTTATTGGTGAAACTGAATATTTGAA
>Chr1_150347-152196:+ MTPT6
TGTATCTCTTTCATAAAATATTTCTCCATAATGGCCATGAACAGTTGCTCCCGGAGTGGC
CAAATAGGGCTTAGCCGATCTTATAACTAAGGAGTCAAGATGAAGAATTAAAATTTGACC
AGATTTTTTTATGTGTGGTACGTATTTAAATAGACACACATTTTCACAAATAAATTGTCC
AAGGCTAATTATTGTGGATGTCTCTTCGCAATAATCGCGTTGGAGAAAGCACCAATTCAA
GTGGAATGGATTCAAAATGATGTTACTGCAGGGATCAGGATTAAAAATCCTCCTATTTTC
ATCCATTAAACAGTATTTAAGTACTTGAAGTACTCGAAAAGCCTGTTTCAGATTGTCAAA
TAACAAATATTTCTTTAACAAGATCGGATTATGAGTTAGTAAATGGTAAGATGAATAAAA
ATTCGCTATTTTAGGTACAATAGTACCTAAGGGACCAAACAAATCCCTAATTGGAATTAG
AGGATCCGATTCTTTTGTCACATTGTTATATTTTGATCCGTGTAATGGACCAATTTGAGA
ACAGTTGGATGATGACAAAATTATCAAAGATTGGCATTCCTTATTTCGATTCAACAACGT
GCCAATACCAACAGTTCCTTGATGTTGGGTAAGTGATTGAATCTTCGATTTGGAATAAAA
AAGATTGATATTGGTGCGATTTAATCCATTATCGGGAATCAATCCTGAACCTGATGTATC
CTTCCTTTTTCCGGTATAGGAAATAGTGGACTTGACTAACTCAATTCTTATGAAATCGCG
AATTAGATCATTTGCCCTTACCTCAACAAAAGAAGTATGAACCTCTTCTATAGAACCATT
TACTTCTTGGTCCCAATTCAATACTAAGCAAGTCCGAACTAATTGAATACTTGTGCGATA
AATTCCTCTAATTGAGTTGCTATTTCCATAAAGGATATAATTGACAACTCTAAGTCTAAG
CTGGACATTATCTTTTTCCTGCAAGAGATCCTGAGGGAAAAGTGTTGCTAAATTTATCCC
ATCAGCTATTTCATATGTGACTACGTGCCGAACCAAAACAAAATATTTTTTTTTGGTAGG
TGTGATCCGTTGGACATAGATCCAATTTTTCCATTTTTTTGATTCCTTAGAATTTTTTTT
TTCCGTTCCTGGCGGTATCAAGATGCCTCTGTGCCTGGATATCTTATCTGTCTCCCCAGG
AAAATGGATATCTCCAGAAAAGATTTTCACTTCAATACTTTTGTTTTTTCTCTCCACTCG
GACTAACCCGCCTACTCGGCTTCTTGTATTTAAAGCAAGCCGTGTATCTACTCCAATGAT
ACTATTGTTCCGGACCATTATGGGCGAAGATCCAGGTAAGATATGCACTTCCTCGGGAAT
GAAAAAAAACCGATCCACTTTAATTTGGTATTTCGGACGAAATTCTTTTGTTCCTTGATA
CTCAAGCAAATCCTCTTTTTTTATGATTGAATCTATCCCTATGGTTCCATATTTAGTAAT
TCCGGAACTGGTTCTTCTGTATCGTGGATCATCGAAATAAGCAAGAATACTATTTATACG
TAAAATACCATTTATGGGTATTTCAATCGAAATACCAAAACAGGGTATTAGTTCTTTCTC
TCTTTCTTGATCATATTGTAACGGGATGATGAATCTATTTCTTCGCCCTTTCGCCAAGAA
ATGAGAATTCTCTTGAAGAGTAGAAGGATATATGAAATTCCAATGACCGTTGGATATGAT
TCGATCAGATCTTGAATATTCAAGAACTTCCCTATCTTTTTTACCGGAAGTATCCAATAA
TTTCTGTCTTACTCGATTATTAGTCATTGAGAAGTCAGAGATATATCTTT
>Chr1_130235-130818:+ MTPT16
CTTATACTTATACATTTGTAGATGGAGCTTCTACAGCAGCTAGGTCTAGAGGGAAGTTGT
GAGCATTACGTTCATGCATTACTTCCATACCAAGGTTAGCACGATTGATAATATCAGCCC
AAGTGTTAATAACACGACCCTGACTGTCAACTACGGATTGGTTGAAATTGAAACCATTTA
GGTTGAAAGCCATAGTACTAATACCTAAAGCGGTGAACCAGATACCTACTACAGGCCAAG
CAGCCAAGAAGAAATGTAAAGAACGGGAATTGTTGAAACTAGCATATTGGAAGATCAATC
GGCCAAAATAACCATGAGCGGCTACGATATTATAAGTTTCTTCCTCTTGACCAAATCTGT
AACCCTCATTAGCAGACTCGTTTTCTGTGGTTTCCCTGATCAAACTAGAGGTTACCAAGG
AACCATGCATAGCACTGAATAGGGAGCCGCCGAATACACCAGCTACGCCTAACATGTGAA
ATGGATGCATAAGGATGTTGTGCTCTGCCTGGAATACAATCATGAAGTTGAAAGTACCAG
ATATTCCTAACGGCATACCATCAGAAAAACTTCCTTGACCTAAT
>Chr1_98893-101627:+ MTPT21
AAGCCAGAGATATATCTTTCTTCGACAGAAAAAGAATGAACATTCATTTGATCTTGATCT
TTGTGGAGCGAAAAAGACACTATACTAGATCTGCGCGGACCCCCCGATAACATCCATAAA
TGACTTGTTTTTGGTAATAGATGAACATTACCATACGTATATTCAGACGCATGGTAGACA
TCAGTACTCCAGTGCATTTCTCCCTCTGATTCAGAATAAATATGTTTTCGGACCCTCTCT
TTAAAATGAAAAGTAAACGTTTCGGCACGAATCTCCGCAATCACTTGTTCTGATTCTACA
TATTGATCATTTTGAACTAAAATCAAACTTTTTGGTGGAATATTCACATTATGTATAATA
TCCCGACTCTCAATAGTTACATACAAGTCTATAGAACATAAAAAAGCAGGATGCCCATGA
CGAGTACGTGTGGGATGAACTAAATCTTCATTAAATTTGACTTTTCCATTGGAAGGAGCT
CGTACATGTTCGGCAGTACCGCCGGTGAATACTCCACCGGTATGAAAAGTTCTTAATGTT
AGTTGAGTCCCGGGTTCCCCAATCGATTGACCCGCAATAATACCTACAGCTTCTCCCAAT
TCGACCAGGTCGCCATGAGTGGGACTCCGACCATAACATAATTGACAGATCCAAGATGTG
CTCCTGCAAGTAAGGGGGGTTCTAATATATATTGGTTGTACCCGAAAAGTTATGAGTCGA
TTGACAAGTCCAATCCCAATATCTTGATTTCGAGTGGCAATGCATCGTAGATCTATATAT
ATATCGTCTGCTAATACACGACCAATTAGTGTTTGGACAAACATTTTTTCCGTCATCCCC
TTCCTAGGACTCGCGGAAATACCTCGGATAGTACCACAATCCGTTCTACGTACAATAATG
TGTTGAACTACTTCAACAAGTCTACGTGTGAGGTATCCAGCATCTGATGTTCGTACAGCA
GTATCTACAACCCCTTTGCGGGCTCCATAGCAGGAAATTATATATTCCGTCAAAGAAAGC
CCTTCGCGTAAATTACTTTGAATAGGTAAATCAATCATTTGTCCTTGGGGATCCGACATT
AATCCTCTCATACCTACTAATTGGTGTACCTGAGATGCATTTCCTCTAGCTCCCGAAAAG
GACATTAGATGGACTGGATTCGCAGGATCAGTCATCCGAAAATTAGGATTCATTTCTTGT
CTCAAATATTCACTTGTGGCATACCATATCTCAATAGATTGACGTAATTTTTCTACCGCG
TGTACATTCCCATAATGGTGGTCTTTCTCCAAAAAAAAACTTTGTTGTTCAGCGTCTTGG
ACTAACCATCCCTTAGAAGGGATTGTTAAAAGATCATCAATTCCTAATGAAATAGATGTA
GCAGTGGCGTGATGGAAACCCAGAGCCTTCACTTGATCCAGGATATGTGATGTATATGCC
ATTCCGAAGTGATCTATTAATCTGCTAATAAGTCCTTTCATAGCAGTTCCATCTATCACT
TTATTGTGAAAGACCAGATCGGCCCGTTCTGCCATAAGTACCTCCATATTCTGCTGAGTA
GGATTCGACAATGGGCATGGGTCAATGATTCGAAAACTTCCTTTCCTCAATCTTGATTTA
CCTGGAAATTCCGGAATTATGATACCAGTGAAATTGGAAAGACCCGAATTCCTACGGGTA
TTGACTAATGTAATTTCTTAGTTTAGATAGCGTATGAGTAGGCCCGACAAAACCCCTGTA
TGGCTTCTTCTATTTCTCGATAAAAAGAAATATGACCAACAGTGGTTCGAATGTATATAC
AACGAATTTCTTTTTTCACATTTCCCACTATTAGATAGTGCCCATAAATATCATGATAAG
TACCCAAAGACTCATATTGAACTTCGATGGGAACTTCTCGTGAGGCAATGACACGTTGAT
CTAGTCGCCACCGGAGCCACAAAGGACTATCTAAATTGATTCGTTTCTGTCGATAAGCTC
CAAGTGCATCATAGGAACTACAAAAATGTGGTTCTTTCTCTTTCGTATACTTATAGTTTT
TATTAACTGTTTGATAGTTTCTACAATTAGATGGATTATACCTATTTGCACAAATACCTT
GACGATTTCCGAGCGTTAATACATAGAGTCCGATAAGCATATCTTGAGTTGGTACGGAAA
TGGGATCTCCAATAGCTGGAGACAAGAGATTCATATGCGAAAACATAAGTAAACGAGCCT
CCGCTTGAGCTTCCAAGGATAAAGGTACATGAACAGCCATTTGATCCCCATCAAAGTCTG
CATTGAAACCCTTACAAACTAATGGGTGTAAACAAATAGCACGTCCTTCCACTAAAATGG
GTTGGAACGCCTGTATGCCTAATCTATGCAGGGTGGGTGCTCTATTCAACAATACAGGAT
GCCCCTGCATAACTTCTTGAAGTATTTCCCATACAATCGGGTCTTTTTCCCGAATTTTAC
TTTTAGCAATCCCTATGTTAGAAGCAAGATGTTGTCTGATTAGACCACGAATTACAAATG
TTTGGAAAAGCCCTATTGCTATTTCTCGAGGTAATCCACATTGATGTAATGAAAGCGAAG
GACCCACGACAATGACGGAACGCCCCGAATAATCGACCCGTTTACCAAGCGGAGTCTCGC
GAAATCTTCCCCGCAAGCGCCTTCAATTACATCTGAAAATGACTTGTAAACTTTATTATG
ACCATCCCTCATTGGTTGCCCGCGAATCCCTTTAT
>Chr1_133664-135986:- MTPT22
CGTTAAAAGATATACTCTGTAATATGAGTCATAGAGTAATTCAAAGTTCAAATGGTTATT
AAGAATAGTAAACGACTAATCGAATAGAAAAGAAAAAAGAATTTGTATCTTCGAAACCCA
GGGATCTCACCTGAATTGCCCATAGATAATCGAACTATCGTATGCCCCTGAAATGATATG
ACGAAAATAGTTGAAGTAGTTGAATAGGAGGATCACTATGACTATAGCCCTTGGTAAATT
TACCAAAGAGGAAAATGATTTATTTGATATTATGGATGATTGGTTACGGAGGGACCGTTT
CGTTTTTGTAGGTTGGTCGGGTCTATTGCTCTTTCCTTGTGCTTATTTCGCTTTAGGAGG
TTGGTTCACAGGTACAACTTTCGTAACTTCATGGTATACCCATGGGTTGGCCAGTTCTTA
TTTGGAAGGCTGCAATTTCTTAACCGCTTCAGTTTCTACTCCTGCGAATAGTTTAGCACA
TTCCTTGTTGCTACTATGGGGCCCTGAAGCACAAGGAGATTTTACTCGTTGGTGTCAATT
AGGCGGTCTGTGGACTTTTGTTGCTCTCCATGGTGCTTTTGGACTAATAGGTTTCATGTT
ACGTCAATTCGAACTTGCTCGATCTGTTCAATTGCGACCTTATAATGCAATTGCATTCTC
CGCTCCAATTGCCGTTTTTGTTTCTGTATTCCTGATTTATCCACTAGGTCAGTCTGGGTG
GTTCTTTGCGCCCAGTTTTGGCGTAGCAGCTATATTTCGATTCATCCTCTTCTTCCAAGG
GTTTCATAATTGGACGTTGAACCCATTTCATATGATGGGAGTTGCCGGAGTATTAGGCGC
TGCTCTGCTATGCGCTATTCATGGTGCTACCGTCGAAAATACTTTATTCGAAGATGGTGA
CGGTGCAAATACATTCCGTGCTTTTAACCCAACTCAATCCGAAGAGACTTATTCAATGGT
CACTGCTAACCGCTTTTGGTCCCAAATTTTTGGGGTTGCTTTTTCCAATAAACGTTGGTT
ACATTTCTTTATGTTATTTGTACCAGTAACCGGTTTATGGATGAGTGCTCTTGGGGTAGT
CGGTTTGGCTTTGAACCTACGTGCCTATGACTTCGTTTCCCAAGAAATCCGCGCAGCAGA
AGATCCTGAATTTGAAACTTTCTACACCAAAAATATTCTTTTAAACGAAGGTATTCGTGC
TTGGATGGCGGCTCAGGATCAGCCTCATGAAAATCTTATATTCCCTGAGGAGGTTCTACC
CCGTGGAAACGCTCTTTAATGGAACTTTAGCTTTAGCTGGTCGTGACCAAGAAACCACCG
GTTTCGCTTGGTGGGCCGGTAATGCCAGACTTATAAATTTGTCCGGTAAACTGCTTGGGG
CTCACGTAGCCCATGCCGGATTAATCGTATTCTGGGCCGGAGCAATGAACCTATTTGAAG
TGGCTCATTTCGTACCAGAGAAACCCATGTATGAACAAGGATTGATTTTACTTCCCCACC
TAGCTACTCTAGGCTGGGGGGTAGGTCCCGGGGGGGAAGTTATAGACACCTTTCCATACT
TTGTATCTGGAGTACTTCACTTAATTTCCTCTGCAGTCTTAGGTTTTGGCGGTATTTATC
ATGCACTTCTTGGGCCTGAGACTCTTGAAGAATCTTTTCCATTCTTCGGTTATGTATGGA
AAGATAGAAATAAAATGACTACAATTCTGGGTATTCATTTAATTTTATTAGGTATAGGTG
CTTTTCTTCTAGTACTCAAGGCTCTTTATTTTGGGGGCGTATATGATACCTGGGCTCCCG
GGGGGGGAGATGTAAGAAAAATTACCAACTTGACCCTTAGCCCAAGTGTTATATTTGGTT
ATTTACTAAAATCTCCTTTTGGGGGAGAAGGGTGGATTGTTAGTGTGGACGATTTAGAAG
ATATAATTGGAGGACATGTATGGTTAGGTTCCATTTGTATACTTGGTGGAATTTGGCATA
TCTTAACTAAACCTTTTGCGTGGGCTCGTCGTGCATTTGTATGGTCTGGAGAGGCTTACT
TGTCTTATAGTTTAGGCGCTTTATCTGTCTTTGGTTTCGTCGCTTGTTGTTTCGTTTGGT
TTAATAATACCGCTTATCCTAGTGAGTTTTACGGACCCACCGGGCCAGAAGCTTCTCAAG
CTCAAGCCTTTACTTTTCTAGTTAGAGACCAACGTCTTGGGGCTAACGTGGGATCAGCCC
AAGGACCTACTGGTTTAGGTAAATATCTAATGCGTTCCCCAACAGGAGAAGTTCTTTTTG
GAGGGGAAACTATGCGTTTTTGGGATCTCCGTGCTCCCTGGTT
>Chr1_137877-138140:+ MTPT28
GGATATCATTTGAAAATGAGTAGTTCAGATAGAATCGAATTTTCGATTGATCCGGGCACT
TGGGATCCTATGGATGAAGATATGGTCTCCACGGACCCCATTGACTTTCATTCAGAGGAG
GAACCTTATAGAGATCGTATCGACTTTTATCAAAGAAAGACAGGTTTAACTGAAGCTGTT
CAAACAGGCATAGGTCAACTAAATGGTATTCCCGTCGCAATTGGGTTATGGATTTTCAGT
TCATGGGGGGTAGTATGGGATCCG
>Chr1_156040-156160:- MTPT29
GAAAATGGTATAACATTCATATTGTCCTCTGACGGAAATCGAACTAAAAAGAAAAAAATC
ATTATTTTGATTCAACCATCTCTTTTCGTTCTCAACTCATCTAAACCCATTAATCATATA
T
>Chr1_192064-192164:+ MTPT32
CGTAATCCTTTAAAAGGTGTTCTGAGTGAGTTATTTCAGCTCCACGGTTTCTTTCCCTTG
AATCCAAATTCAAAAAATGAAAGTATAGCACTGAGGATTCA
>Chr1_155984-156040:- MTPT36
TTCGTTCTCAACTCATCTAAACCCATTAATCATATATTTACCAAGCAATCACATAAC
>Chr4_2-123:+ MTPT5
AGAATAATTTCTTTCAATACTCACATGTTGTTAGTTAACAATCCTAGTGATTGGATCCAT
ATGCTTAATTCTGATAGATAACATGATTATTCATTGAATGACTATTCGTTTTTTTTTTTA
TT
>Chr4_65865-68177:- MTPT7
TTTTTTTTTTTATTTTCATCAAATGGGGGACAGGAAGACTCTATGGAAAAATGGTGGTTC
AATTCGATGTTGTCTAACGAGAAGTTAGAACATAGGTGTGGTCTAAGTAAATCAATGGAT
AGTCTGGATGTTATTGGGCATCCCAGTGGAAGTGAAGACCCCATTATAAACGCTAGGGAG
AAAAACATTCCTAATTGGAGGAATAGTGGCAGTTATAGTTTCAGTAATGTTGATTATTTA
TTTAATATCAGGGATATTTGGAGTTTGATCTCTGATGACACTTTTTTCGTTAGGGATAGT
AACGGCGATGGTTATTCTGTATATTTTGATATTGAAAATAAGATTTTTGAGATTGACAAT
GATAGTTCTTTTCCGAGCGAACTAGAAAGTTTTTTTTCTAGTTATTTGAATAAAAGTAAC
AATCACTACTATTATCATTACATGTATGATACTCAATCTAGTTGGATTAATCACATTAAT
AATTGCATTGATAGTTATCTTCGTTTTGAAATCAGTTACATCTCCGGCGGTACTGACAAT
TATAGTGACAGTTACATTTATAGTTTCATTTGTACTGAAAGTGTAAGTGGTAGTGAACGT
AAGAGTTCTAGTACAAGAACTAGAAGTAATGGCAGTGGTTTCAATATAAGAGGAAGCTCT
AATGATTTCGATATAACTAAAAAATACATAAATTTATGGGTTCTATGCGAAAATTGTTAT
GAATTCAATTATAAAACATTTTTGAGGTCAAAAATGCATATTTGTGGACAGTGTGGATAT
CATTTGAAAATGAGTAGTTCAGATAGAATCGAACTTTCGGTTGATCCGGGCACTTGGGAT
CCTATAGATGAAGATATGGTCTCCACAGACCCCATTGACTTTCATTCAGAGGAGGAACCT
TATAGAGATCGTATCGACTTTTATCAAAGAAAGACAGGTTTAACTGAAGCTGTTCAAACA
GGCATAGGTCAACTAAATGGTATTCCCGTCGCAATTGGGGTTATGGATTTTCAGTTCATG
GGGGGTAGTATGGGATCCGTAGTAGGCGAGAAAATCACTCGTTTGATCGAGTATGCTACT
AATCGATCTCTACCTGTCATTATTGTGTGTGCTTCTGGAGGAGCACGCATGCAAGAAGGA
AGTTTGAGCTTGATGCAAATGGCTAAAATATCTTCTGCTTCATATAATTATCAATCAAAT
AAAAAGTTATTCTATGTATCAATCCTTACATCTCCTACAACCGGTGGAGTGACAGCCAGT
TTTGGTATGCTGGGAGATGTCATTATTGCTGAACCTAATGCCTACATTGCATTCGCGGGT
AAAAGAGTAATTGAGCAAACATTGAATAAGACAGTATCCGACGGTTCACAAGCGGCTGAG
CATTTATTCCATAAGGGCTTATTCGACCCAATTGTACCACGTAATCCTTTAAAAGGTGTT
CTGAGTGAGTTATTTCAGATCCACGGTTTCTTTTCCTTGAATCCAAATTCAAAAAATTAA
AGTATAGCACTAGATTCAGTTATTTGTAGGGAACAAGTATTTAGTTTAATTCATCATAAT
AAAAAAAACTAAGAAGAATGGTATTTTCTCTGGTGACAGAAGTTATACTTGTAGTAAGAG
TCATAAGTTTCAGATAATTACTTTTTCTTTTTTCTTCCGGATCCATTTTTTATCGTGCCT
CTCTTACTGATTACTGATCAGAAACCCCTTATAAAATAAAGGGTATAAAAGAGTGACCCT
TTTTTTCCGAGGAATTAGATAAAAGAAAAAAAAAAAATTCTTCGCCCTTCTTACGTATTA
ATCATATCGTATTAATATAGACAATAAAATCTATATATTATATATATAGAAGAAATCCAG
AATAGAAGTGATTTCTATATCTAATAAGAACCTCCATTTTTTATTTTATTATGAATCCTG
GATCGGATTACTTAGAGTCGCGAACTCATAATCAACTTTTTGATAATAAATAAACTTTTT
AGTAGAAAGATAATAACGAAGATAAGGATGGGAGAATAGGAATAAATAATCCTCTTTATT
AATAAAGAATCAAGAGGATTATCATATATATTCGTGTGGAAAGACGAATAGATACACTTA
ATTTAGTTCTACATTCCTTGCACTTATTAATTCATTAATATTATTTATAATATACTTATT
ATAAGATATCTTTATAAGAGGTACAAATATTAAATTGAGGCACCTATTTTATGACAGATC
CCAACTTACCCTCTATTTTTGTGCCTTTAGTAGGCCTAGTATTTCCGGCAATTGCAATGG
CTTCTTTATCTCTTCATGTTCAAAAAAATAAAA
>Chr4_3290-6281:+ MTPT17
TCAACATGAGGGAGGAAGAACTGGTAATAGGCACAAAACCATCCGTTCTGGTTCTACATT
TGTTCGAATAAAATGTTTAGCTAATTCCATGCGTCTAACCAAAAAATCCTTTCTTCTTCT
AATCTTTCTATCTTCCCATTCATTTCGAGTGGACCCTTCGTCTCCCCATTCCCTCCACTC
GACCAACGAATTTTCTATAATAATTCGTAAATCCGAATCAGCTAATTGTTCTCTGATAGC
ACCTGCTCCTGTACAGATTTCTCGATTTCGAAATGTCTCGAAGCCTTGGGTAGTAAAAAA
AAGTGGGATGCTGTATTTCCAGGATTGGATTTCATATTCGAATGAACCTCGTAATCGCAA
GAAAGTCGGTTTTTTAGCTATAGGCCTAGCAAAAGAAAAATCGAGATAGGTTCCTATAGG
ACCCCCCCCCCCTAAAAACCGGACATGAAGGTTTCCTCTCACCCGGCTCAAGTAGTTACA
CCAAATAAAGGAGTTCCTGTTTTTAAACTTTCTTCGATAAAACCCCACAAAGAGCTACTC
CTTACTCAAGTTCTCTGTGAGGACCAACCGTAATTCATTCTTCTTTTTACTTTCTGAATT
ACTTATTCACGACAAAATTGAAATGTGAAATTCTTGAGTAGTCTACTTCCCCTCAAATGA
GCAATCCCCTTAAAGGAATACTTTGGTACTCGTAAGGGATTTACTTGTCTATATATCGTT
CTGTTTGATCTTTTAGGTCCCTACTCACCTCGAGGTTATGCCATGATGCCCCTTGAAGCA
TATATGCGATAGATAAACTCCTGTAACCATGCCTTGCTTGCTTGAACGGAATCTCTCTAT
AAAAGAAATGGAATGGTTAATTCCCCGAAAATTTTCACGAGGTATAATTAGCAATTCCTA
TTTATCTGTTATGGAAGCGACCATGGATCAATTCCCCTTTTATTTTTGTTTGGAAGTCAC
CCAACATTCTGAGCTTCATGTTACTCTTCCCAAGACACATGTCAGAGCCAGGGGCATCCC
AATCAGATTGAATGGGATGACAGTTTCCCAGTATGAATCTGTAAAATGCAAATTTCGATC
AAATCACACATCGCAGTATACTAAGCCTTCTAATTCCTTAAGGGGTTTATCTAAAAGATT
CGCGATATAACTAGGAAGACGTTTCAAATACCACACATGAGTCACTGGACATGCGAGTTT
GATGTATCCCATTTGATATCTTCGTATCCGAGAATCAACAAATTCCACTCCACATTGTTC
ACAAAATTTAGGATCTTCTTTTTCAGCTCCAATCACTCGATAATTTCCGCAAGCGCAAAT
TCCACTTTTTATAGGTCCAGAGATTCTTTCACAAAACAATCCATCTTTTTCTGGTTTATT
GGTTTTGTAATGAAAAGTATAAGGTTTTGTCACCTCTCCAATGATCTCCCCATTGGGGAG
GGTTTTGTTAGCCCAAGCCTCTATTTGTTGAGGAGAAACTGGTCCAATTCGAAGTTGTTG
ATGTTTATACCGGTCAATCATAGAATAGAAATTCTGATTTATTCAGATCAAGCTTCCTTC
CTATTAATCTGGAAGTTTTTCTCCGATACAAGGAAATGCTTTAGTTCCATAGCCAAAGAT
CGTAGTTCTCGAACGAGCAACCGAAAAGATTCTGGAGCATCCTCGGGGTTGGGTACTGTT
CCTCCAATGATCGTAGCACCAAGTACTTCTTGACGAGCTCTAATATGATCAGATTTATAA
GTAAGCATCTCTTGTAAAATATGAGCAACACCAAATCCCTCTAGAGCCCAAACTTCCATT
TCTCCTACTCGTTGTCCCCCTTGCTTGGCCCTTCCTCTAAGGGGCTGTTGTGTAACAAGT
GCGTAATGTCCGCTGGAACGTCCATGGATTTTATCATCAACTTGATGAATTAATTTCAGG
ATATAGGACTTTCCTATTAGAACAGGTTGTTCAAAAGGATCTCCTGTTCTTCCATCAAAT
ATTCTGCTTTTTCCCGGGCACTCGGGTTCAAATACCCATGGATTTTTTGTTTTCTTACTG
GCTTCATATAATTCAGAAAACACTAGTTTTCTCGAAGCCTCTTGCTCATATCTCTCATCA
AAAGGTACTATTCTATAATGTCTCTTTAGCAGATCCCCCGCCAATCCGAGCGAGCATTCA
AATATCTGTCCCACATTCATTCGCGAGGGTACTCCTAATGGGTTGAAGACCATATCAACA
GGTGTTCCATCTTGCAAATAAGGCATATCTTGTCTAGGCAAAATTTTTGAAATGATACCT
TTATTCCCATGTCTTCCAGCTACTTTATCACCTACTTTGATTTCGCGTTTCTGTGAAATA
TATACACGAATTGTTTCTGGATTATAACTAGAACCCCTCTTTTTCTGGATCCATCTCACA
TCAATAACTCGACCCGTTCCACCTATAGGTAGTTTTAGAGAAGTTTCTTTTGCAGTGGAT
ACTTGAATGCCAAGTATAGCTCGTAATAATCTATCCTCCGGGGCATATGACGATTCGTTT
GCTGTCTGAGGCGTTAATTTACCTACTAAAATCTCACCTGTTTCTACCCAGGATCCCGGC
ATTACAATTCCATTTCTGTCTAAATTGCGGAGTAAATGAGCCTCACAATGCGGTATTTCC
TTAGTGATTCTTTCAGGTCCTTGACTTGTCACATGAGTCTTAATTTCATATTTCCGGATG
TGAAAAGAAGTATAACTATTTTCATACACCAGACGTTCGCTAATTAGTACTGCATCTTCA
AAATTGTAACCTTCCCATGGCATATAAGCTACTAATACGTTTTTTCCTAAAGCAAGTTCC
CCCCCAACTGTAGCCGCACCGTCTGCTAAAATTTGTCCCTTTTTAACGTATTTACCCCGG
CTAACCTGAGGTTTTTGATGCATACAAGTATTTTTGTTAGAACGCTGATACATAACTAAT
GGAATGCTTACAGTGTCCCCATTACTTGAGAAAACGATCTTGTGGGTATCAG
>Chr4_2934-3200:- MTPT18
TTTTAAAATTGGTTTATTCCGCAGCAGCAAACGCTAGTCATAATATGGGTTTGAACGAAG
CTGATTCATTCATTAGTAAAGCGGAAGTCAATGGGGGTGCTCTTGTGAAAAAGTTAAGAC
CTAGGGCTCGAGGACGTAGTTATCCGATAAAAAAACCCACCTGTCATATAACAATTGTAT
TGAAGGAGAAATCTAAATCTTAGATTCATTTAAAAATGATTTAGATTCCTAACAAGAAGA
AAAAAAAAATATAGAATTGCATACCAA
>Chr4_22532-32848:+ MTPT24
AGAAAAAAAAAAATAGAATTGAACAACCGTACGGGCATCTTTTTTTTTTGCATTGCATAC
GGCTCTGTAATGGAATTTCTTTTTTCCTCCCTTTCTTAGAAGAAAGAAATAGAATCCATC
CGATCCAGGATCTATTTACCACCTTTCTTTTCGTCGAAGTCAAAAAAAAGACTATGATGG
TTCTGTTGCTTTATATATTTTTTTTTTTTCTTTTATTTCGTCGATTGAGCAATCCCAAAG
TTTCTTTCTTATACGATTAAATAAGTCAAAATGATCTTTTTTTTTTTATTTTCGTACTCT
TTCTTTCATAACATAAATATAAGAAAGAGACTTCTGGTTTGTAAGAAAAATTGTTTGTGA
CGCTGAAATGTACTCCCGACATATATGAATAAGATCAAATCGGAAATAACCCTTGTTTCA
TACTACTATTTCGATACAAAATCTCATGTTTTGAAAAAACAATAATAGTTTGTTCATATC
GAACTCGAAGTGCCATGCTATTATTACTTATTATTCATATTCGATATGGCGAAGGCATAG
TCTGCTTATTTTTTTTTTTTTTAATAAAAAACTCATTGGCGCCAAGCGTGAGGGAATGCT
AGACGTTTGGTAATTTCTCCTCCGACCAGAATGAAAGATCCCATTGAAGCGGCTAATCCC
ATGCATATTGTATGCACATCGGGTGGCACAAATTGCATAGTATCATAAATGGCTATTCCT
GGTATTACCCATCCACCGGGGGAGTTTATAAACAAATAAAGATCTCTAGTCTCATCCTCT
ATGCTGAGATATACCATAAGACCAACAAGTTGATTTGAGATCTCGCTATCAACCTCTTGT
CCTAAAAAAAGTAATCTTTCTCGATAAAGTCGGTTGATTAGGACAAAATTTTATCCCTTA
GGAACCGTACACGCACCTTTGGATGCATACGGTTCAAAAAAAATTGCGAAAAAAAAAAGA
ATCAATGTGTCGATTTCAGTCCTATTTCTTTCTTTTTTCGGGGGGAGGGCCTCATTTTTT
TTTTACCCTGTTATAGTAAAAAAAAAAAAAAAGAACTTTTCGGAACTTTTTTTACTAACC
CTTCATTGATGTATTGTTTCATCAAGATTCCAATCGCGATGTTATTTTCTTGTTCCTTAA
TAGGTCCTTTCAACTCTTTTTTTTTAGGTTCATGCTCTACTCCGGGTAAAGATTTGTCCG
AATTCCATTTGCACATAGAGGACAAATGAGCTCAGTACCGCTTCTTTTTTTTATTCGTTT
CGTGCCCTCCTTCCCCCAAACTATTCCTCATATTACTCCATTGATTGGTAGTTTGAGATC
ACTTCTTAAGTATCCTATATTATATATAGTATAGTAAGTATAAGAATCGTTTATGATACA
AGCGGTAATCGTACATATATTACCAATTTGGTATTTTCTGAACAGAGCCTGTATACTTTA
TTTTATCGGTTTAAGTCAACCATAAATTCTTCTAATTGATAATATTGATCCCCACAATAT
AAATTGATCTAATTGCACTTCACGCTCCGAACGATTGATGGTTCAATCAATATTTCTTGG
GCGAAACAGAGGATATCTCGATCGGGAGAGAACGGGTAAATCCCATATGACCCAATATGT
CTGACAAGTCGCACTATACGTCAACCCAAACTGCATCTTCCTCTCCAGGGGTCCGGAAAG
GTACTTTAGGAACACCAATGGGCATTAAATTAAAGAAAAAATTAAGTACTATACTTCACT
TTAATATGGAAACGTAAAATTCATCATCTTTTTTTTTCCTGTTTATTCTATTTTATACAT
AACTAAAATTGGAAGGTTCGTAGAGGACGACAGGGCGGAGAGAAAACTTTTACCGAACGA
GTCGGTCTTTCGAATTTTATGTATTTGTTCCCCAAAATGGGACCAATCCCCCCCATTGCG
TATTGGTACTTATCGGATATAGAATAGATCTGTTTCTCTTTGTTCTTACGAACGGAATTG
GTCCCTTGGAACGGAATAAATAGTAACCCTTTCTCATGGAGAATCTACTGAAAAGGTTAG
GTACATAGTCTAGTTTTTTCCAATGCGATAAAGTTACATAGTGTCTATTTTTCAAAGGGG
TATTTTCATGGGTTTACCTTGGTATCGTGTTCATACTGTTGTATTGAATGATCCCGGTCG
ATTGCTTGCTGTCCATATAATGCATACAGCTCTAGTTTCTGGTTGGGCCGGTTCGATGAC
TCTATACGAATTAGCGGTTTTTGATCCCTCTGATCCCGTTCTTGATCCAATGTGGAGACA
AGGTATGTTCGTTATACCCTTCATGACCCGTTTAGGGATAACCAATTCGTGGAGTGGTTG
GAGTATTTCAGGAGGAACTGTAACAAACCCAGGTATTTGGAGTTATGAAGGTGTCGCAGG
GGCACATATTGTGTTTTCTGGCTTGTGCTTCTTAGCAGCTATCTGGCATTGGGTGTATTG
GGACCTAGAAATATTCTGTGATGAACGTACAGGAAAACCTTCTTTAGATTTGCCCAAGAT
CTTTGGAATTCATTTATTTCTATCAGGGTTGGCTTGCTTTGGTTTTGGCGCATTTCATGT
AACAGGCTTGTATGGTCCTGGAATATGGGTGTCCGATCCTTATGGGCTAACAGGAAAAGT
ACAATCTGTAAATCCGGCGTGGGGTGCAGAAGGGTTTGATCCTTTTGTTCCCGGGGGAAT
AGCCTCTCATCATATTGCAGCGGGTACATTGGGCATATTAGCGGGCTTATTCCATCTTAG
TGTCCGGCCGCCTCAACGCCTATACAAAGGATTACGTATGGGCAATATTGAAACTGTACT
TTCCAGTAGTATCGCTGCTGTTTTTTTTGCAGCTTTCGTTGTTGCTGGAACTATGTGGTA
TGGTTCAGCAACTACTCCAATCGAATTATTTGGTCCCACTCGTTATCAGTGGGATCAGGG
ATACTTCCAGCAAGAAATATATCGAAGAGTTAGCGCCGGACTAGCCGAAAATTTGAGTTT
ATCGGAAGCTTGGTCTAAAATTCCCGAAAAATTAGCTTTTTATGATTACATTGGTAATAA
TCCGGCAAAAGGGGGATTATTCAGAGCAGGTTCAATGGACAACGGCGATGGAATAGCTGT
TGGGTGGTTAGGACACCCCGTCTTTAGAGATAAAGAAGGGCGCGAGCTTTTTGTACGTCG
TATGCCTACTTTTTTTGAAACATTTCCAGTGGTTTTGGTAGATGGAGACGGAATTGTGAG
AGCCGATGTTCCTTTTAGAAGGGCAGAATCAAAATATAGTGTCGAACAAGTAGGTGTAAC
TGTTGAGTTCTATGGTGGCGAACTCAACGGAGTCAGTTATAGCGATCCTGCAACTGTGAA
AAAATATGCTAGGCGTTCCCAATTAGGTGAAATTTTTGAATCCGATGGTGTTTTTCGTAG
TAGTCCGAGGGGTTGGTTAACTTTTGGGCATGCTTAGTTTGCTTTGCTCTTCTTTTTCGG
ACACATTTGGCATGGCGCTAGAACTTTGTTCAGAGATGTTTTTGCTGGTATTGATCCAGA
TTTGGATGCTCAAGTGGAATTTGGAGTATTCCAAAAACTTGGAGATCCAACTACAAGGAG
ACAGGTAGTCTGAGACAACATTGCTTTGGTATCTTTGTCTCTCTTTTTTTGCCATAGTGT
ATCCTTGACTTGAACTTGAATTAAATCATCATTTTTTCTTTGACTCTTTCCCTTTCTTTA
TATTCCCAACTGAATAGGTGTGGAAGCTATAATTGTAAACCACGATTGAATCTATGGAAG
CATTGGTTTATACATTCCTATTAGTCTCGACTTTAGGGATAATTTTTTTCGCTATCTTTT
TTCGAGAACCTCCTAAGGTTCCGACTAAAAAAATGAAATGATTTTTCATTATCTCAATCT
TAATTGAAGTAATGAGCCTCCCATATTGGGAGGCTTATTACTTCAACTAGTCCCCGTGTT
CTTCGAATGGATCTCTTAATTGTTGAGAGGGTTGCCCAAAAGCGGTATATAAGGCGTACC
CAGTAAAGCTTACAAGTAAACCGGATATAGAGATGGCGACTAGGGTTGCTGTTTCCATTT
TTAGAGAATTTTAGGATCACAATGGATCTGCGATAAGATCGTTTATTTACAACTACAACA
GAATGGTATACAAAGTCAACAGATCTCAACCAATGATTAAATAAGATTTATGGTTACACA
AAGCGTTGAGGGTAGTTCTAGATCTGGTTCAAGACGAACTCGTGCAGGGGGTTTATTGAA
ACCATTGAATTCGGAATATGGTAAAGTAGCTCCGGGCTGGGGGACTACACCACTTATGGG
GGTCGCAATGGCGCTATTTACGATATTCCTATCCATTATTTTGGAAATTTATAATTCTTC
CGTTTTACTGGATGGAATTTCAATGAGTTAAGTTTATAAGAACTATGAAATCCGGGGTTT
TCCATCAAAAAAAATGACTTAAGACTCGGATTTCTAGACCATTCTGGTAGTTCGGCCGTG
GAATTTCTTTGTTTCGGTATTTCCGGGATATGAGTGTGCGACTTGTTATAATTGATCCTA
TTGTATAATACAGAAAATAGGTCTGTCATCTCTATTAACATCTCTATTAAGATGATTCTA
CCTCGTCGGATATTTATTCTAGTATCTGAAGCACGGAATATATAGAATATATCAAGATCA
GAAATATTTGAACTATGATTCATACCCGCTATTCAGACCTCGCGACCCGACTCAAAAAAA
AAATGGAATAGGTATCTATTTCCGAAATCAAACAGTTTTTCCTTTTTTGGACAACTCTTT
CTCTAGATTTTGCTCGAGATTTTGTTGAGTCATTACATCCATTCATTGAATAAGTGATGA
TCAAATGGTTCTTACTCAGAGAACTTTTGAGTTTAGCTTTTTAAAAATCATTGTGGTTCT
AGTATGAATCTGAGGTTTCAATTGATTCATAGGGTCTCAACAATAGAATTCCTATCAATA
GTAAAACAAGAGTTAATCTGCATTACGCACAAAAAAACAACAAATCAAATAAAAAAAATA
GGGAAGAGATGATTCAAGAGGCCTGTAACGATCAATATAAAGAAAGACGGGTGAGGATGA
GCCAACTTGATATTTTTTGGCATTATCATCACAAATAATAGATTACGGATTTTTGTTACT
TCGTATATTCGGGGCAAATCGAATCAAGCGGCTAAGAAGTTTTGTTTTGAACTTTCTATT
ACATAGCCGTTGTAATCGATATTTGTGTGTTTATGCTTGAGCCGTACGAGATGAAATTCT
CATATACGGTTCTCAGAGGGGGGGTTCCTTGGTTACCTATCTCAATAAAGTATATGATTG
GTTCGAGGAACGTCTCGAGATTCAGGCGATTGCCGATGATATAACTAGTAAATATGTTCC
TCCTCATGTCAACATATTTTATTGTCTGGGGGGGATCACGCTTACTTGCTTTTTAGTACA
AGTAGCTACAGGTTTTGCTATGACTTTTTATTATCGTCCAACGGTTACAGAGGCTTTTTC
CTCTGTTCAATACATAATGACTGAGGCCAACTTTGGTTGGTTAATCCGATCAGTTCATCG
ATGGTCAGCAAGTATGATGGTTCTAATGATGATCTTGCACGTATTTCGTGTGTATCTCAC
AGGTGGGTTTAAAAAACCCCGCGAATTAACTTGGGTTACAGGTGTAGTTCTGGCTGTATT
GACTGCATCTTTTGGTGTAACTGGTTATTCCTTACCTTGGGACCAAATTGGTTATTGGGC
AGTCAAAATCGTGACAGGTGTACCTGAAGCTATTCCTGTAATAGGATCGCCTTTGGTAGA
GTTATTGCGTGGAAGCGCTAGTGTGGGACAATCCACTTTGACCCGTTTTTATAGTTTACA
CACTTTTGTATTGCCTCTTCTTACTGCCGTATTTATGTTAATGCATTTCCCAATGATACG
TAAGCAAGGTATTTCAGGTCCTTTATAGATAAGACCGATCATAGATATTTGTAATTGATC
ATATTATTTCTTATTTCGGGGAGGAACAATAATATTTCATTGCTACAAATATGGATTATT
GAAAAATAAGACATGTTATTTGGATACTTCTCGTCAACTCCGAAGTATTGTATTCTTTAT
TTGATATGATACGAATAGTTGAAGTGGATTTTCCGAGGAGAAGATGGATTATGGGAGTGT
GTGACTTGAACTATTGATTGGGCCATGCAGATATATGATTTTATCCGCCACGTTAGAATT
AACAACCAAACGTGTCTCCACATCCAACCACCACGTAAGCCCCCCCTACGTAGCAGAGGA
TAGGCCGGTTCGCTTGAGGAGAATTTTTTCTATGATCATACCCGAATCATGTCATGCATG
AACAGGCTCCGTAAAATCCTGTAGAATAAAATAAGTGATGCGTGGCATGATCCAGATTAT
GGTCTATTTATTCCCTATTTTATTTATTACCTATTTATAGTATGTAAATGCATTCATTTC
CTCTGCATCGATCCTAATTTATGATACTATCGGAGTGAAATAAGGGATCTAAGGAAGAAC
AGGGGCTAGACTTTATTAGATTAGTAACAAGTAAATACTTTGTATGTGTATGTAAGAAAA
TTGAGATGTTGTGGGGATAAAGAACAACCAAAAAACATGAGACAATCCAAAAAGCACTTG
ATCATGATCAAATTTATAAGCCTACTTGGATATTGAGCATTGACTTGTAAGAACTGAATT
CTTTGCAATGAATAGTTGGCAATTCCGGAAAATAGAATCTGGTAAATCTTTTCTTACATT
TACGTAGATTCATTATAATTATATATATGTGTAGATATGTATGAAATATAGATTTTCTAT
GGATCTATTTCTGTCATTCTTTTGATTCTTGCTCGAGCCGGATGAGAAAAAATTATCATG
TCCGGTTCCTTCGGGGGATGGATCCATAAGAATTCACCTATCCCAATAACAAAGAAACCT
GACTTGAATGATCCTGTATTAAGAGCTAAATTGGCTAAAGGGATGGGCCATAATTATTAT
GGAGAACCTGCATGGCCCAATGATCTTTTATATATTTTTCCAGTAGTAATTCTAGGTACT
ATTGCGTGTAACGTAGGTTTAGCGGTTCTAGAACCGTCAATGATTGGTGAACCGGCAGAT
CCCTTTGCAACTCCTTTGGAAATATTACCCGAATGGTACTTCTTTCCCGTATTTCAAATA
CTTCGCACAGTACCCAATAAGTTATTGGGCGTTCTTTTAATGGTTTCAGTACCGACGGGA
TTATTGACAGTACCCTTTTTGGAGAATGTCAATAAATTCCAAAATCCATTTCGTCGTCCA
GTAGCTACAACAGTCTTTTTGATTGGTACCGCAGTAGCTCTTTGGTTAGGTATTGGAGCA
ACATTACCTATTGATAAATCTCTAACTTTAGGTCTTTTTCAAATTGATTCAACTATGAAA
TACTACGACATAGGTATCTAGGGAATAGTCGCTTCAAAGTGAATCTTCCCTAGATACATT
AATTTTATTATGATCCATTCCGCGGATTGTCCGAAGATTAAAAACGCATTTTTTTTTCTT
TTTTTTTTTTTCTTTCGAAGTTTTTCTTTATATTATAAAAAGAAGATGACAGGTTTAAAA
TGAAAACTTATTCTTAGGTAAATCAATTGCGAAATACTTCTGTAGAGTGTCCAATATTTG
TTTTACATCTTCTATGCAAAAATATTCAATTCTCATCAGATCTTCTTGACTGTTACTCAA
AAGGTCCAATAATGTATGTATATTGGACTTTTTGAGACAATTGTAGGTCCTGGAAGGCAA
TTCTGATTGGTCAATAAAAATACATTTCAATGGAATTTCCTTTTTGTTTTTATTTAGATT
AGTTAATCTATCTTGAAAGGTAAAAGAAGGTAGAGTAAACTTGTTTTTATTTTCCTCGAA
AATAATGTCCTCTTCCTCCTCATGTAGAAAAGGAATAAATAAATCAATTAAATTACGAGA
AGCTTCATAAAGCGCTTCCTTAGGAGTTAAACTTCCATTTGTCCATATTTCTAGAAAAAG
TATCTCTTGTTTTTCATTTCCATTACCATAAAAATGAATACTATGATTTGTATTTCGAAC
AGGCATAAATACAGCATCTATAGGATAACTTCCATCTTGAGAATGAGAATTTTTGGGGGG
TTTCATACGATATCCGCAATCTCTCTTGATTTGTAATCCAATACACAAATCAATCGGTTC
TGTCAGGTTAGCTATATGCTTTGTTGTGTCAACTATTTCCACGGAAGGCGGTGAGATGAT
ATCTTGAGCGGTTACGTATCTAGGACCCCTAACACAAATGGATGCGTCTCCAACTCCATA
CAGATTACTTCTCAATACAATTTCTTTCAAATTTGTTAAAATTTCATGTACTGATTCTTC
AATACCGGCTATCGTAGAATATTCATGCGGTGCCTTCTCAGATTTTGCACGTGTAATACA
TGTTCCTTCTATTTCTCCAAGTAAAGCCCTTCGCATGGCAATACCTATGGTATCGGCTTG
ACCTTTCATAAGCGGGGACAGAACGAAACGACCATAATAAAGGCGCTTACTGTCCACTCT
TGATTCAACACACTTCCACTGTAGTGTTCGAGTGGATCTTGCTACTTCCTCTCGAACCAT
ATTAATATTCTAATTTAATTAGATCATTGAATCATTTATTTCTCTTGAAATCTGTTTAAT
TGTTATTTCTACACGCGTCTTTTTTTAGGAGGTCGACATCCATTATGTGGCATAGGTGTT
ACATCACGTACGAAACTTAATAGTATACCACTTCTACGAATGGCTCGTAATGCTGCATCT
CTTCCGAGACCGGGACCTTTTATCATAACTTCTGCTCGTTGCATACCCTGATCAATTACT
GTACGAATAGCATTTACTGCTGCCGCTTGAGCGGCATAAGGTGTACCCCTTCTTGTGCCT
TTGAATCCCAAAGTACCAGCAGAGGCCCAAGAAACCACCCGACCCCGTACATCTGTAACA
GTTACAATGGTATTGTTGAAACTCGCTTGAACATGAATAACTCCCTTTGGTATTCTACGT
CCATTCTTACGTGAACCAATACGCCCATTCCTACGTGAACCAACTCTTGGTATAGGTTTT
GTCATATTTTATCATCTCATAAATATGAGTTATAAATATACAGAAAGATACGGAGATATC
CATTTCATGTTAAAACAGACCCTTTCTTTTTTACATTACACGGGCCCTTCTTTTAGAAAG
TCCTTTTTTTAGACGGATTATCCTTGTCTATGTTTATGTCTCGGATTGGGACAAATTACT
ATAATTCGTCCGCGCCTACGGATCAGCTGACATTTTTCACAAATTTTACGAACAGAAGCT
CTTATTTTCATATTTCTCATTCCTTACCTTAATTCTAATTCTGAATATACTCCTTTCCTT
GAAAAAAAAAAGTCTCTTGCATTTTTTAACTTCGAATTGTATTGTATCCCCATGAAAGGA
ATGTTTAAAAAAATAACCTAATCGTTCGAATCTTTGTTACGAAGTCTATAAATTATACGT
CCCCTGGTTGAATCATAACGACTTACTTCGATTTTGACTCTATCGCCTGGTAGTATCCGT
ATAAAGCTGCGTCGGATCCTCCCTGAAACATAACCTAGAATTAGATCTTCATTATCTAAA
CGGACCCGGAACATACCGTTGGGAAGTGATTCAGTAATTAAACCTTCATGAATCAATTTT
TGTTCTTTCATTCTAGGCAACCCCCTTGAAGTATCAACTAATGGAGGAAGAGTTATATAA
CTCACTTTTGCTCTCTATTTCATAAATAGGAAGTTAGAGAAAAAATTAAGGTACCGGAGA
AGTAGGATCACCATATATAACACAAAATTTCTCCTCCAATTCTTTCTAGTCGAGCTTCTC
GATCTGTCATTATACCTCGAGAAGTAGAAAGAATTACAATCCCCATTCCGCCTAAAATCT
TAGGAATTCGTTGATAGTTGGAGTAGATTCGTAGACCGGGTCGGCTGATACGCTTTAAAA
TAGTTCTATATATTCTTTTTCTAGTCTTTCTATGTCGCAGGGTTGAAACCAAGAAATTTT
TGTTACTTTCCTGATGTTTCCGGACCTTTTCAATAAAACCTTCTCGTAGAAGTATTTTAA
CGATGTTTTTGGTTATATTAGTAGATGCTATTCGAACTGTTCCTTTTTTATCCATGTCGG
CATTTCTTATAGAAGTTATTATATCAGCAATAGTGTCCCTACCCATGACGAATTATAATT
TTTGATGCCTCCTAATTTTGATATAATCAATATGGTTTTTTTCTTTGTTTTTTTTTT
>Chr4_3190-3309:- MTPT25_1
TTCTTCCTCCCTCATGTTGAGTTTTTCAATTTTTCCCGATAAATGATTATCTACAAAAGG
ATTTTTTTTTAGTGAACGTGTCACAGCTGATTACTCCCCTTTTTTACATTTTTAAAATTG
>Chr4_3190-3309:+ MTPT25_2
CAATTTTAAAAATGTAAAAAAGGGGAGTAATCAGCTGTGACACGTTCACTAAAAAAAAAT
CCTTTTGTAGATAATCATTTATCGGGAAAAATTGAAAAACTCAACATGAGGGAGGAAGAA
>Chr4_107-3200:+ MTPT26
TCGTTTTTTTTTTTATTATTAAAAGTATATGCGTGAGACACAATCTACTAATTGATCTAT
TTCGGATATCCTACTATATCATAGTCTCATCTACTAGTATTTATAATACCTCATAATACC
TCGGGAGCTAATGAAACTATTTTAGTAAAATTCAACTGTCTCAATTCCCGAGCGATCGCA
CCAAAAACTCGAGTTCCTTTTGGATTTCCTTCTTGATCAATGACAACCGCCGCATTGTCA
TCATATCGTATTATCATACCGTTTTCACGTTTGAATTCTTTACATGTACGTACAATTACA
GCTCTAATTACTTCTGATCTTTTTAGAGGCATATTAGGCACTGCTTCTTTGATTACAGCA
ACAATAACGTCACCAATACGAGCATATCGGTGATTACCAGCTCCTATGATTCGAATACAC
ATCAATTCCCGAGCCCCGCTGTTATCCGCTACATTCAAAAGTGTCTGAGGTTGAATCATA
TTCTTTTTTTGTATTTGCTATTTCAATGCAAAGGATGAAGTAAAAAAAAAAGAAATATTC
TCTGCCCAGAAATAAATAAACCCACGGTTGTTTTTGCATCCTCAATATCCTTTTTTGTTT
ACCCTATCCCGCAATAATAAATTGAGTTCGTATAGGCATTTTGCACGCAGCTATTTCAAT
AGCGGCTCTGGCTACAGTTTCTGATACTCCGCCCATTTCATAAAGTATTCGACCCGGTTT
AACAACGGATACCCAATATTCGGGGGATCCCTTCCCCGAACCCATACGTGTTTCTGTAGG
TCTTACTGTAACAGGTTTGTCGGGAAATATACGTACCCATATTTTTCCACCACGGCGTGC
ATATCGTGTCATTGCTCTTCGCCCTGCTTCTATTTGTCTAGCTGTGATCCAAGCGGGTTC
AAGTGCCTGAAGAGCGTATCTGCCGAAACAAATACAATTGCCTCGACAAGATATTCCCTT
CATTCTTCCTCTATGTTGTTTACGAAATCTGGTTCTTTTGGGGTTATAGTTGATGGTTAT
TTCTAAATTCCATCTCTACTGCAGAACCGGACATGAGAGTTTCTTCTCATCCAGCTCCTC
GCGAATGAAAGGATTCAATACTATTACGGATACACATCTATTTGATAAAAAATACACTAA
AATAAAATAAGTAATGAGATTTATTGATATTTAATCTGTTACATAGAATACAAAGCCGTA
TATATAAGACATACGGCTATACGTGACATATAGATAATGTGTTTTTTATAACGATAAGGA
ATCCTTAGTTTTTTTTTTTTTTTTTACCCAAATCGAATCACATCAAAATATTGTAATCCA
ATAAATAATAAATAAAGGTTTCACGGGCGAATATTGACTCTTTCTCTTTCCTGGTTCATT
CGTAGGGCCAATTCATGACCCATTAAAATAAATCAATTTGTTCTTGGTTCGTTCCGCCAT
CCCATCCAATGAATCATTAGGATTCGGTTTCGATAGAATCCTATGCAGTCACGGGTTCCG
TCGTTCCTACAGCTTCGACATTAATGGTTAGGCCCGAACTCTGCAATGGAGCTCTCAATA
AAATGCATTTCCAAGTCAATCTCCTCAGTTTGTATTAACTCTAGGCTCTTTATTATTAGT
TAATTTACTTTATATTTTTTTTTTTATTAGTATTAATTGATGCTTTATCACACTGCCTTT
TATGAGATGATTCATAGACCATACATATTGGAATCATATATCATTGATATTTTTGTTCTC
TCTTTCTATCATCCTTCCGTTTATCCGCATCCCTTTATTTTTCTGTTTGCAACCCATAAT
CAGATTTTTTTATGTAAAAAATTGCAGTTGCTACAACTATATGAGCGATTCAGTCATATA
GTGACTGTTTCTTGGGATCACGACAATACGAAACAATAAGTTGGTTATTAGCTTATTTTA
TATAGTTACTAAGTTCATAGTAGGGGTTACTCTATTTTTTTTTGAAGCCTAACTCTAAAG
AAAAAAATTAACGAATCACACACTAAGCATAGCAATTCCACCAAAAGGTCAATCGAATTT
TTATTCAACCCTATAGAATTAGAATAGAATTGCTCGTTTTTGTTTGATTTAACGCAAAAA
GAATCAACGAGTTTGTCATTTTTTTCTATCACTAGACAGAATGATAAGGCAAATAAAGGT
CCACTATTACTCGTCTACAAATATCCAAATTTTTATGCCTAATATTCCATAGATAGTTCG
AGTTGTATAGGAACAATGATCAATTTTAGCGCGAATTGTTTGTAGGGGAACCCTCCCCTC
TCTGATCCATTCGACACGTGCAATTTCTTTTCCGTCAATACGCCCTGCGATTTGTACTTG
AATTCCTTTTGTATCTGTTTGTTCAGTTAATTCAATAGCTTTTTTTATTGCCTTTCGAAA
CGAAACTCTATTTTTTAATTGTAAAACTATATATTCTGCAAGAATATTAGGTTGTTCATA
AGGTTTTTCAACTCTTGTGATAGCAATGTTAAGTCTCCGATTCACAGAATGAACCTCTTT
TTGTATATTTATCTGTAATTCTTCGATTCCTCGTGTTCGTCCCTCTATTAATAGATTTGG
GAATCCAATATGGATTATGACCTGAATCAAATCGATTCTTTTTTGAATTCCTATACGTGC
AATTCCTTCGAAACACGAGGATATTCTCCTATTTTTTTGTACATAGTTCTTAATAGAATT
CCGTATTTTTTCATCTTCATGTAGACCTGTCGAATAATTTTTTGGTTGTGCGAACCAAAA
GGAATGATGACTTTTGGTTGTACCAAGTCTGAAACCAAGTGGATTTATTTTTTGTCCCAT
ATTTTTTTTGGTATGCAATTCTATATTTTTTTTTTCTTCTTGTTAGGAATCTAAATCATT
TTTAAATGAATCTAAGATTTAGATTTCTCCTTCAATACAATTGTTATATGACAGGTGGGT
TTTTTTATCGGATAACTACGTCCTCGAGCCCTAGGTCTTAACTTTTTCACAAGAGCACCC
CCATTGACTTCCGCTTTACTAATGAATGAATCAGCTTCGTTCAAACCCATATTATGACTA
GCGTTTGCTGCTGCGGAATAAACCAATTTTAAAA
>Chr4_12300-12377:- MTPT35
TGACCTACTTGACTCAGCGGTTAGAGTATCGCTTTCATACGGCGAGAGTCATTGGTTCAA
ATCCAATAGTAGGTAAAA
>Chr4_15905-16092:+ MTPT37
AAGAAAAAAGAAATGATCAAAATTGAAGTTATTTGAAAATCCAATTCTTTTATTCCAAAA
TGACTTAAATAGAATTTCTTGAATGAAGTTACACGACACAATTCTTATTACTATTACTTT
ACTCAACTCACGACTTGCACAATGAATCCGTTGATTCGGAATCACAGGATCAATCGATGT
CCCAGCTG
>Chr4_15316-15464:+ MTPT41
TCAAGCTCAAGCCTTGACTTTTCTAGTTAGAGACCAACGTCTTGGGGCTAACGTGGGATC
CGCTCAAGGTAAACCGGTAGGTTTAGGTTAATTTCTAATGCGTTCCCCGACTGGAGAGGT
CATTTTTGGAGGAGAAACTATGCGCTTTT
>Chr3_21794-28152:+ MTPT8_1
CGGTCCGAATCAAGGAATCCGTTAGATATGATGCAAAATGGATCTTGTTCTATCGTTGAT
CAGAGATTTCTATATGAAAAATACGAATCGGAGTTTAAAGAAGGGGAAGGAGAAAGAGCC
CTCGACCCGCAACAGATAGAGGAGGATTTATTCAATCACATAGTTTGGGCTCCTAGAAGA
TGGCGCCCTTGTGGCAATCTATTTGATTGTATCGAAAGGCCCACTGCATTGGGATGGGCC
GGGCCATTTCGGGGCAAGCGGATCATTTATCATAAAGAGGATGAGCTTCAAGAGAATGAT
TCGGAGTTCTTGCAGAGTGGAACCATGCAGTACCAGACACGAGATAGATCTTCCAAAGAA
CAAGGCTTTTTTCGAATAAGCCAATTCATTTGGGACCCTGTGGATCCATTCTTTTTCCTA
TTCAAAGATCAGCCCTTTGTCTCTGTGTTTTCACGTCGAGAATTCTTTGCAGATGAAGAG
ATGTCAAAGGCGCTTATTATTTCCCAAACAAATCTTCCTATATTTATATATAAACGCTGG
TTCAGCAAGAATACGCAAGAAAAGCACTTCGAATTGTTGATTCATCGCCAGAGATGGCTT
AGAACCAATAGTTCATTATCTAATGGATCTTTCCGTTCTAATACTCTATCCGAGAGTTAT
CAGTATTTATCAAATCTCTTCCTATCTAACGGAAGGCTATTGGATCAAATGACAAAGACA
TTGTTGAAAAAGGGATGGCTTTTCCCGGATGAAATGAAACATTTGATTCATGTAACAGGA
GAAAGATTTCCCATTCCTTAGCCGTAAAGATATGTGGCCACGAAAAAGGGATTAAGTGGA
ACAGAATTGGTCGGGCGGTAGAGTCGTGGAAACACTTGTTTATTCCATATTTCGGACCTT
AGCTCCATGGAACAATATGCTACTGCTGAAACATGGAAGAATTGAAATCTTAGATCAAAA
ATACTATGTATGGTATGGATGATATGAACTGCCTAAACAAGAATTTTTGAACGGCGAACA
ACCAGAGCACTACATCAAACAATTTCCATTAATGAAACCATGTAAAGCCATCGGAAAATA
AAAAATACGCATGTCCGATGAAATGGTTGTTGCTATCTGCTCCAATAACGAATCATTGTT
TAACTAAAGAAAATAGATAGACCTTTCTCTTCGTCTCAGGTCGATGGATCTTCTCAATTG
GAAGATCTCCCATATGGATAATACACATTCCAGTTGACCGAGCCTAATTCTAATTCGAAG
CAAAGATATCCGCGTAGGCCGGTTCGTGCTATTCAGATATTCACGACCAAGAGGTACTGG
ATTCTCTTTCGGATAGGCCCTGAAAGGAGAAGGAAGGCTGGAATGCCAACAGACGTCTGT
CTATTCGCTAATTCACCCGACCCGATAGTACCCATTTTGGGAACGTCCAGTGCCAAAGTC
ACTGAATGGGTAAGTCGCCAATCCCTAAAACGGACTATGTAATGTACTTTATCTGCTGGG
TTACGGGTACTGGTGGGTATTTTACCAGAGGTTTCTATCAATCTACCCTTGTGTGATTCC
TGTTGAATCATATACTCGGGGGGTGGGTGCAGGGCGGACGATTTCAAAGCGGACTCCTCA
TTCATTAGATAGAGAAGATCGCCAAGATTTCGTGATCCGCTGCCGAACCTATTCCAATTC
CAACAGCTCGGACTCGGATCGTGGGGATCGCCGGAATACTTCGTATCAACAGATAAGATA
CTCGGTATATCAATATTGATTAGATCCGAAATCTGTTATTGAATTGCTCATTCAATGAGC
ATTCTCAATATTATGCCTTGAAGAGGACTCGAACCTCCACGCTCTTTAGCACGAGATTTT
GAGTCTCGCGTGTCTACCATTTCACCATCAAGGCATCTTGAAAGTGAATCGTATTCCATG
AATATGATATCTATCTAGTGTGATATATGGAATATATGACAAAGGTGGAGTGTTGGAGTA
TTTCTATCGATCGGTCATGTCATATAGGCCCGAGTCAGACATCAAATTGCTTCGACTTGA
ATTATCCGGAGGATACCTTATATATATCAAAAAGATGTACAATCAAACCTATTTCTCGAT
TCAATAGAAGCCCAAAGAAGTGAATATGGTACCCAAATAGCGATAGATATGTCAAAAGCA
GGTCCGATTACGCCTATTCCTAATCCTAAATAGAATGTAAGGACGTAGGGATCCATATGT
AAACATAGTATCTATTTACATACGCTTGAATGACCCCTTCTCATAATAAGAATGTACATA
ACCCTATTTCGGTCTGGTCCGGTATGGAATGAACTTATAATCTGATGATCGAGTCGATTC
CATGATTATAAGTTCATAACCCCAGCCCATTCCCATTTTGGGCGGAACAGATCTACTAAT
TCTTTTATTCCAGTTAGTAAGAGGGATCTTGAACTAAGAAATAGACCTAGAAGCTAAAAG
AGGGTATCCTGAGCAATTGAAAGAATTGGGTTCATTGATATTCCCGGTATAGTAGATGCT
ATCACACATACAGTCATACTCAATTCGACGGAATTGTTTGATCTTAAAGGAGATCTTCTA
TAATTTCGCACGTGAGGGGTTATTTCTTGGTTTCGTTCAGTCATTAATAACTTGATTATT
TTTAGATAATAGTAGATAGAAACAACGCTCGTAAGGAGTCCTATTGAAACCAAGAAATAT
AGGCCTGCCTGCCATCCACACCAGAATAGATGGAGTTTTCCGAAAAAACCTGCTAGTGGA
GGAAGACCTCCTAGGGATAAGAGACATAGGGCTAAAGAGAGAGCCAAAAAAGGATCTTTC
GTGTATAATCCTGCATAATCCCGAATGTTATCAGTTCCGGTACGTAGACCAAATAATACA
ATGCAAGCAAAAGTTCCTAGATTCATGGAGATATAGAATAGCATATAAGTTATCATGCTT
GCATATCCATCATTTGAGTCTCCAACAATTATTCCAATAATTACATATCCGATTTGACCG
ATGGACGAATATGCAAGCATACGTTTCATGCTTGTTTGAGTAATAGCAATGAGATTCCCC
AATATCATGCTAAGAATAGCTAGGATTTCCAGAAGAAGATGCCATTCGTTTGATGAGAAA
TAAAAAGGAATATCGAAAATTCGCGTGGCTGAAGCTGAAGCAGCTACTTTCGAAGTAACA
GAAAGAAAAGCAACGACTGGAGTGGGAGAGTCAGAGTCGAAAAGAGGATTCCTCACTTCT
TTCTCTCATTCAAAACCGTGCATGAGACTTTCATCTCGCACGGCTCCTAAGTGATAAAAG
AAAGAAGAACTCATCTTCTTTCTTTTTTAATTACCTTCCTCGCGTATGTATAAGACCGAA
TCCGTTCGATTTCTAAAAAGGATTACTAATCCTTAACTTTTCGAGGAATCCTTCATCAGT
GGTTGTGAATGACTGACTTTTTCAATCTTTTCGACCTTGGTTCCGTAGGAGCAAGTCAAA
AAGATTGAGAAATAGAACCATCTGATTTGATTCGTTCTCAATAGCCATGAGATGATCATC
TTAGGGTGATCCTTTTGTCAACGGATGCTCCTATTACACTCGTAGTCTCTGAAGGATGAG
AACCAACTATGTAGCATCTACATCGATAATTCAAGTATTGTATACGTCATTAGTCCGATC
CTTTGTAGGAACTACCCGTAATAACGAACTTGCAAAATGGATCTGTTTATCATAAAGAGA
TTCGTTGTTCCTGACCCTGCTTCACCTTAATTGTTATTTGAACAAAAAGATCACAATAAG
CTTTTGGTAAAAGTTATGTCTTGGTCCGAGTGGGGATAGCATTTCTCTTCTGCATGTCTA
TGGAGTTTTGAAAAATTCAAACATCTCAGAGATAGATATAGAGGTAGGAATTTGTCGAAC
GAACCGCACTCCTTCGTATACGTCAGGAGTCCATTGATGAAAAGGGGCTAGGGAAAGCTT
GAACCCAATTCCTACAGTGATGGATATAAGCGCAATTGAAATTCCTGGGGCGTTATACAT
TTGTGTATTGATAAGACCATTCACTATTTCTTGAAGCTCGATCTCCCCCCCAGATAAACC
ATATAGCCAAGAGAAACCATGAACCAGAATAGAAGAGCTTGCCCCACCCATGAGTAAATA
TTTCGTAGTAGCCTCATTAGACCGTACATCTCTCTTGGTATATCCAGATAATAGGTAGGA
ACATAAACTGAAACATTCTGGAGCTACAAAGATAGTTATTAAATCGTTAGCACCGCATAA
AAACATTCCTCCTAGAGTAGCTGTTAATACGAATAACAGAAACTCTGTTATAGCCATTTC
TGTACATTCAATGTACTCTACGGATAGAGGAATACATAGAGTTGAACATAGTAAAATAAG
AAATTCAAAGATTTCGTTGAAATTATTCGTTTGGAAATTTCCCGAAAAGCTAATTATAGG
TTCTTCTCTCCATCGGAACAATAGGGCCGTTATGCTCATTACTAAACTTGTTGAAGAGAT
GAAATAGAACCAAGGTCTATCTTTTTGATCAGAGGTTGAATCGATCATCAGAAGAAGAAT
TAGGCCAAAAATTAGGATACATTCTGGGAAAATGAAACTTCCATGGAAGAGAAGCAAATG
AAACGCTTTCATAAAAATTCTCGTAGAATCGAGAATGAAGTTTTCATTCTGTACATGCCA
GATCATGAATTAGTAACTGCATCCAATCTCCGAAAAAGCCCCAATTGTTTCGAACTTTCG
ATTTTTGGAATGGGATATTTACGGAATCCCCATGAATAGGATCAAACCTTATTCCATGAT
ATTTCCATAAGATTCCTCTTTCTTATTCTTAAGCAAGCCCCCGAGAGGGCTTAGTTGATC
CATGGTTTATGTTTCATCTTTCTTTTCCTTTTTCTTTGTTTCGATCAATTCCGATTCTTT
CTTTTTCTATTGATTCTTTTCCGATCGAGATGTATGAATCCATGGATCTATGTGTCTATA
TAGATCCTGTTTATGGATTAACGAAAATGTGCAAAAGCTCTATTTGCCTCTGCCATTCTA
TGAGTCTCTTCCTTTTTGCGTATGGCATCGCCACTCCCTTTGGCAGCATCTACTAATTCG
GAACTTAATTTGAAAGCCATATCTCGACCCGGACGTTTTCGGGATGCCCCTAATAACCAA
CGAATGGCAAGTGCTTTTCCTTGTGTAGATCCTATTTCAATAGGAACTTGATGAGTCGAT
CCGCCTACACGTCTTGCTTTTACTGCTATATCGGGAGTTACTCCACGTATTGCTTGACGT
AAAACAGATAGTGGATTTGTTTCTGTCTTTTGTTGAATCTTTTTCACGGCTCGATAGATA
ATTTGATAAGCCAATGATTTTTTTCCGTCTTTCATAATACGGTTAACCAACATGTTAACT
AATCGATTACGATAAATTGGATCGTATTTCGCAGTTTTTTCTTCTGCAGTACCTCGACGT
GACATGAGCGTGAAAGAGGTTCAAGAATCCGTTTTCTTTTTATAAGGGCTAAAAACGAAT
CACTTATTTTGGCTTTTTAACCCCATATTGTAGGGTGGATCTCGAAAGATATGAATGAAA
GATCTCCCTCCAAGCCGTACATACGACTTTCGTCGAATACGGCTTTCCACAGAATTCTAT
ATGTATCTATGAGATCGAGTATGGAATTCTGTTTACTCACTTTAAATTGAGTATCCGTTT
CCCTCCTTTTCTTTTCCTGCTAGAATTGGAAATCCTGTATTTTACATATCCATACGATCG
AGTCCTTGGGTTTCCGAAATAGTGTAATGTAAAAAGAAGTGCTTCGAATCATTGCTATTT
GACTCGGACCTGTTCTGAAAAAGTCGAGGTATTTCGAATTGTTTGTTGACACGGACAAAG
TAAGGGAAAACCTCTGAAATGATTTCCATATTGGACCTTGGACATATAATAGTTCCGAAT
CGAATCTCTTTAGAAAGAAGATCTTTTGTCTCATGGTAGCCTGCTCCAGTCCCCTTACGA
AACTTTCGTTATTGGGTTAGCCATACACTTCACATGTTTCTAGCGATTTACATGGCATCA
TCAAGTGATACAAGTCTTGGATAAGAATCTACAACGCACTAGAACGCCCTTGTTGACGAT
CCTTTACTCCGACAGCGTCTAGGGTTCCTCGAACAATGTGATATCTCACACCGGGTAAAT
CCTTAACCCTTCCTCCTCTTACTAATACTACAGAATGTTCTTGTAAATTATGGCCAATAC
CAGGTATATAAGCAGTGATTTCAAATCCAGAGGTTAATCGTACTCTGGCAACTTTACGTA
AGGCAGAGTTTGGTTTTTTGGGGGTGATAGTGGAAAAGTTGACAGATAAGTCACCCTTA
>Chr3_21794-28152:- MTPT8_2
TAAGGGTGACTTATCTGTCAACTTTTCCACTATCACCCCCAAAAAACCAAACTCTGCCTT
ACGTAAAGTTGCCAGAGTACGATTAACCTCTGGATTTGAAATCACTGCTTATATACCTGG
TATTGGCCATAATTTACAAGAACATTCTGTAGTATTAGTAAGAGGAGGAAGGGTTAAGGA
TTTACCCGGTGTGAGATATCACATTGTTCGAGGAACCCTAGACGCTGTCGGAGTAAAGGA
TCGTCAACAAGGGCGTTCTAGTGCGTTGTAGATTCTTATCCAAGACTTGTATCACTTGAT
GATGCCATGTAAATCGCTAGAAACATGTGAAGTGTATGGCTAACCCAATAACGAAAGTTT
CGTAAGGGGACTGGAGCAGGCTACCATGAGACAAAAGATCTTCTTTCTAAAGAGATTCGA
TTCGGAACTATTATATGTCCAAGGTCCAATATGGAAATCATTTCAGAGGTTTTCCCTTAC
TTTGTCCGTGTCAACAAACAATTCGAAATACCTCGACTTTTTCAGAACAGGTCCGAGTCA
AATAGCAATGATTCGAAGCACTTCTTTTTACATTACACTATTTCGGAAACCCAAGGACTC
GATCGTATGGATATGTAAAATACAGGATTTCCAATTCTAGCAGGAAAAGAAAAGGAGGGA
AACGGATACTCAATTTAAAGTGAGTAAACAGAATTCCATACTCGATCTCATAGATACATA
TAGAATTCTGTGGAAAGCCGTATTCGACGAAAGTCGTATGTACGGCTTGGAGGGAGATCT
TTCATTCATATCTTTCGAGATCCACCCTACAATATGGGGTTAAAAAGCCAAAATAAGTGA
TTCGTTTTTAGCCCTTATAAAAAGAAAACGGATTCTTGAACCTCTTTCACGCTCATGTCA
CGTCGAGGTACTGCAGAAGAAAAAACTGCGAAATACGATCCAATTTATCGTAATCGATTA
GTTAACATGTTGGTTAACCGTATTATGAAAGACGGAAAAAAATCATTGGCTTATCAAATT
ATCTATCGAGCCGTGAAAAAGATTCAACAAAAGACAGAAACAAATCCACTATCTGTTTTA
CGTCAAGCAATACGTGGAGTAACTCCCGATATAGCAGTAAAAGCAAGACGTGTAGGCGGA
TCGACTCATCAAGTTCCTATTGAAATAGGATCTACACAAGGAAAAGCACTTGCCATTCGT
TGGTTATTAGGGGCATCCCGAAAACGTCCGGGTCGAGATATGGCTTTCAAATTAAGTTCC
GAATTAGTAGATGCTGCCAAAGGGAGTGGCGATGCCATACGCAAAAAGGAAGAGACTCAT
AGAATGGCAGAGGCAAATAGAGCTTTTGCACATTTTCGTTAATCCATAAACAGGATCTAT
ATAGACACATAGATCCATGGATTCATACATCTCGATCGGAAAAGAATCAATAGAAAAAGA
AAGAATCGGAATTGATCGAAACAAAGAAAAAGGAAAAGAAAGATGAAACATAAACCATGG
ATCAACTAAGCCCTCTCGGGGGCTTGCTTAAGAATAAGAAAGAGGAATCTTATGGAAATA
TCATGGAATAAGGTTTGATCCTATTCATGGGGATTCCGTAAATATCCCATTCCAAAAATC
GAAAGTTCGAAACAATTGGGGCTTTTTCGGAGATTGGATGCAGTTACTAATTCATGATCT
GGCATGTACAGAATGAAAACTTCATTCTCGATTCTACGAGAATTTTTATGAAAGCGTTTC
ATTTGCTTCTCTTCCATGGAAGTTTCATTTTCCCAGAATGTATCCTAATTTTTGGCCTAA
TTCTTCTTCTGATGATCGATTCAACCTCTGATCAAAAAGATAGACCTTGGTTCTATTTCA
TCTCTTCAACAAGTTTAGTAATGAGCATAACGGCCCTATTGTTCCGATGGAGAGAAGAAC
CTATAATTAGCTTTTCGGGAAATTTCCAAACGAATAATTTCAACGAAATCTTTGAATTTC
TTATTTTACTATGTTCAACTCTATGTATTCCTCTATCCGTAGAGTACATTGAATGTACAG
AAATGGCTATAACAGAGTTTCTGTTATTCGTATTAACAGCTACTCTAGGAGGAATGTTTT
TATGCGGTGCTAACGATTTAATAACTATCTTTGTAGCTCCAGAATGTTTCAGTTTATGTT
CCTACCTATTATCTGGATATACCAAGAGAGATGTACGGTCTAATGAGGCTACTACGAAAT
ATTTACTCATGGGTGGGGCAAGCTCTTCTATTCTGGTTCATGGTTTCTCTTGGCTATATG
GTTTATCTGGGGGGGAGATCGAGCTTCAAGAAATAGTGAATGGTCTTATCAATACACAAA
TGTATAACGCCCCAGGAATTTCAATTGCGCTTATATCCATCACTGTAGGAATTGGGTTCA
AGCTTTCCCTAGCCCCTTTTCATCAATGGACTCCTGACGTATACGAAGGAGTGCGGTTCG
TTCGACAAATTCCTACCTCTATATCTATCTCTGAGATGTTTGAATTTTTCAAAACTCCAT
AGACATGCAGAAGAGAAATGCTATCCCCACTCGGACCAAGACATAACTTTTACCAAAAGC
TTATTGTGATCTTTTTGTTCAAATAACAATTAAGGTGAAGCAGGGTCAGGAACAACGAAT
CTCTTTATGATAAACAGATCCATTTTGCAAGTTCGTTATTACGGGTAGTTCCTACAAAGG
ATCGGACTAATGACGTATACAATACTTGAATTATCGATGTAGATGCTACATAGTTGGTTC
TCATCCTTCAGAGACTACGAGTGTAATAGGAGCATCCGTTGACAAAAGGATCACCCTAAG
ATGATCATCTCATGGCTATTGAGAACGAATCAAATCAGATGGTTCTATTTCTCAATCTTT
TTGACTTGCTCCTACGGAACCAAGGTCGAAAAGATTGAAAAAGTCAGTCATTCACAACCA
CTGATGAAGGATTCCTCGAAAAGTTAAGGATTAGTAATCCTTTTTAGAAATCGAACGGAT
TCGGTCTTATACATACGCGAGGAAGGTAATTAAAAAAGAAAGAAGATGAGTTCTTCTTTC
TTTTATCACTTAGGAGCCGTGCGAGATGAAAGTCTCATGCACGGTTTTGAATGAGAGAAA
GAAGTGAGGAATCCTCTTTTCGACTCTGACTCTCCCACTCCAGTCGTTGCTTTTCTTTCT
GTTACTTCGAAAGTAGCTGCTTCAGCTTCAGCCACGCGAATTTTCGATATTCCTTTTTAT
TTCTCATCAAACGAATGGCATCTTCTTCTGGAAATCCTAGCTATTCTTAGCATGATATTG
GGGAATCTCATTGCTATTACTCAAACAAGCATGAAACGTATGCTTGCATATTCGTCCATC
GGTCAAATCGGATATGTAATTATTGGAATAATTGTTGGAGACTCAAATGATGGATATGCA
AGCATGATAACTTATATGCTATTCTATATCTCCATGAATCTAGGAACTTTTGCTTGCATT
GTATTATTTGGTCTACGTACCGGAACTGATAACATTCGGGATTATGCAGGATTATACACG
AAAGATCCTTTTTTGGCTCTCTCTTTAGCCCTATGTCTCTTATCCCTAGGAGGTCTTCCT
CCACTAGCAGGTTTTTTCGGAAAACTCCATCTATTCTGGTGTGGATGGCAGGCAGGCCTA
TATTTCTTGGTTTCAATAGGACTCCTTACGAGCGTTGTTTCTATCTACTATTATCTAAAA
ATAATCAAGTTATTAATGACTGAACGAAACCAAGAAATAACCCCTCACGTGCGAAATTAT
AGAAGATCTCCTTTAAGATCAAACAATTCCGTCGAATTGAGTATGACTGTATGTGTGATA
GCATCTACTATACCGGGAATATCAATGAACCCAATTCTTTCAATTGCTCAGGATACCCTC
TTTTAGCTTCTAGGTCTATTTCTTAGTTCAAGATCCCTCTTACTAACTGGAATAAAAGAA
TTAGTAGATCTGTTCCGCCCAAAATGGGAATGGGCTGGGGTTATGAACTTATAATCATGG
AATCGACTCGATCATCAGATTATAAGTTCATTCCATACCGGACCAGACCGAAATAGGGTT
ATGTACATTCTTATTATGAGAAGGGGTCATTCAAGCGTATGTAAATAGATACTATGTTTA
CATATGGATCCCTACGTCCTTACATTCTATTTAGGATTAGGAATAGGCGTAATCGGACCT
GCTTTTGACATATCTATCGCTATTTGGGTACCATATTCACTTCTTTGGGCTTCTATTGAA
TCGAGAAATAGGTTTGATTGTACATCTTTTTGATATATATAAGGTATCCTCCGGATAATT
CAAGTCGAAGCAATTTGATGTCTGACTCGGGCCTATATGACATGACCGATCGATAGAAAT
ACTCCAACACTCCACCTTTGTCATATATTCCATATATCACACTAGATAGATATCATATTC
ATGGAATACGATTCACTTTCAAGATGCCTTGATGGTGAAATGGTAGACACGCGAGACTCA
AAATCTCGTGCTAAAGAGCGTGGAGGTTCGAGTCCTCTTCAAGGCATAATATTGAGAATG
CTCATTGAATGAGCAATTCAATAACAGATTTCGGATCTAATCAATATTGATATACCGAGT
ATCTTATCTGTTGATACGAAGTATTCCGGCGATCCCCACGATCCGAGTCCGAGCTGTTGG
AATTGGAATAGGTTCGGCAGCGGATCACGAAATCTTGGCGATCTTCTCTATCTAATGAAT
GAGGAGTCCGCTTTGAAATCGTCCGCCCTGCACCCACCCCCCGAGTATATGATTCAACAG
GAATCACACAAGGGTAGATTGATAGAAACCTCTGGTAAAATACCCACCAGTACCCGTAAC
CCAGCAGATAAAGTACATTACATAGTCCGTTTTAGGGATTGGCGACTTACCCATTCAGTG
ACTTTGGCACTGGACGTTCCCAAAATGGGTACTATCGGGTCGGGTGAATTAGCGAATAGA
CAGACGTCTGTTGGCATTCCAGCCTTCCTTCTCCTTTCAGGGCCTATCCGAAAGAGAATC
CAGTACCTCTTGGTCGTGAATATCTGAATAGCACGAACCGGCCTACGCGGATATCTTTGC
TTCGAATTAGAATTAGGCTCGGTCAACTGGAATGTGTATTATCCATATGGGAGATCTTCC
AATTGAGAAGATCCATCGACCTGAGACGAAGAGAAAGGTCTATCTATTTTCTTTAGTTAA
ACAATGATTCGTTATTGGAGCAGATAGCAACAACCATTTCATCGGACATGCGTATTTTTT
ATTTTCCGATGGCTTTACATGGTTTCATTAATGGAAATTGTTTGATGTAGTGCTCTGGTT
GTTCGCCGTTCAAAAATTCTTGTTTAGGCAGTTCATATCATCCATACCATACATAGTATT
TTTGATCTAAGATTTCAATTCTTCCATGTTTCAGCAGTAGCATATTGTTCCATGGAGCTA
AGGTCCGAAATATGGAATAAACAAGTGTTTCCACGACTCTACCGCCCGACCAATTCTGTT
CCACTTAATCCCTTTTTCGTGGCCACATATCTTTACGGCTAAGGAATGGGAAATCTTTCT
CCTGTTACATGAATCAAATGTTTCATTTCATCCGGGAAAAGCCATCCCTTTTTCAACAAT
GTCTTTGTCATTTGATCCAATAGCCTTCCGTTAGATAGGAAGAGATTTGATAAATACTGA
TAACTCTCGGATAGAGTATTAGAACGGAAAGATCCATTAGATAATGAACTATTGGTTCTA
AGCCATCTCTGGCGATGAATCAACAATTCGAAGTGCTTTTCTTGCGTATTCTTGCTGAAC
CAGCGTTTATATATAAATATAGGAAGATTTGTTTGGGAAATAATAAGCGCCTTTGACATC
TCTTCATCTGCAAAGAATTCTCGACGTGAAAACACAGAGACAAAGGGCTGATCTTTGAAT
AGGAAAAAGAATGGATCCACAGGGTCCCAAATGAATTGGCTTATTCGAAAAAAGCCTTGT
TCTTTGGAAGATCTATCTCGTGTCTGGTACTGCATGGTTCCACTCTGCAAGAACTCCGAA
TCATTCTCTTGAAGCTCATCCTCTTTATGATAAATGATCCGCTTGCCCCGAAATGGCCCG
GCCCATCCCAATGCAGTGGGCCTTTCGATACAATCAAATAGATTGCCACAAGGGCGCCAT
CTTCTAGGAGCCCAAACTATGTGATTGAATAAATCCTCCTCTATCTGTTGCGGGTCGAGG
GCTCTTTCTCCTTCCCCTTCTTTAAACTCCGATTCGTATTTTTCATATAGAAATCTCTGA
TCAACGATAGAACAAGATCCATTTTGCATCATATCTAACGGATTCCTTGATTCGGACCG
>Chr3_31726-34950:- MTPT20
CTAATGGAATGCTTATAGTGTCTCCATTACTTGAGAAAACGATCTTGTGGGTATCAGTAT
AAATAATCTTTCCCTCGCGTTCGTCTACAGCGGAAACCCCCGAATCTAGAGCCGTTTGGC
GTTCCAGTCCAGTTCCAACAATGCACTTCTCGGACCGGGAAAGCGGAACTGCCTGACGTT
GCATATTAGAACTCATTAAATTAAAGCCCGATTCGCATCATTATGCTCGATAAAAGGAAT
GAGAGAAGCTCCAATAGAAAAATATTGGAAGGGAAAAATGCTTCTAAGACGAACCTGTTC
CCATGCAATAGTAAGGAATTCTTGACGGTAGCGAGCTGGAACAACCTGTTCTTCTTGAAT
ACTCGGATTCAAGGCCAAAGAATTTCCTGATGCTACCATATAATATTCATCTCTATTTGG
TGATAAATAAACCATCTGTGCCTCTTTTGATCTCTCAGATATTTCATAAAACGGGCTTTC
TATAGATCCCCAATGGTCAATCCTCACATGAATAGCCAAGGACCCAATAAGTCCAACATT
GATTCCTTCGGACGTGTCAATTGGGCAAATACGTCCATAGTGACTCGGATGGATATCTCG
TATCCGAAAACTAGCAGTTCGCCCTGTCAACCCTCCGGGACCCAAATAACTCAATTTTCG
TCCATGAACGATTTGTGTCAATGGATTAGTTCGATCCAAAACTTGAGATAAAGGGTGTAG
TCCGAAAAACGATTCATAAGTGGCTGTTAATGAAGTAGAAGTTACCAAATTTTGTGGAGT
CGGTATCAATTTATGCCTGATTGCTCCACATATAGTTCCTCGAACCGCATTTTCTAAACG
AACAAGAGCCAATCCGAATTGATCCTGTAACAAATCTGCTACAGAGCGAATACGTTTATT
TTTCAAATGATTCATATCATCAAGTGTACCCATTCCAAATTGCATTCCGATCAAATGATC
CGCAGCAGCCAATAAATCGCGTGGTAACAAAAATGTATTGTTCTGAGGTATATCAAGATT
CAGTCTCTGATTCATATTTCGTCGACCAATCCTTCCTAATTCACATCTTTGTTGAAAAAA
TCTCTTTTGTAATTCCTTACATAAAGACTCAGAAAATACGGGATCCCCGCCTACACAAGC
AAATTGTTGATAAAACTCCAAAATAGCATTTTCTTTTGACCCAATCTTTTTTTTCTCCTT
ATCATTCGGGAAAGACAAGAAAATTTCAGGGTAACAAACATTATCTAGAATTTCTCTTAG
ATTCGAACCCATAGCTGATGATAGAACTAGAATAGATATTTTTTGTTTCCTACTCACACG
GGCCCATATCCTTGCTTTTCTATCAATTTCTAATTCTGATCTTCCTCCCCAATCTGATAT
TATAGTGCTGATATAGACAGAAATTCCGTTATGGTCCAATTCTGAACGGTAGTAAATACC
AGGACTTTGCAATATTTGATTGATCACAACTCTGTATATTCCATTTACTATAGAGGTTCC
CAGGGAATTCATTATAGGCATGTTTCCAATAAAAACAGTTTGTTCTTGCATATCTCTACC
GGTTTTCCAAATTAATCCTGCGGTTACATATAATTCAGAAGAATATGTAAATGATTCATA
CACGGCATCTCTTTCTTTTATCAAGGGTTCTACCAATTGATATGTTTCCACAAATAATTT
AAATTCAATTTCTTGGTCTGTATCTTCCATTTTTGGAAACTTATGAAATTCTTCCGTCAA
GCCCTGATTAATGAACCTACAAAATCCCTCAAATTGTATTTGATTAAATCCAGGTATTGT
GTACATTCCATCCCGCAGCATCTTAAGTTTCCTGTTTATCGAAAAAATCCCATTATTGGA
TCACTCTTCATCGAACCATACAGATCCGATCTAGCAACGATGGAATGTATATTCTGTTTA
CTGAAGCACATGAAATTTTAGCCAACTCCATATATGTATTTCATACGTATGAATGGAAAC
GAGACGGAGTATTTTATTTTCTACGCAAGTTCGACAGGTACAAATGGAAATGAATTGATA
AAACATTCTTGGAAAAAAAAAACATTTATCCACTTGCATCTTACATCTTACACTTATGGT
ATGGAGTCTTGTATGGAATATCAAAATTGATCTAATTTGTACCTTATTATTATGATATTT
CGACCAGATTGGGTACAAAAAATAGATTCAGGATGAAATCCGCTCTTTATGAATGAGATA
AAGATAGACTAATCAGTATAGAATTTACTTTTTTTTAGCACACTTTAATTTTCATGTTCA
AAAAAAAAGTTCAAAAAATCAATTGCGGATTCTTTTTTTTGGTAGTTAAATTTATGGAAT
ACGATTGAATTGAATAATCGGAGTAGTGTTTATTAAGTACATGCGGATATAGCTAGCCTT
AGCTATCTATTTGCATATGGCACCCTTTTTTGTAGTTTGACTTAGAACAACATAGGTCAA
TATCATAATTCCCTTTTTCTATTCAATCTTTTTCTATTCAATATAGTTAATGAAAAACTC
AAGCATGATAATTCTCTTGATAATTCTCTATAGAATAGAGATATGTGCATAAGAAAAAGA
CCCGACTCAATAGCTGTGTAACAAATTCTGTTCTGGGGTTGACATATATACAATTATGTT
GTTATAATTGAACAGGATTTTTTTTTTTGAAGTAATTAATACTTATTAGTGATACTGATT
AGTCGTAAATCAATTCGATTTTCTTATGCCATTAAGGAAACACAATTTGAGATATCAATT
TGACGTTTACTTTTGCTAATTCAAAGTCAAAAGTAAATAGTAGTAAATAGTTAAGGGTTC
CAATTTGCCCTGAATTGCATTTTAAGTCTGTGGCTGGAAAAATCCATTTTTTTTATCTTT
TCAATATAAAGGAGAAGGGAAGAAGCAGTGTGTCTTTTGAGATACAACCAATCGAGTAGA
ATAATCTAAACCTAAAAAAGAAAAAAACAAAATAAGGTTCAGTACTCCCCATAAAAAAGG
AATTAGTAATAGAAAATGGAGAATATTTTTCTCTATTTTTGGCGGCATGGCCAAGTGGTA
AGGCGGGGGACTGCAAATCCTTTATCCCCAGTTCAAATCCGGGTGTCGCCTGATCAACAA
AAAAAAAGACTTGGTCTTATCCTACTGATCTAACTCGACGAATTCTTGTTCCGCATAAGC
AGAAGCAAAGGCCTAGGCATTTCGATACATTATTTTTAGAATATG
>Chr3_31437-31715:- MTPT38
AAAAGACTGTAAATTTTTTCCTAAAATTGGGGTTCTGCTCTGGGTGTGGTCTAAACCGGT
ACCAATAGGGATGAAGCAACCCTCATTTTTCATGATTGGTTCGAGCCATTTATTTTCTTT
CTCGATTGAATCCACTTATTTGATTCATTGGATTGGTTCATCAATAGCCTTAAGTCAGAA
TCCTATTTTGACTCTGCACCATGTTTTCCATTATGATTATTGATCAATAATGGAATAATT
CTTTCATAGAGATAGGGGACATAATTCACATGGACATAG
>Chr3_99789-99845:- MTPT40
CTAAATAGCAGAGTAAATGAACTTCACAATGCGGTATTTCCTTAGTGATTCTTTCAG
>Chr6_33166-41343:- MTPT9
TTGACCAATAGGGTAGATCAAGAAAACAGCAGTAGCCGCTGCAACAGGAGCTGAATATGC
AACAGCAATCCAAGGACGCATACCCAGACGGAAACTAAGTTCCCACTCACGACCCATGTA
ACAAGCTACACCAAGTAAGAAGTGTAGAACAATTAGTTCATAAGGACCGCCGTTGTATAA
CCACTCATCAACAGATGCTGCTTCCCATATCGGGTAAAAATGCAAACCTATAGCTGCAGA
AGTAGGAATAATGGCACCAGAGATAATATTGTTTCCATAAAGTAAAGACCCAGAAACAGG
TTCACGAATACCATCAATATCTACTGGAGGAGCAGCAATGAATGCGATAATAAATACAGA
AGTTGCGGTCAATAAGGTAGGGATCATCAAAACACCGAACCATCCAATGTAAAGACGGTT
TTCAGTGCTGGTTATCCAGTTGCAGAAGCGACCCCACAGGCTTGTACTTTCGCGTCTCTC
TAAAATTGCAGTCATGGTAAGATCTTGGTTTATTCAATTTTCAAGTACTCCCAAGCACAT
GTATTAACTATAACTAGATAATGTAAGGCTTGTTATTTAACAGTATAACATGGCGTATAT
GTCAATGTCAACCGATCTCAACAGATATATATCTATATTAATATATCCAATATCCACTAG
AACAATTTATAATCGAAATGAATTAAAATAGAAAAAGAAATCTTTTTTTTTTTTCTATAT
TTCCGGATGGGTTGCCCGGGATTCGAACCCGGAACTAGTCGGATGGAGTAGATAATTTTT
TTTTGTTGCAATAAAAATATCCCTCCCCAAGTCGTGCTTGCATTTTTCATTGCACACGAC
TTTCCCTATGTATATATAACTTAGAAGAAGAAAGTCTAAGAATTTTGACTACTCAGTTGA
TTCAATCACTACACTACTACACGAGCATTTCGGAATTCAAATTCATGAATTTTTTTTCTC
TTCATCATTTATAGATCATTTCTATTATTCTATTTTTCTATTTATAAGGTCTCATCAACA
ATCATGAATGATTCACCGGTTCATTAATACGGAGAATATCCAAATACCAAATACGTTCTC
GATGCGACCTATGTAAACGAAAAGCAGTTTGGGGGAAGATCAAAGAAAGAACTTGTTCTT
CTTCCGTAAAGAATTTTTCTAATAATCCAGAACCTAGTCTTTGCAAAAAAGCACGTGCTG
TACTTTTATGTTTACGAGCCAAAGTTCTAGCACACGAAAGTCGAAGTATATACCTTATTC
GATACAAACTCTGTTTTTTTGAGGATCCGCTGTGATAATGAGAAAGATTTCTACATATCC
GACCAAATCGATCAATAATAGCAGAATCTGATAAATCGGCCCAAATCGGCTTACTACTAG
GATGCCCCGATACGGTACAAAATTTAGCTTTAGACAATGCTCCAATAAGAGGAATAACTG
GGACTATGGAATCGAATTTTTTAGTAACAGTATCTATTATAAATGAATTCTCGAGCATTT
GATTCCTTACCGATGAAGGATTTATTAGTACACTTGAAAGATAACCCAAAAAATAGAAGG
AATTATTCGATAATTGATTTATACGAATCCTGTGCGGTTGAGACCAAAAGTGAAAATAAT
ATTGCCATAAATTGACAAGGTGGCATCTCCATTTCTTCATCAGAAGAGGAGTTCTCTTTG
AAGCCAAAATTGCTTTTCCTTGATATCGAACATAATGCATGAAGGGATCCTTGAAGACCC
AAAAGGTCTTTGGAAAATAATTACGACACACTACTATAAGATTAAGATGTTCCATTTTTC
CATAGAAACGTGTTCGCTCAAGAAAGGTTCCAGAAGATGTTGATCGTAAATAAGAGGATT
TTTTAATAAAAAAAACGAATACAAATTCGCATCCAGATACATAAGAATTATCTAGGACTC
GAAATAGTCTTTTATTTTCTTTTGAAAAAACGTAAATGGATTTCTTGGGAGTAATGAAAC
TATCCCAATTATGATATTTATGGAGAAAGAATCGCAATAAATGCAAAGAGGAAACATCTT
GGATCCGGCATTGAAGGATTTGAACCAAAATTTCTAAATGGATAGGATGGGGTATTAGTA
TATCTAATACATAATTTAAATGAGAGAGTTTGTCCTCTAAAAAGGGAAATATTGAATGAA
TGGATCGTAAATTCTGCGATTTTGGTATTTCTTTTTCTTCGAGGGAAAATATTAATCGCA
GAGAAAATGGAATTTCTACAATGAACGCAAAAACTTCTGACATCATTTGAGAATAAAAAG
AATTGTTGTCCGCAACGAGTCGATTTTGGTTAGAATCATTAACCGAAAAAGTCAAAAAAT
TCTGTTGATACATTCGAGTAATTAAATGTTTCACAAGCACTGAACTAGATTTATTGTCAT
AACCGAAAAATTCCACGGGTTCGTAAAAAATCGAACCATTTAAATTATGATCATGAGCAA
GTGCGTAAATATACTCCTCAAGGAGAAGCGGATATAAAAAGTGTCGTTGCCGAGATCTAT
CTTTTTCCAAATATTCTTGTAATTCTTCCATTTTAATTTCTACTTGAACCGAAAGCAGGG
AAGGGAACATTTCTTGGGTTATCAGATGATACATAGTGCAATACGGCCAAAATGGGGTAT
GTATTATGCTATGCATATACATATAGTAATAAAAATATATATATATACCCCTATATCCCC
AATACCGAACAGAAGGAGTCCAATCAACAGATCTTTTTCCTCTCCTTTTATATCCAATTG
GTATTATAATTTCAAGAGGGTAAAAAATCCTTTATTTTTACAGCCCGATCGCTCTTTTGA
CTTTGGAATAAATTCTCTTTATCACTATACTGTTTCTTCTACACATCCGTTTCCAATCCA
TAATAGAGAATAGTTAGGATTCGTTAAAAAAAAAGAATCAATGGTCCACTCACAGGAGAA
CCCTTTCCCGCATCAGGCACCAATTTCTTTTTAACGTCTAATTAGATCGGGTAATTATTC
AAATTAAGAACATAAGCTCGTTGCTTTTTGTTTTACCAGAATTGGGGCCGAAGGCCTCTA
TCCATTTATTCACTAGACCCAACTACAAATGTTGTGAATTTTTTTGTCCCCCTTCCAAAA
AAAAAAAGCACTATTTTGTAATGATCCAGTAAAGACAAACTCAAAGTTCGATTTTAATTT
AAAATAAAAATAAAAAATGACAAATTTCTTATTTTATTACGACATGCTGTTTTTTCCACT
CGTTACCTTTCAGGATCAGTCGTGGTCTTATAGACTCTACCAATAGTCTGAACGAATTCC
TTGCTTCATCCAAATGTGTAAAAGATCATAGTCGCACTTAAAAGCCGAGTACTCTACCGT
TGAGTTAGCAACCCGAAAAATATGATATGTAAATATGATCGAAATGAAAATAAAAAAATC
AAATTAACGGACTACACATTTTTTCTTTTCGTTAAGAAAAAACGTCTTGCATGATTGATG
GTAAGGCAAATCCATCATTTGCCCGAGGTGAAAGAAAAAAGGGTAGGGATAAAAAGATCT
ATTTATCTATGATCGAATTATATTTGTTCGATACAACATTGTCAATATGAATGGAATGTT
GAGAAAACAAATCAAATTAAGTAAACCAAATAAAGACTTGTGTTGGATTGGCACAACATA
AAATAAATAAGAAATTTAGATGGAAAAAAAAAATAAGTAAGAAGTCGAAAAACCCGGGTT
TATTCAATCACTAGGTGTATAATAAAAAAGTAAGCAAGATTAACCCTTAGCTTATTGGTA
AATTTCCACAACAAAACAAGAAAAAAGTAAACTAAGAACAAGAAAAGGGCAAATTGGGGG
AAAAAATAAAAATTATAATTACTCAAAGATAGATTAGATACTAGCCCCCTTTTTTTATTC
ATGAATTTTGGTTTTTCCTTTAATTAACAATTAACCCGAAGTTCTTTCTTTAAACAACTC
TGCCTTCCTTAAAATATCATGAACAGTTCCTGTAGGTTGAGCACCCCTTTCAAGGAAATA
TAGAATAACAGGAACGTTTGAATAAGTTTGATTCTTTATCGGATCATAAAAACCTACTTT
TCGAAGATCTCTTCCTTCTCTTCTGGATCGAACATCAATTGCAACGATTCGATAGATAGC
TCATTGGGATAGATGTAGATAAACAATGCCCCCCCCCCCTGGAAACGTATAGGAGGTTTT
CCCCTCATACGGCTCGAGAAAAAATGATTCGAATTTTGGCAAATAGACCCATAAAATCAC
GAATTAGACTATAATATTATAATTATAATCTAATTTGAGTCGTTTTTTTTTTTGTAAGGA
AGAACAAAAAAAAACGAAATCTCATTCGTACTCATAACTCAAGTTGGAAAATTCTGAAAG
AGTTCAAAGGGAAATCCTTAGACATTTATTGAGCCGTCTCTAACCTTTTTTGTTTATCTC
GTCTCGAATCTATTTTTATTCTTCATTATGATCCAGTTGATGAGACAATTGAAAATAGTG
TTTCCTTGTTCCGGAATCCTTTATCTTTGCTTCGTGAAATCATTGGGTTTAAACATTACT
TCGGTTATCCTTACTCCTTTCAAAACAGCAGCAACATACCTTTTGTTTTTTGTTATTTCT
TTCTATGAAATAATATAATAAAACGATTGAGATTAATTTCTTTGTAATACAGCTTTGATC
GAAATAGTTTTACCAATTCCGACTAATTTTACTTTTTTTTTTTCACTTTTAAAATTTGAA
ACTTTCGATTTATATACTTACAAAGTTGGTCCAATTTATTGATTGTCACTAACCCTAGAT
TCTTCCCCCTGATAAATGAATCAACACTTTCGGCTCGAGCTCCATCATGTACTATTTACA
TTCCAACCCAACACAAGTTGGGTCTCCCCGGCGGAACAGAACAAACTATGTCGAGCCAAG
AGCATCTTCGGTACTATAGAAGATAGAAGATGGCGGATGTAAGAATCCACAGCCGATCAT
GTCCTTCAAGTCGCACGTTGCTTTCTACCACATCGTTTCAAACGAAGTTTTACCATAACA
TTCCTCTAATTTCATTTCAAAATAGAATTGATTCAATATCGAATCATGAATAGTCATTGT
CATTGGATTACCGATATAATACTTTCTATCTAGCTATGGGCAAATTTAGTATTTATCCTT
ATACGAAGAAGGCTCAAAAAGGATTCAATTTATTTAACCCCATATTCTATCATATGAATG
AAACACATTTCTAAAAAAACCGAAAGGTAAATTCTGAATATAATCTAGTTTATTTGTTTT
TATGAGTATGGAATAGAAAGGTCCTGTGTAAGGTAAGATTTAAGTTCTATCTTTCATATG
AAAGATAAAATAAGAATCATAGGCATAGGGGTCTGATCTTTTTGTATCCATCATATACAA
CGAATAATTTTTACAGGAGACAATATTAAGGAATCCCGGATTCTTTTCACTTAACCGAAA
AGGGGATTGTTACTGAAAAAGAACAATACATAGTAATTTAATGTTGGATAAAATGCGATC
CAATCTTTCGTTTCTGTTCGTTTCTGATGGAAACGATCTGGGACGGAAGGATTCGAACCT
CCGGGTAACGGGACCAAAACCCGCTGCCTTACCGCTTGGCCACGCCCCATTTAGATTTTT
ATTGGACACCAATAAACAATAATATTAGTATTGCTTATTCGTCAATTCCGGGACAAAAAA
ATATGGGATATATTGTTTCTAGGATTTGGCACGTGTAGATATAAAAAAAAAATGCATTGA
TCATTACATATAATTCAATTAAGATATTGTATGAAAGTATAATTCTTTGTATTCTCATTT
GAGAATGGAAGAAAAGCTTTTTGATTTGATAGAGTTCGAAGAAAAAGAAGGATTTTTTGA
CCTGCTTTTTTTTTCATTTTAAAAGGGGAAAAATAACTCAATCAAAATCAAATTATCTAA
TCCACGAGAACGAAATGCTTAATATCCTTAGTTTAATCTCTATCTGTCTTAATTCTGCCT
TTTATTCGAGTAGTTTTTTCTTCGCCAAATTACCCGAGGCTTATGCCTTTTTCAACCCAA
TCATAGACGTTATGCCCGTCATACCTGTACTCTTTTTTCTCTTAGCCTTTGTTTGGCAAG
CTGCTGCAAGTTTTCGATGAAATCTTTAATACTCTCCTAAATTCAGGATTTATTCGATAA
AAAAAAAGATTCTCAAAATTGATAAGATCGTATAAAGCTTACATTATGAACCCTCGATTC
ACAAATATAAATTCTTGACTTATTTGTGTATAAAACAAGAAATTTTTTGTAACGAAGGAA
TCCGAATTTTATTAAAAAAAAATTCGTGAAAATGACTTTCTTTTCAAGAAAACACTTCAT
TTTCTTTTTGGGGTGTATGGTACAAAAATAGGTAATCTATTCCCTTTTTTCCAAAAAATG
ATCTTATCTTGGAGATTATATAATGTTTACTCTCAAACTTTTCGTTTACACAGTAGTGAT
ATTTTTTGTTTCTCTCTTCATCTTCGGATTCTTATCTAATGATCCGGGACGTAATCCTGG
ACGTGAAGAATAAAAAAGAGATTTTTCGTTTTTCCTTATTTTTTCTTTCTGAATTTTTTT
TTTCTTATTATTTTCTCTATTTCATCCATTTAACTATGATAAAATCAAAAGAAAGAAATT
TCTTCAAATTCGAATAAAGTCTTAAGCAATCGAAGGGAGCGGAGAGAGAGGGATTCGAAC
CCTCGGTACCAATAACTCGTACAACGGATTAGCAATCCGCCGCTTTAGTCCACTCAGCCA
TCTCTCCCAATTAAAAATGCAAAATTTTTTATGTGATGTGACACGTGAAGTAAAGATTAA
TAAAAACCCTAGCTTTCCCCCCTTTTTATTATAACAATTTTTATTATAACAATATATATA
ATATAAAAAAATATAAGATATCTACGAATTTGATCAGCAACTAATGATTCGAAACAGATA
TCTCCAATAGAAAGAATACCCTACTTCTTGTTCTTGGATTTTGTACGAAGGGGTCTTTTA
TTCCCCCGGCCTGGTTAAGAACTGGCCGGGACGTTACTTCTTTTGATTTTGATCCAATGA
ATCCCTGATAGTTCATAGATCAAACGATTTCATTTTTTTTTGTCTTTTTTTTTTTTTATC
AATTTACTTACTAGTTACTAGAAAACTTGAAAAAAAAAAGCTTACTGACCTTTAACCGAC
AAAAGAAATACGCGTAAACTCTAGAATTTTCATGATTCTGATGCTAGCGTCTCCCTCCTT
TTCTTTGTTCGACAAAGAATCAATTATATACAATAATAAAATTGTAGCGGGTATAGTTTA
GTGGTAAAAGTGCGATTCGTTCTATTAACAACTTAAATAGTTAAGGGTTCTTTCCGTTTT
TTTTTGCATATTCCGATCAAAAACTTATTTCTTAAAAAGGTTTAATCCTTTACCTCTCCA
TGGCATATTTGAGGTAAAATATACATTCTCACGATTTGTATCCAAAGGTCAATTCGAAAT
TGAATAAAAATTTTAGATTATAGAGTCGCGAAGCATAATTTTTTTGGAGTTGGATTAATT
CGTCCAATTAAATGAGTATGAGTAAAAGATCCATGGATGAAGATACAAAAGTTTATTTCC
AATCGTAACTAAATCTTCAATTTTTGTGTTGTAAAGGGGAGATTGAAGCCAAATAGCTAG
AAAACGATGATTTTGGTTTACTCGAACCATCGACATTTTCTTTCCGCTCGGTGGAAACTA
AATTCTTTTCCTAAAGATCCCGCGAGTAGAAATAAGGAACGAAGTAACTAGACTAGATGG
ATTTGGTATAATACCCCTCCTCTAAAGGGATCATCTAGAAAGCGATTTGGATACATTCAG
ACGTAAAAGCTGATATAGATGTTATGGATCTTCTTTTTTTTTTTCTTCGGATTTATGATT
TCTTTCTTTTTTTTTTTTCATTTATGACTTAGATCCGGGAATACATCGATCTTCCATAAA
GGAGCCGAATGAAACCAAAATTTCATGTTCGGTTTTGAATTAGAGACGTTAAAAATGATC
AATCAACGTCGACTATAACCCCTAGCCTTCCAAGCTAACGATGCGGGTTCGATTCCCGCT
ACCCGCTCCATATTCCTTATTTTTTTATTCCCTAACAAATTTTCTGTGTAATCGCATTTT
ATCCGAACAAAGGAAAGG
>Chr6_44779-49098:- MTPT15
GTTTACCTATTGCCAATTGATTCTGAATAGCTTTATCGAAATCAGAAGCGAATTGTGCAA
AGGCTTCTAACTCTGCGAATTGAGCTAGTTCCAATTTTGATTTGCCGGCTACTTGTTTCA
TGGCTTTAATTTGAGCTGCGGATCCTACTCTGGAAACAGAAATACCCACATTAATAGCAG
GCCGGATTCCAGCATTGAATAGATCGGCAGATAAGAATATTTGTCCATCTGTAATGGAAA
TTACATTAGTAGGAATATAAGCTGAAACGTCTCCAGATTGAGTCTCAACTATTGGTAAAG
CGGTCATACTTCCTTCACCTAAACGAGAACTTAATTTAGCGGCTCTTTCCAAAAGGCGTG
AATGCAAATAAAAAACATCTCCTGGATAAGCTTCACGACCCGGAGGTCTTCTTAATAGAA
GAGACATTTGGCGATAAGCTTGTGCCTGTTTGGAGAGATCATCATAAATTATTGAAGTAT
GTCGTTCAAGATACATAAAATATTCCGCAATAGACGCTCCTGTATAAGGGGCGAGATATT
GTAATGTAGCAGGTGAATCCGCCGTTTCAGATACCACAATAGTGTATTCCATCGCCCCCC
TTTCCTGGAAAGTAGTCACTACCTGAGCCACAGAAGATGCTTTTTGACCAATAGCTACAT
AAACACATATTACATTCTGCCCTTTTTGATTGAGAATCGTATCCGTGGCTACTGCGGTTT
TTCCTGTCTGTCTGTCCCCAATAATTAATTCTCGCTGGCCGCGTCCTATAGGTATCATCG
AATCAATAGCAACAAGCCCTGTTTGAAGAGGCTCATATACGGAACGTCTCGAAATAATAC
CTGGGGCAGGAGATTCAATTAAGCGAGATTCAGAAGCTGAAATTTCACCTCTACCATCAA
TAGGTTTAGCCAGAGCATTTATAACACGACCCAAATAAGCCTCACTCACAGGTATCTGAG
CAATTCTCCCCGTTGCTTTTACAGAACTTCCCTCTTGTATCATTAAACCATCGCCCATTA
ATACAACGCCAACATTATTTGATTCCAAATTCAGAGCAATGCCTATTGTACCCTCTTCAA
ATTCTACTAATTCACCTGCCATCACTTCATCAAGGCCATGAATACGAGCAATGCCGTCGC
CCACTTGAAGTACGGTACCGGTATTAACAATCTTTACTTCTCTATTATATTGTTCAATAC
GTTCACGGATAATATTACTAATTTCGTCAGCGCGAAGGGTTGCCATTAGTGTCCCTTTAT
TCTTTTTCGGAAGCAAAGGAAAAAAAAAATAATGCCTAAACTCTAAACTAAAGTAAAAAT
AGAAGGGCTAATCCGTTATTTCTTCCATGGCCCTAAGGATGCTAATATTAGCACTAATAG
TACAGAAATGTAATTCGCTATTCAAACAACTATTAAGAGTTCCTAGAGCTCCTTGTAAGG
CTTGTTGGAAAACTCGCTGTCGGACCTGATTAATCGCCCTTTGTTGTTCAAAATGAAGGG
TTTCTTTTTTGTAATTTTCTAATCGTTCCAAACTATCACAAGTGGCATTAATCAAATTTA
CCTTTTCTCGTTCTATCTCAGAGTATCCATTTACTCGATACTCATCCGCTTCCATTTCCA
CTTTTCGTAAGCGAGCCCGGGCTCTTTCGAGCTGCTCAACGGCCCCTTTACGTAATTCTT
CTGAATTTCGAATAGTACTCAAGATCCTCTGTTTTCGATTATCTAATAAATCATTTAATG
AAAGTAGATTATCTTACCATTAATTTCACAACTTCCATGATCTCTTCCCGAACCAAACAT
GAATCTTTCGATTCATTTGGCTCTCACGCTCAATTATTTGTTTTATGGTATTCCCATATC
TTTTGATGTAATGAACCTACCCTCCCTTTTCTAGTCGTATTCAAAGATATCGAAAGTGAT
ACAAGACCAAAATATTAGGAGGACTCTTCCGACCAGACAAAAAATCTATAATTGTCAGCA
AAGTTGTTTCTTTATTTGTTCTTTATAGAATTTCTATTTTATACTTTTTTATTTCCTTTT
TTCTTCAAATCCAAAAAATTACTCTTTTTTTTTTATACATAGGTCGTCGATTCGGCATTG
GATAAAAAAGGCAAGATACCCGTTTTTCTAGTAAATGGTTCAAATTATTTTATCGATATG
AGTGTTCTATATCGGATAAATTACCAACTGCCCATTTGTAAACCATTTTGGTACTAACGT
TGCGGTAGAAAGAGTACCATGTTGTGCCCGGACTTCAAACAGTTTAGCTTTAACCATGTT
AGTTAATGGTCTCACATTATTGGTTGATAGAGAATCAAAGTTGATTTACCAATGAGTCAC
GAAATGCTATGGTTCTTACATATGATTTCTGAATTTATTCAGAAGTAATTCGTCGAGATC
GTGCACCTTTCTTTCCTATTTATTAAAAAAAGACTAAAAGAATAAATAAAAGAACATAAA
TAAAGTGCAGTCGGTTGGATCCAACCTATTCTTGAAATAGACAACTCGCACACACTCCCT
TTCCAAAATAAATCAATACACCAAGCACTACACTTAGATTTATTGGATTTGTTGCTAAAA
TATCGGTATTAAACCCGAAACTCCCGGCGGATGGCCAGTGGCCCAAGGAAACGAAAGAAT
CGGTTACATTTTTCATATGCTCTCCTCTTATAGATAAGACTAACAAAGAACAGAGTTCTT
TTTGTACCACTTCGCACATCGACCCCTTGATCGATTTTTTTTCTATTTTTTAGATAAAAT
CTATTAATTAAATTGGATAATTTTTAAATTGATTATTTCTTTTTTTTTGAAGTTTCCAAT
AGATACTTATTGGGGTAGGTCCTGGGTCTCGTGTCAATTGCGAAATATCTCATTTGTGGA
AACGCTTCCTAAAATCAAAGTCAAAAAGATTTCCGTTGTATTAAAGACGGGAAGGAAGAA
AGCGAACGAATTCGCTAATTCCTCATCTCAAATCAATCCTTCCCGAGAGTATTGTCTCAA
CAAATAAGTAATTATAGGAGTAAAGTGTTGATATAATTCGAAGAAGCAAGCGGTAAGTCT
GAGTTAATGAAATAAGAAAAAAAAATACGTTACATATTTTTTCACATTTCTAGAATTAAA
TTAAACAAAGGGATTCGCAAATAAAAGTGCTAATGCCACGACTAGTCCGTAAATTGTTAA
AGCTTCCATAAAAGCTAGACTAAGCAATAAAGTACCTCGTATTTTACCCTCTGCTTCTGG
CTGTCTCGCAATACCCTCTACAGCTTGGCCCGCAGCAGTACCTTGACCAACCCCCGGTCC
AATAGAAGCAAGCCCTACAGCCAATCCAGCAGCAATAACGGAAGCAGCAGAAATGAGTGG
ATTCATGGTAAGTTCCTCGTACCAAAAAAAAGAAAAGAAATGGTTAATGATACAATTAAC
CAATGAATTATAACTTTTTTTTTCAATTTTGCGTTCTTTGACTATTCTATATCCTTGAGT
TCATTTGTTTTTTCATTCAATCACAGACGAAAAAAAAAAGAGAATTCTATTGTAATCCAT
CTAAAAGCAGTTGGTTGGAAATATAAATATAATATAATATTAATATATAGGTAATATTAA
TATATAGGAAAATGATTCCTATATAACTATTGAATATCTAATATCACATATACATTTGTT
TCTTCTATAACGTAAACCATATTTCATATTGAATCGGATTCTAGAACCATTCTTCGAAAA
CATACGCGGGGCTTATAGACATTAATATGAGTAGTTTGACCTTCATAATCTTTGACTTTT
TACAATTCTGTAATATCGTCTATTTTTGCTACTCCGGCTCTAGATCGTATATACATACAT
AACGTATTTGTATCGACTATATTCCACAACCAAGTGGATTATCTTGAACCGTGCATGAAT
AGGATAAGCTTAAAAAAAGACTATTTCGAAAACTAGTCAATGATGACCTTCCATGGATTC
ACCTATATAAGCCGCAGCTAAAGTTGCAAAAATAAGAGCTTGAATACCACTTGTAAATAA
TCCAAGAAACATGACAGGTATAGGAACTACTAAAGGTACTAAAGAAACAAGAACAACAAC
TACTAATTCATCAGCCAATATATTCCCGAAAAGCCGAAAACTAAGAGATAAGGGTTTTGT
GAAATCTTCTAATATGTTAATTGGTAAAAGGATTGGGGTTGGTTGAATGTATTTCACAAA
ATAACCCAATCCTCTTTTGGTAAAACCCGCATAAAAATATGCTACTGATGTGGGTAAAGC
TAAAGCAACAGTAGTCTTTATATCATTCGTAGGCGCAGCTAACTCCCCATGAGGTAACTG
>Chr6_15-71:+ MTPT31
TAAATTGCGGAGTAAATGAGCCTCACAATGCGGTATTTCCTTAGTGATTCTTTCAGG
>Chr6_52638-53402:+ MTPT33
CCTTGCTTGGCCCTTCCTCTAAGGGGTTGTTGTGTAACAAGTGCGTAATGTCCACTGGAA
CGAACGTCCATGGATTTATTTTATCATCAACTTGATGAATGAATTTCAGGATATAGGATT
TTCCTATTAGAATAGGTTGTTCAAAAGGATCTCCTTTCCATCAAATATTCTGCTTTTTCC
CGGGCACTAGGGTTCAAATACCCATGGATTTTTTGTTTGCTTATTGGCTTCATATAATGA
AGAAAACACTAGTTTTCTCGAAGCCTCTTGCTCATATCTCTCATCAAAAGGTGCTATTCT
ATAATGTCTCTTTAGCGGATCTCCCGCCAATCCGAGCGAGCATTCAAATATCTGTCCCAC
ATTCATTCGTGAGGGTACTCCTAATGGGTTGAAGGCCATATCAACAGGTGTTCCATCTTG
CAAATAGGGCATATCTTGTCTAGGCCGCAGGTTTTGGAAATGAGACCTTTATTCCCATGT
CTTCCAGCTACTTTATCACCTACTTTGATTTCACGTTTCTGTGAAATATATACACGAATC
ATTTCTGGAAACTAACTAGAACCCCCCTTTTTCTGGATCCATCTCACATCAATAACTCGA
CCCCTTCCACCTATAGGTAGTTTTAGAGAAGTTTCTTTTGCAGTGGATACCTGAATGCCA
AGTATAGCTCGTAATAATCTATCCTCCGGGGCATATGACGATTCGTTTGCTGTCTGAGGC
GTTAATTTACCTACTAAAATCTCACCTGTTTCTACCCAGGATCCC
>Chr5_45526-65695:- MTPT27
TCCGGATAGCCCAAAGTCTCGATAGTTAGCTCTAGGCCTTCCAGTCAAAAAACAACGTCG
ATGAAGACGTATAGGTGCACTATTACGCGGTGAGGATTGCAATTTTCCATGAATTTCCCA
TTTTTCACTCAACGTTGGAACTTTGCTTATTTCTTTTTTTGAGGATTGGCGAATCAAATG
ATATTTCTGTTCCAGTTTCTGCCGCTTCTTCTCCCTCTGAATCAAACTTTTTCTTGCCAT
AATGTTCAGTTCCTATTATTATCAATGATACAGTTCGGATCTTAGATATAAAAAAGAAGG
TGGATCCCCCTTTCCATCGAAACAAATGAATGAGATCGTTGCTGATACAGTACTAAAAAA
AACAATAAATAACTAAATTAACCAAATTTTCCTGATGTAGACGCAATCAAAAAAGCTGCA
TAAGTGAATATATAACCTACGGAAAAGTGGGCTAATCCAACCAATCTTGCTTGCACAATA
GAAAGAGCCACTGGCTTATCTCTCCATCGAATCAAATTAGCCAAAGGTGTGCGTTCATGA
GCCCATGCTAAAGTTTCAATCAATTCCTGCCAATATCCACGCCAGGAAATTAAGAACATA
AATCCAGTAGCCCAAACAAGATGCCCAAATAAGAACATCCATGCCCATACCGATAAACTA
TTCATACCAAAAGGGTTATATCCATTGAGTTGTTGTGATGAGTTTAACCATAGATAATCT
CTTAACCATCCCATCAAATAAGTGGAAGATTCAAACAATTGTGAAACCTTACCCTGCCAT
AATGGTTTGTGTTTCCAATGCCAATAAAAAGTAACCCACCCAATGGTATTTAACATCCAG
AAAACTGCCAAAGAAAATGCGTCCCAAGCAGACTCACAAGTACCGCCGCGCCCTGGACCG
TCGCAAGGAAAACTATAACCGAAATCCTTTTTATCCGGCATTAACTTGGAACCACGCGCA
TCTAAAGCACCCTTTACTAAAATCAATGTAGTTGTATGCAAACCTAGAGCAATAGCATGA
TGAACCAAGAAATCGCCAGGACCTATTGTTAAGAAGAGTGAATTACTATTCTCATTAACA
GCATTCAACCAGCCGGGTAACCATATGCTTCGACCCGCATTGAATGCTGGACCATTCGTT
GAAGATAAGAGTACATCGAACCCATATGAAGTCTTACCATGAGCGGATTGTATCCATTGG
GCAAATATGGGTTCGATCAAGATTTGTTTTTCCGGAGTACCAAAGGCGAGCATGACGTCA
TTATGAACATAAAGGCCCAAGGTATGGAAACCCAGAAACAGACTGGCCCAACTTAAATGA
GATATGATAGCTTCTTTATGGTCTAACATTCTTGCCAATACATTATCCTCATTCTGTTCC
GGATTGTAATCTCTAATGAAGAATATAGCTCCATGAGCAAAGGCTCCTGTCATGATGAAC
CCTGCGATGTATTGGTGATGAGTATATAACGCAGCTTGAGTAGTGTCTTGTGCTATGAAT
GCATAAGCAGGTAAAGAATACATGTGTTGAGCTACTAAGGAAGTAATAACCCCCAAAGAG
GCTAGAGCAAGACCTAATTGACAATGAAGCGAATTATTGATTGTGTCATAAAGACCCTTA
TGCCCACGTCCTAATCGACCCCCCGGGGGAATATGTGCTTCTAAAAGATCTTTGATACTG
TGCCCAATTCCAAAGTGAGTTCTATACATATGACCAGCAACAAGGAAAATAAATGCAATA
GCTAAATGATGATGAGCAATATCGGTTAGCCATAAACTTTGCGTTTGTGGATGGAATCCC
CCAAGAAGGGTTAGAATGGCAGTTCCCGCCCCTTGGGAGGTACCAAATAAATGACTACTG
GAATCCGGATTTTGGGCATAAAGATTCCATTGACCCGTAAGAAGTGGTCCCAACCCTTGG
GGATACGGCAATACATTTAAGAAATTATTCCATCTAACGTACTCTCCCCTGGATCCGGGA
ATAGCCACATGAACTAAATGTCCTGTCCAAGCCAAGGAACTTACTCCGAAAAGTCCTGAC
AAATGATGATTGAGACGAGATTCGGCATTTTTGAACCACGAAACGCTTGGTTTCCATTTG
GGTTGTAGGTGTAACCAACCCGCTATTAAGGATATAGCAGAGAGAAATAATAGAAAAAGA
GCTCCAGTATAAAGATCTTCCTTGGTGCGTAATCCGATTGTATACCACCACTGATAAACA
CCGGAATAAGCGATATTCACTGGTCCGATAGCACCTCCTCGAGTAAAGGCTTCTACGGCT
GGTTGACCAAAATGAGGATCCCAAATTGCATGAGCAATAGGTCTTACATGTAAAGGGTCC
TGTATCCAGGACTCAAAATTTCCTTGCCAAGCTACATGAAAGAGATTTCCGGACGTCCAC
AGAAAGATTATTGCTAACTGCCCAAAGTGAGAAGCAAAAATGTTCTGATAAAGACGTTCC
TCGGTAATATCATCATGACTCTCAAAGTCATGTGCGGTAGCAATACCAAACCAAATACGA
CGAGTAGTGGGGTCCTGAGCTAAGCCTTGGCTAAACCTTGGAAATCTTAATGCCATAATG
CCTTTCAAATCCTCCTAGCCATTATCCTACTGCAATAATTCTTGCTAAGAAGAATGCCCA
TGTTGTGGCAATTCCACCCAGAAGGTAATGGGTTACTCCTACAGCACGTCCTTGTATAAT
GCTCAAGGCTCTAGGCTGAGTAGCAGGAGCAACTTTTAATTTGTTATGAGCCCAAACGAT
GGATTCAATAAGTTCTTGCCAATAGCCACGCCCGCTGAATAGAAACATTAAACTGAAAGC
CCAGACAAAATGAGCACCTAAGAAAAACAGACCATATGCGGATAATGAAGAACCATAAGA
CTGAATTACCTGAGATGCCTGTGCCCATAAGAAATCCCGGAGCCACCCATTAATAGTAAT
GGAACTCTGTGCAAAGTTTCCTCCTGTGATATGAGTTACCACCCCTTGATCACTTATAGT
ACCCCAAACATCCGACTGCATTTTCCAACTGAAATGGAAAATGACTACCGAAATTGCATT
GTACATCCAGAATAGGCCTAAGAAGACATGATCCCAGGCAGATACTTGACATGTCCCCTC
CCCTCTTCCGGGCCCATCACAAGGGAAACGAAAACCAAGATTTGCTTTATCAGGTATCAA
ACAAACGGGAACTCCGAGCAAATAGAACGCCTTTCAGTAGTATCAATACAGTCACATAGA
TCGTAAATGCATGAATGTGATGAACCAAAAAATCTGCGGTTCCTAATGGAATAGGTAACA
AAGCGACTTTGCCGCCTACTGCTACTAACTCACCACCTCCCCAAGTTAAGCTGGTACTTG
TTGTTGCACCGGGAGCTGTTATGCCGGGTGCTAAAGTATGGGTGTTTTGTACCCATTGAG
CAAAGATGGGTTGTAATTGTATAGCGGTATCTGAAAACATATCTTGGGGACGCCCTAAAG
CGCTCATGGTATCATTATGAATATACAAGCCAAAGCTGTGAAAACCTAGAAATATACATG
CCCAGTTAAGATGTGATATGATTGCATCGCGGTGCCTAAGGACACGATCTAATAGATCGT
TGTATCGAGTAGTTGGATCGTAGTCTCTTACCATAAAAATGGCTGCATGTGCAGCAGCAC
CAACTATGAGAAATCCACCGATCCACATGTGATGTGTGAACAACGAAAGTTGTGTACCAT
AGTCAATAGCTAGATATGGATATGGGGGCATGGAATACATATGGTGAGCTACAACAATGG
TTGAAGAGCCTAACATAGCCAGGTTAAGAGATAATTGAGCATGCCATGATGTTGTTAGGA
TCTCATAAAGGCCCTTATGACCCCGACCTGTAAATGGACCCTTATGAGCCTCTAAAATGT
CTTTAAGGCCATGACCAATGCCCCAATTGGTCCTATACATATGACCAGCAATCAGGAAAA
GAATTGCAATAGCTAAATGGTGGTGTGCAATATCGCTCAGCCATAGACCCCCTGTTATTG
GATCTAATCCTCCACGAAAACTCAGAAAGTCCGCGTATTTTGACCAATTCAAGGTGAAAA
AGGGGGTTGCTCCCTCGGCAAAACTGGGATAAAGTTGAGCCAAAAGATCCCGATTCAAGA
TAAATTCATGAGGAAGTGGTATCTCTTTAGGATCAACTCCAGCGTCGATAAATTGGTTAA
TCGGCAAAGATACATGGACTTGGTGTCCCGCCCAAGAAAGAGACCCAAGTCCTAGTAACC
CCGCTAAGTGGTGATTCAACATAGATTCTACATCTTGGAACCAAGCCAATTTTGGGGCGG
CTTTGTGATAATGGAACCACCCCGCAAAAAGCATTAACGATGCAAAGATCAATGCACCAA
TTGCGGTACAATAGAGTTGTAATTCACTAGTTATTCCAGATGCTCGCCAAATCTGAAAAA
AACCGGAGGTTATTTGTATTCCTCGGAAACCCCCGCCCACATCACCATTCAATATTTCTT
GACCTACTATTGGCCAAACTACCTGGGCACTGGGTCCAATGTGAGTAGGATCACTTAGCC
ATGCTTCATAATTGGAAAAACGGGCGCCATGGAAATACATGCCGCTCAGCCAAAGAAAGA
TAATGGAGAGTTGGCCGAAATGAGCACTAAATACTTTTCGAGAGATCTCCTCCAAATCGC
TGGTATGACTATCGAAATCGTGAGCATCAGCATGTAGGTTCCAGATCCACGTGGTAGTAT
CAGGGCCCTTAGCTATTGTTCTTGAGAAATGGCCGGGTCTGGCCCATTCCTCGAAAGACG
TTTTTATGGGATCCCTATCTACAACAATTTTCACTTCTGGTTCCGGCGAACGAATAATCA
TTAAGTCCTCCTCTTTCCGGACAACACATACAAAGAGACTTGCCAACAGTCAAGTTTTTA
GTGAACCTCTGAAGGATGGCTATTTTTTTTTTTATGGTTAGTCCCTTTCTTTCCTATCTC
CCACCCATCTATTTTCTTTAGTTATTCACTAGAGCAATTATGATATCGAAGTCGATCCGG
GGCAAGTGTTCGGATCTATTATGACATAACGATTAGGTGCCCAACGGGCCCCTTCTCGTC
TTGTAAAATCCTTTCCCGGCGTGAGGAAAAAACGATTTTTTTTTGTGCAATCTAGTCTAG
TGTATTTATATCTGAATGTATAAGTGAGTGCCTATATGGGTCTACTTCCATGGAACATAA
TATCCTATTGCTCTATTACAAATCACAAGATAATTCATTAGAATTAATAAGATCCATTCC
GATATCTATATTTAGTCATTCGAAGGTTTTATTAGTTTTATTAGCTCTATTCTATACTGT
ATCCCTATCATTTATCTCTATGAGATACCATACAAAATAGTTTGATTTTAGAGGGAAGGG
ATATAAGAAAATTCTTGATTGGATCTTCTCATAGGAACGATCTATGTTAATTGGTTGATG
GATCCAACAACCAATTTGTTTGAATTAAAAAAGAGAGTAGTGGTCTTATTCGAATTCGAA
ACGCCTCGTGATCTTCAACCAATTATGTGCTTCAATATAATTACCTGGGGTAAGTGCTAT
AGCTTGTTTCCAATACTCGGCAGCTTGATCGGACCAAGCCTCCGCAATTTCAGAATCACC
CTGTAGAATGGCCTGTTCTCCCCGGTCGGAATAGGTGTGTTAATTCGAACCGTACTTGAG
AGTTTCCTACCTCATACGGCTCAGCAATCGACTCTTTTGGCGCTCCATCTTAATCTACCC
TATGCTAACTGAATTAGATTTATCAGAAATCTACCCCATTTTTCTTGGGTTAACCAGAAT
AAATAAGTTAATTACATAAGTTTAAAACTCGAATTTTGTTTGATCAATAATAAGTTTTCT
CTTTTCTCCCACCTTCAGAAGGATGAAACATAGATATCCCCCTATATCGTTAGAATTTTC
TGAAAGGTAACTATCTCGGTTTCATATATTCGAAATTCATATAGAATCTTTGAAAAAGAC
TTTCTTCCATAAGAAAAAAGAACTTACTATCTTTGGGATCTGATGCTACACCGCTGCTTA
ATACCTTAGTGGATCGACTCTATTACATAAGTTGATTCCTAACTTTTATCCCATATCATG
ACATAAGTAAGAAGTTCTTAACTGTATTGGCCCAATAGCTAGCTAATTGATCTTTACGGT
GCTTTCTCTATCAATTGGATCCTTTATCCATAGAATATAGTATATAGGCCGTACCTATTT
CTTCATATTTTGGTTCTCGTGAAGTCTCTTTCCTTGCTACAGCTGAGTTAAATCGTTGCT
TTTGACGATGCATATGTATAAAGCCTATTTTTTTTTTTTCTAGTATTTACTAGACGATTT
GATCTTTTTTCCTTCTTTCTATAGTGGAGATAGTCGCACGTAATGACAGATCACGGCCAT
ATTATTAAAAGCAGCTTGCGGTAAGAATGGGTTTCGTTCTAGTGCGCGGAAATAATATTC
CAAAACCTTCGTATGCTCTCCGTTGCTTGTGTGTATAAGGCCTATGTTATAGAGTATAAA
AAAAACTTCGATCATAGGGCGTAGCTGTCGCGTAGCTTCATAATAATTCTGTAAAGCTTC
CGCATAATTTCCTTCGGATTGAGCCGACATCCGTTACGGTCGTTCATTCTATTCAAAGAA
TCTCCGTTCCAGAACCGTACGTGAGATTTTCATCTCATACGGCTCCTCCCTTCTGTGCAT
AGTACTGAGGGGAATAATCCATGTAATCAAAATTTCACTATTCTCATTATGAACTGACAG
GGGCTAGTATTTTTACTAGAAATTTCTAGCCAGCCTTCCCGCAAGAGGTTTGTTTTTTCT
TAACACCAACCCTATTAGTGCTAGATAGAAATGGTAACTCCAACAATTTCTTTGTCCTCA
ACGCCTCCTATTTCCGGGAATTAGTCACTTCAACGATCTTTGATGGTTATACGGGTATCC
AAAGTACGAACGAGATGGATGTTTGTTGTCCCAACCATTCTTCTTAGTCCCGATACCGAT
AAGGAAAAGGGTAATTTATAATATAACAAAGTTTTCATGCTGTTGATTTCTAGGTGTAGT
GCTTCTTCCCCTATGCCGCCTATTGGTACTAGTGGAGTAGGATTGACCTGCAATACAGAA
AACCTATAGGTGTAACCTTTCGCTCAATACTAAAATCGACAGATGAAGCATCTGAGGCTG
CATAAATCGAGGATACACGACAGAAGGAATTGTTCTATCTCCAAACTTCACCTTCATCGA
GTGTAGGTTTGTTTATTTCATTTCTTTCTATCTTGACCCACGTCTATTTCTCATAAGACT
GAGTGAGGGCTAAAAAAACAAGAAAAAAGAATCAAATCGCACCATCTCTGTAATAGGTAA
ATGCCCTTTTTTCTCCCAAAGTTGTCGGAATTATTCGTAATAAGATATTGGCTACAATTG
AAGAGGTCTTATCAATAAAATTTCCATTTATCCGAGATCTAGGCATAATTAGCAATCCAT
TCTATAATTCTTATCATTACCCCCCGACTCGGGGAAAATGATCCCACAAACAAAGGAATT
GTACAGTACAAAATAACATAAAAACAGACTAACTAATTCTAATGAAAACAAAAAAAAGAT
GTGGACCTTCCGCTCAAATTGTCCCTTTTGGGGGCAAGGATAGATAGGAAATATGTGAAT
CGGATTGGAAAATTTAGTAGTATACTAATGAACGGAACTATTACTATTTCATCTAAGTTG
AATAACCAAGGACTTTATTTTACTGCAGATTATGATAACTTGAGAAGTTTTGATTTGGTT
ATGATCCAAAGAGGAAAAAGGATAAAAAAGGGGGATGGAAAAATCATTCCATGATAAAAA
AAAAGTAGAGTAACCATACGTTTTATTTGCATAATGTGTATACACCATACAATTGAAATA
GAAAAATCCACGGGCGATTCATGAATTTGTAATAGATCTATGGGTTAGCTGATAAGAGAA
GTTATTGAGAAATATCAAATTGTAAAGGGATTTTTGATTCCTATGGAACCATTGGTTGGT
CGTATTGTACTGCAATAATATGAATAACCCGCTATTCACTCGGTTTCCGGTCAATAATAA
GATTATGTAGGAGAGATGGCCGAGTGGTTCAAGGCGTAGCATTGGAACTGCTATGTAGGC
TTTTGTTTACCGAGGGTTCGAATCCCTCTCTTTCCGTTTCTGTTAATTCACCAACGTTAC
CGACCACAATGTATCAAATCAAATAACAATTGATACCCTTATTCTAACAGTAAGACTAAG
ACTTTATTTGATAGAGAAGAGATTTTCTATTCTTAAGTACTGCGGTACATAAAATACAAA
TATCGGAAAGAGCGAAAAAGAATTGAAAATCCTACTATACGTTTGTGATACGTAAATAGG
ACAAATGTGAGTCAAAGCCCTTAGATCTATTTACTTTACTTTGTCACTTTGTCGAAAGGG
GGTTTCAACCTTTCTTTGTTATTTTCGTTAGGTTCAAGTTTGACGGGAATAATATTCTAC
GACTAACAACTCATTTATTTTCAAACCGATCCATTTACTATCTATTATTTTATTTACAAA
TCCTTTATATTGGAATGAGTCAATAGTCAAATGTTTTGGCAATTCCTGGGGAGGGGATGA
AGCAATATAATTTTGAATCAGAGCTTTTGATTTTTGTTTATCCTTTATGGTAATAATATC
TCGGGGTTTGCAACGATAACTTGGTATATCCACTATACGACCATTAACTAAAATATGTTT
ATGGTTAACTAATTGCCTTGCTCCAGGTATGGTCGTAGCCATACCCAACCGAAAAAGTAT
ATTATCCAAACGCATCTCAAGTAATTGTAGTAAAACCTGACCCGTTGACCCTTTTGCTTT
TCCGGCGATATGCACATATCTAAGTAATTGTCGCTCTGTCAGACCATAATGAAAACGCAA
TTTCTGTTTTTCTTCTAGACGAATACGATATTGAGATCTTTTCCCAGAACGCAATTGGTT
TTTAAGATCACTTCCAGAGCTAGGCCTTTTACTAGTTAGTCCCGGTAAAGCCCCCAGACG
GCGTATTTTTTTGAAACGAGGTCCTCGGTAACGAGACATAAAATAAAGACTCCTTTTTTT
TATTGAATGAAATTTTACGGAAAAAATCGAAATTAAGACTGAACTAAAGAATAAACAAAG
CTAAATCTACTATTCTACTACAAAGTAGAATAAAATGAATTATATCAATCTCCGGATTTT
TTGTTTTGTAGATATAGGAAGTTAAGGCTCCGTTTTATGATTTGTTCTGTTCTGTAGAGA
CCTAATTTCTCCAATCCATTTTTTATTCATAGTTGCAAGTTACCACGACATAAACATAAT
AGATCGGCGACCCAACATTTGGAGAAAGGAGAGGAGACATCATCATGGAAAAAATAGATA
GAGACAAAGCCGGCTATCGGAATCGAACCGATGACCATCGCATTACAAATGCGGTGCTCT
AACCTCTGAGCTAAGCGGGCTCACATAACAGAAATACTGTTACTGTTATAGTAATTCAAT
AACCTACTGGATCTTAGCTATTAATTTGCTATTAACTAAATAGTTTCTAGTTGTATACCA
ACTAGAAACTAGTTGTATATACTTAAGATTATAACTAATATAATATAACCTATTTTTCTT
TATTTATTATAAATTATAATTAAAATTAATATATAATTATATATTATATGACATATGACG
AAATAGAATTTTTTTTTTATTCTATCATTATACATTTTACTTATATTTATTGTAAATTTC
TATACAAAAAATCAAATAATGGATATCTATATTTCATCTATATTTCTATACTCTATAATA
ATAGAAAAATAGACTTCATTTTTCATGATTATATCAAATCAAATTTGAAATTATGATTAG
AAAAAATCGAATTATTTCTTATAAAAGTTATAGCTTAATTTTAATTATATTAGATTCTTA
ATATGTATATGTGGATCGTCCTTAAGATAAGAAAAAGAAGATAAGGATAAAGATACAATC
CAAATTAGAATGAGACATTCCCCCGGCTGCATTTGGAAAAGTAGAAGATAGGACGAAAAA
AAAGAATAAATATCGACCGTTCCAGTATTCCAAATCGCGCTGTAAAAATAAAAGGGGGAG
AGACATATATATGTAAGATATATCTATCCATATTGAATTGCAGATACATCAATGATAGAA
TCATTACAAATATGGTTCATCCAATAAAGATGAAATGATAGCGGATGGCAAAAAAAAATA
GCAGAATACACTTTTTCGATATGGAAATCATGAATTCAACGGGTCGAAAAAGAGGTAGAT
GGAATTACAACTAGATCCCGATTTCAAGGGGGGGGGATATGGCGAAATTGGTAGACGCTA
CGGACTTGATTGGATTGAGCCTTGGTATGGAAACCTGCTAAGTGGTAACTTCCAAATTCA
GAGAAACCCTGGAATTAAAAATGGGCAATCCTGAGCCAAATCTTGATTTTGCGAAAACAA
ACTAGACTCAAAAAAAGGATAGGTGCAGAGACTCGATGGAAGCTGTTCTAACGAATGGAG
TTGATTGCGTTACGTTGGTAGCTGGAATCCCTCTATCGAAATTAGAGAAAGGATTGCCCT
ATATACCTGTACATATACATACTGACATAGCAAAAAATTCAAATTTATTATATTATTTAT
TATATTATATGTATGTGTATATGAAAAAATGAATAATTATTGTGAATTCACTTCAATCGA
AATCGAAGTTGAAGTAAGAATCGAATATTCATTGATCAAATCATTCATTCAAGAGTCTGA
TAGATCTTTTTAAAAACGGATTAATCGGACGAGAATAAAGAGAGAGTCCCGTTCTACATG
TCAATACCGACAACAATGAAATTTATAGTAAGAGGAAAATCCGTCGACTTTAGAAATCGT
GAGGGTTCAAGTCCCTCTATCCCTAATAAAAATACCATTTTATCTCCTAATCCTAAATAG
TTAGTCTCTTTTTTTTTTTTCATCAGTACTTCAAACAAAACAAACTTCACTATCTTTCTC
ATTCACTCTATTCTTTCATAAATAGATCCGAACAAAAATCTTTGGATTTTTTCCCAAGTC
TTTTGGATAGCCCGCACAAATAAACATATATGAAAAAGGAATTTCCATTATTGAATCATT
AACAGTCTATATCATTATCCTTACACTTACAAAGAAAGTCTTCTTTATTGAAGATCTAAG
AAATTTTTTGACTGGGTAAGATTTTAAAATTTAATACTTTTTTAGTCCCTTTAATTGACA
TAAAATAGATACAAGGACTCTACTAGGATGATGCGCGGGAAAGGGTCGGGATAGCTCAGT
TGGTAGAGCAGAGGACTGAAAATCCTCGTGTCACCAGTTCAAATCTGGTTCCTGACACGC
GAATAATATATCATATAGATATTCTACAAATTAATCTAGACGGATCGGGATACATATTCG
TTAATAGCCTAGAGCATCAGACATACTTATTCATTTCATCCAGGTGTATAGATATATATC
TCCATTTTTGTAGATGGGTATACATGTATGGTAAAGAAGAAAATGAGATTAGGCTACCTT
TTCTTTTTTGTTTCCTATTTCTTTCTTATTTTTTGTTCATACTGTGCTTTCTCTCACTCA
AAAAGAAAGAATGTTAAGTCTTCGTATATAAAATAAAACAGAACATAAAAATCTTCCTTG
ACTTGAATGAAATCTGGCTCGAGTTGTGTTGTATAACTATAAATGAACATTAGTTTCTTA
TCATTCAATGAGCATCTTGTATTTCATAGAAATTGGGGGTAATGTAGTCCTTACGTAAGG
GCCAGCCTATCCAACTTTCAGGCATCAAGATACGTTTAAGGCGGGGATGATTATCATAAT
AGATTCCCAACATATCATAAGATTCCCGTTCTTGAAAATCAGCACTTCTCCAAATCCAGA
AAACAGATGGGGTTCTAGGATTACTCCTTGGGGCAAATACTTTTATGCATATCTCTTCCG
GTTTATCTATATCATACTGTATTCTCGTAAGATGATACACACTAGCTAAAAACCCGCCTG
GTGCTACATCATAGGCACACTGGGAGCGTAAATAATTGTAACCATATACATATGAAATAA
CAGCAATGGAGTCCCAATCCTCGGCTTTTATTTGTAAAGTCTCTATTCCTTGGTAATCAA
AGCCCAAAGATCTATGAACTAACTCATGCTTGACTAGCCAATCAGATAAATGGCCCTGCA
TCTTCTTGGTCTCCCCCACATTTGTATTTTTATGAGTATTTCACGTTTACAATGAAATTT
TTAAAGATTGACCCGCTCTTTCTTATTCTGCACAAAAGAACCCTGCCTAATTCACTAATT
CGTGGGAAAATACTGAACTTTTGGATTTGAAAAATGTTTCAGAAGGTATCTCTGAAGTAG
ATGGCGATTGATAGAACAATCCTTGATCATAATTTCCAGTATGAGTATTGCGTCGAACAT
AAAACTTGTGATTGATAGTAAAACATCGATTTTCCTGTTGATACACAGTTCTATCTTCAG
CTTCAGAAATTTCTCGAGATATCTTTTTACGAAGTTTCGTTATAGCATCTATAACCGCCT
CTGGTTTAGGTGGGCAACCCGGCAAATAGACATCCACAGGAATTAGCTTATCGACTCCCC
GAACAGTACTATAAGAATCAGTACTGAACATCCCTCCTGTAATGGTACAGGCTCCCATAG
CAATGACATATTTTGGTTCAGGCATTTGCTCATATAATCTCACTAAAGAAGGAGCCATTT
TCATTGTTACCGTACCGGCTGTTAAAATTAGGTCCGCTTGCCTAGGACTCGATCTTGGTA
CTAATCCATAACGATCAAAGTCGAATCGTGAGCCTATTAATGAAGCAAATTCAATGAAAC
AGCAACTGGTACCATATAGAAGCGGCCATAAGCTAGAGAGTCTTGACCAATTCGAAAGAT
CATTCAATGTAGTTAAAATAACTGAATTGGGGGTCGTTTGGTCAAGTAATGGAAATTCAA
TCAAATTCATAACTGTCTCAATGTAATCTTTTCCTTCCTTTTTATTTTGATTGTCTGAAT
ATTCAACTAAGAAGACCATTCCAATGCTCCTTTTCGCCATGCATAAACTGAACCAACAAT
TAGGATAAGCACGAAAATGAAAGCTTCTATAAATACCGATACACCCAATACATCTAAACT
CATTGCCCATGGATAAAGAAAGACCGTTTCAACATCAAAAACAACAAAAACTAGAGCAAA
CATGTAATAGCGGATTCTAAATTGTAACCAAGCATCCCCAAAAGGTTCTATACCCGATTC
ATAACTAGAAAGCTTCTCCGGTCCTTTACTAATCGGGGATAAAACTCCAGAAATTACAAA
TATAAAGATAGGAATAGCGCTTGATATTATTAGAAATGCCCAGAAAATATCATATTCGTG
AAGCAGAAACATAAAAGTACTCCTATTAATGTGGAATATGCTGAATTATTCGATTCGAAT
TGGAATTGTCAATTCATCCAGAACTTTTTTTCTTAGGCGAAACAAAAAGTGAGATCAAAT
CAAACCGCATAGTTTAGAGTTTGTTTGCTGTGGGGCATGTCTTGTTTAAAGATTCATCCA
ACGTAGTCCCACTTACATTTATCTTGATTTTTTTTTTGAGTTTTTAGATATGGTGTAAAC
ACAGGAAGGGTGCTCTTACACAAAAAAACTCTCTCATTTCATTTTGTCTCGGTTTTTCTA
TCATTTTTCTATAAAATGAAATACTAAAAATGAAATACTAAAATGAAAATACTAAAATGA
AAATACTAAATAGATATATATATATAGTATTAGTATGTTTATGTATTGTTTATATATATC
AAATGAATAATGAAATGCAATAAGAATTGCATTTCCATTTTTTTGTTTCAAAAATGAAAC
AATTTCAGCAGTTATATGGGGGAAAATGTATACGGATTTCGAGTATATTCTACTCGAGCT
CAAGGTATTCTTTTCATTTTATTTTAATTCGGGTAGAGGATCATTGCTTCTATTGATTCG
ATACGAATGTGTAAACATAATCTAATGCATCGAAGAATGAAAGATAGCACAAGGAGAGTG
GTATAATCAACGTCGACGAAATCATAAATTATCTACATAAGATACTTCTAATAAATAGAA
AGAATCACACATTATCGAACGATTCGACAGACAAAATTCCCAAACCAATTCGACTCATAG
AATATAGAAGAAGGCACGTTGATACATTTAGGGCCAATTCATTATCTCTAAAACAATCAA
TTGGGGTTGTTGTTCTGCCAAACAAAGGATTAGTCAAGATGATTTAGGATTAGATTTGGT
TGGGTCAGTTTGGAGTTTTTAAACAGAATCATGTCATGATTTTCACTTCAGAAAAAAAAA
ATCGACTGGATTGGATATACCAAAGCAAAAGTGTATCATTAACTCTTTGATCATGGACAG
GAAAAGAAAAAAGTCATATGTAATTCATCCATGAAGATGAATTAGGAAGGCTGGATGGGT
CTTTTAGCCAGGATTTGACAAATCCCGATTGGATCCACTGGAATGAATTATTGTTTTGAT
TTTCCTGTCCTTATGTATCTACATGAGCATGTGGTAATGCTTTTTTTTTTTTCATTTTTA
TGGACCACAACCATCCAGTCCATAACATAAACAAGTACTAATGAGGAAATGAAAACTCTA
CTAAAACTCAAAAAAAAAAAATGGAATGTATTAGGGCTATACGGACTCGAACCGTAGACC
TTCTCGGTAAAACAGATCAAACTCATTTTTATCGAAATGATTCGAACTGTTTCAAGGACC
CAACATGCATTTTGTTGCATTGGGCTCTTCCATCAACTGATGTAAAGATCAGTTAGTCCA
CCAAATTTTTCTTCATAGGAAGATAATGAAATGGTTCCACGCGTTCTGATTCATTATTTG
TATTCTAATCTAGGAGCAATACCAAAGTGTTTCAAAAAAGGGTTATCTTGACTTAGGTCT
GCCTCCGGCCTTAAGATTAAGTTAAATGGAGTCTCTATCGCTCCGCTACAAGAGTCAACA
AATATGAGACTTCATATACACCCCTTAAAGTTCATAGGGCGAAAAGAGATTATTTTGAGG
CCTTTATACTCATTATGCCTAGCATTGAATGGATTGGGTATTTACCTTATCAAATATCAA
ATCAATGGTAGGTTATATTTGGTACCTGAATTCGCACCTGAATTGGATCGAACCAAATAT
TTGTCAGGCTATTGTTCCCTCGAATCTATGGAGTAAGACATCGATTTCTCGTCTCAATAA
GATCAATTATGTTCGTTGCATAATGGACTCCCTTGAAAAGCATTGGCGCACGTGTAAACG
AGGTGCTCTACCTAACTGAGCTATAGCCCTTAATAGATATCTTAACATATAGAAAATTTC
TTGTCAAGATGGATATTACATGACCCCACATGATAGTTTTCTGGTCTGTTTACTGTTAAC
GGATTGGTATTGCTTAGAAATAATATTCCATCTATAATCCCCGAAGTGATGGGTCCTTTT
TGTGGTGATAAATGACCTACTTAACTCAGTGGTTAGAGTATTGCTTTCATACGGCGGGAG
TCATTGGTTCAAATCCAATAGTAGGTAGAACTTATTAGATACCGGGGTCAATGGCACCTA
ATAAGTTTTTCTACCCATCTTCTTTTTTCTCGTTGTATCAGATTCGAATTGATTGTGTTC
AATTGGAGGAATCCAAATTTGGTTTATAATAAAGAACTTATAAAGAATCTCTTTTGATTA
TTTTACTAGTCGGAAATAAGATTGATAGCCTCTACTCGTGTCCTAGCTCGTCTGAGAGCT
AGACTCGCCTCAATTGCTTGTCTCTTACCCGTCGCTCTACTCAAATTAGCTTCAGCTATT
TCAAGAGCTTGTTGAGCTTCTTGCGGATCAATGTCAGTACTCATCTCCGCATCATTTCCT
AAAACGGTGATTTCATTATTGCCTATTCTAGCGAAACCGCCCATCAGAGCCACCGTTAAC
CATTGGTCGTTGCGGCGTATTCTCAAAAGACCTATATCTACAGCCGTGGCAATAGGAGCG
TGGTTTGGTAATACGCCAATTTGACCGCTATTAGTAGATAAAATGATTTCTTTCACTTCT
GAATCAAAAATCATTCTATTAGGAGTCAGTACACAAAGATTTAAGGTCATTTCTTCAAAT
TGCTCTCCACTTCTAAGTTCATAGCTTTCGCGGTAGCTTCGTCGATGTTACCCACCAAAT
AAAAGGCCTGCTCGGGAAGACCGTCTAATTCTCCGGAAAGAATCAGCTGAAACCCCTTAA
TTGTTTCTGCGAGACCAACATATTTCCCTGGAGAACCTGTAAATACTTCTGCCACGAAGA
AGGGTTGTGATAAGAAACGCTCAATTTTTCGTGCTCTTGCTACAGTTAAACGATCCTCCT
CGGATAATTCGTCCAACCCAAGAATAGCTATAATGTCCTGAAGTTCTTTGTAACGTTGTG
AAGTTTGCTTAACTCTTTGCGCAGTTTCATAATGTTCCTCGCCAACGATCCGAGGTTGTA
ACATAGTTGACGTTGAATCTAAAGGATCTACTGCTGGATAAATACCTTTGGCAGCTAATC
CTCTTGATAGTACGGTAGTAGCATCTAAATGTGCAAATGTCGTGGCAGGAGCAGGGTCGG
TCAAATCGTCCGCAGGTACATAAACTGCTTGAATCGAAGTTATAGATCCCTCTTTTGTAG
AAGTAATTCTTTCTTGCAAAGAACCCATTTCTGTACTAAGTGTAGGTTGATAACCTACTG
CCGAAGGCATTCTCCCCAATAAGGCAGATACTTCTGATCCTGCTTGGACGAAACGAAAGA
TATTGTCGATGAATAGAAGCACGTCTTGTTCATTAACATCCCGGAAATATTCCGCCATGG
TTAGGGCAGTCAAACCAACTCTCATACGAGCTCCCGGCGGTTCATTCATTTGACCATATA
CTAGAGCTACCTTTGATTCTGCAATATTTTTTTCATTAATCACTCCGGATTCTTTCATTT
CCATGTAGAGATCATTTCCTTCACGAGTACGTTCGCCCACTCCGCCAAATACGGATACGC
CTCCATGAGCTTTGGCAATGTTGTTGATCAATTCCATGATGAGTACTGTTTTACCCACCC
CAGCTCCCCCAAATAGTCCGATTTTTCCTCCACGGCGATAAGGAGCTAAAAGATCCACCA
CTTTAATTCCTGTTTCAAAGATAGATAATTTAGTATCTAACTGTATAAAGGCAGGCGCAG
ATCTATGAATAGGGGATGTTGTGCGAGTATCTACAGGACCTAAATTATCAACAGGTTCTC
CAAGAACGTTGAAAATTCGTCCGAGAGTAGCTCCGCCGACTGGAACACTTAGAGGAGCTC
CCGTGTCAATCACTTCCATTCCTCTCGTCAGACCATCTGTAGCACTCATAGCTACAGCTC
TAACTCGATTATTTCCTAATAATTGCTGTACCTCACAAGTCACATTAATTGGTTGACCGG
CAGTATCTCGACCCTTAACTACTAAAGCGTTATAAATATTAGGCATCTTGCCCGGTGGAA
AAAGGACATCCAGTACCGGGCCGATAATTTGAGCGATTCGCCCTAGATTTTTTTCTTCAA
GTGTGGAAACCGCAGGACTAGAAGTAGTAGGATTGATTCTCATAATAATAATAAAGTCAA
ATATGTCAAAAATTTTTTGGACTAGTACCGAATCGAAAATAAATGTCCGATAGCAAATTG
ATCGGTTAATTCAATAAGAATTAAATAGGAGTTAGCACTCGATTTAGGCCAAGAGAATCC
AATTCAATCGTTTACTCATTGAATGGGTAAATTTTCAAGTTCAACCAATCTTTTTTTTCA
TATTGATTTTCGCCTATTCTTGTTTTATACCTTTTAATTTAATGGATGAATTGTGCCTAT
TTTCACATCTAGGATTTACATATACAACATATATCACTGTCAAGAGGGAATTTTTCTTAG
TATTCTTAGTATTGAGATATTTAGATGAAAAAGGGGGTTCCATTCTAAACTCGCAAAACA
AGGATTGGGTTGCGCTATACATACTAAAGAGTATACAATAATGATGTATTTGATTCATCA
AATACATGATTCTAATATGAACCATTTTAACATTTTAATTAGTTGATTAGTTGAATTTTT
TTTTTTTTTTTTTTTGAAAGATTTTTTTTTCCAGAGGTTTCATTCGCGCCTAATTTATAT
CGCGTAGACCTTGTCATTGTGAGAATTCTTAATTCATGAGTTGTAGGGAGGGACTTATGT
CACCACAAACAGAGACTAAAGCAAGTGTTGGATTCAAAGCTGGTGTTAAAGATTACAAAT
TGACTTATTATACTCCTGATTACGAAACCAAGGATACTGATATCTTGGCAGCATTTCGAG
TAACTCCTCAACCCGGAGTTCCGCCTGAAGAAGCAGGGGCTGCGGTAGCTGCTGAATCTT
CTACTGGTACATGGACAACTGTGTGGACTGATGGACTTACCAGTCTTGATCGTTACAAAG
GACGATGCTACCACATCGAGAGCGTTGTTGGGGAGGAAAATCAATATATTGCTTATGTAG
CTTATCCTTTAGACCTTTTTGAAGAAGGTTCTGTTACTAATATGTTTACTTCCATTGTAG
GTAATGTATTTGGTTTCAAAGCCCTACGAGCTCTACGTCTGGAGGATCTGCGAATTCCTC
CTGCCTATTCCAAGACTTTTCAAGGACCGCCTCATGGTATCCAAGTTGAAAGAGATAAAT
TGAACAAGTACGGTCGTCCCCTATTGGGATGTACTATTAAACCAAAATTGGGATTATCTG
CAAAGAACTACGGTAGAGCCGTTTATGAATGTCTACGGGGGGGACTTGATTTTACCAAGG
ATGATGAAAACGTGAACTCACAACCATTTATGCGTTGGAGAGACCGTTTCTTATTTTGTG
CCGAAGCAATTTATAAAGCGCAGGCCGAAACCGGTGAAATCAAAGGACATTACTTGAATG
CTACTGCGGGTACATGTGAAGAAATGAACAAAAGGGCCGTATTTGCCAGAGAATTGGGAG
TACCTATCGTAATGCATGACTACTTAACTGGAGGATTCACTGCAAATACCAGCCTGGCTC
ATTATTGCCGTGACAACGGATTACTTCTTCACATCCATCGCGCAATGCATGCAGTCATTG
ATAGACAGAAAAATCATGGTATGCATTTCCGTGTACTAGCTAAAGCATTACGTATGTCTG
GCGGAGATCATATTCACGCTGGTACAGTAGTAGGTAAACTGGAAGGGGAGCGTGAGATGA
CTTTGGGTTTTGTTGATTTATTACGTGATGATTTTATTGAAAAAGACCGAAGTCGCGGTA
TTTTTTTCACTCAAGATTGGGTCTCTATGCCAGGTGTTTTGCCCGTGGCTTCAGGGGGTA
TTCATGTTTGGCATATGCCTGCCCTGACCGAAATCTTTGGGGATGATTCCGTACTACAGT
TCGGTGGAGGAACTTTAGGACACCCTTGGGGAAATGCGCCTGGCGCAGTAGCTAATCGGG
TAGCTTTAGAAGCGTGTGTACAAGCTCGTAATGAGGGGCGTGATCTTGCTCGCGAAGGTA
ATGAAATTATCCGCGAAGCTAGCAAATGGAGCCCTGAACTAGCCGCAGCTTGTGAAGTAT
GGAAGGCGATCAAATTTGAATTCGAACCGGTAGATAAGCTAGATAAAGAGAAAAAATAAT
CGCGCGTAATTCAGTAATTCCTGTTTGTTCTCCTAATTGCAATTAAACTCGGCCCAATCT
TTTAATAAAATAAAAAAAAGGATTGAGCCGAATAAAAATAAAGAATGAGTATCCTATACT
ATGTATTTGGTATTTGCATATATTTTTCATATGTACATACCTTATCTATATATACACAAG
ATTAAAATACAAGATAAGATCGAAAATTAAATAACTCAATACTTCGATTGTTTATTGTTG
GATCCATAATTTATGGATCCTTGGCATTGGTGGATCATAGTTTCATACCATAGATCGAGC
CAAAGAAAGGGCGCCCTCTACCCATCCTGTATATTGTCTTTCTATTTATAATTGAAAAAA
AGATTCTATCATAATATATATGGAAGCATAATATATATTGAAGTGATACCAAAGATTAAA
AAAAAAAAAG
>Chr5_3-248:- MTPT34
GCTACCGAACTGCTCTACTCCGCGCCTGAAGAACTGGACACTTGTGGACAAAGAAAGATT
AGATATGCCCTCTCTACCATATCCATACAAATAGAATAGTCTATTTATACAGAATGAGAT
AAAGAGGGCCCTCTAGGATTATAGATCTTTATGATCTATACAAATATGAAACGATAGTTT
TCTCCTTACCAACTTGATCTTGTTGCGCCCGGTAACAAACATGCATGAACCATTTCCCGA
AGTATG
