# Supplementary material for: Mitochondrial genome complexity in Stemona sessilifolia: nanopore sequencing reveals chloroplast gene transfer and DNA rearrangements
Source: Front Genet. 2024 Jun 4;15:1395805. doi: 10.3389/fgene.2024.1395805 (PMC11188483; doi:10.3389/fgene.2024.1395805)
Supplement: Supplementary file 1 [file DataSheet1.ZIP › Supplementary Data/Supplementary Data2/Chloroplasts_tRNA.fa]

>Stemona_sessilifolia_cpDNA
GGGGATATAGCTCAGTTGGTAGAGCTCCGCTCTTGCAAGGCGGATGTCAGCGGTTCGAGTCCGCTTATCTCCA
>Stemona_sessilifolia_cpDNA
GGGGATATAGCTCAGTTGGTAGAGCTCCGCTCTTGCAAGGCGGATGTCAGCGGTTCGAGTCCGCTTATCTCCA
>Stemona_sessilifolia_cpDNA
GGCGGCATGGCCAAGTGGTAAGGCGGGGGACTGCAAATCCTTTATCCCCAGTTCAAATCCGGGTGTCGCCT
>Stemona_sessilifolia_cpDNA
GGGATTGTAGTTCAATTGGTCAGAGCACCGCCCTGTCAAGGCGGAAGCTGCGGGTTCGAGCCCCGTCAGTCCCG
>Stemona_sessilifolia_cpDNA
GCCCCTATCGTCTAGTGGTTCAGGACATCTCTCTTTCAAGGAGGCAGCGGGGATTCGACTTCCCCTGGGGGTA
>Stemona_sessilifolia_cpDNA
GTCGGGATAGCTCAGTTGGTAGAGCAGAGGACTGAAAATCCTCGTGTCACCAGTTCAAATCTGGTTCCTGACA
>Stemona_sessilifolia_cpDNA
GCGGATATGGTCGAATGGTAAAATTTCTCTTTGCCAAGGAGAAGATGCGGGTTCGATTCCCGCTATCCGCC
>Stemona_sessilifolia_cpDNA
GCGGGTATAGTTTAGTGGTAAAACCCTAGCCTTCCAAGCTAACGATGCGGGTTCGATTCCCGCTACCCGCT
>Stemona_sessilifolia_cpDNA
GGCGGATGTAGCCAAGTGGATCAAGGCAGTGGATTGTGAATCCACCATGCGCGGGTTCAATTCCCGTCGTTCGCC
>Stemona_sessilifolia_cpDNA
GGCGGATGTAGCCAAGTGGATCAAGGCAGTGGATTGTGAATCCACCATGCGCGGGTTCAATTCCCGTCGTTCGCC
>Stemona_sessilifolia_cpDNA
GCATCCATGGCTGAATGGTTAAAGCGCCCAACTCATAATTGGCAAATTCGTAGGTTCAATTCCTACTGGATGCA
>Stemona_sessilifolia_cpDNA
GCATCCATGGCTGAATGGTTAAAGCGCCCAACTCATAATTGGCAAATTCGTAGGTTCAATTCCTACTGGATGCA
>Stemona_sessilifolia_cpDNA
GGGCTATTAGCTCAGTGGTAGAGCGCGCCCCTGATAATTGCGGGGCGAGGTCTCTGGTTCAAGTCCAGGATGGCCCA
>Stemona_sessilifolia_cpDNA
GGGCTATTAGCTCAGTGGTAGAGCGCGCCCCTGATAATTGCGGGGCGAGGTCTCTGGTTCAAGTCCAGGATGGCCCA
>Stemona_sessilifolia_cpDNA
GGGTTGCTAACTCAACGGTAGAGTACTCGGCTTTTAACCGACTAGTTCCGGGTTCGAATCCCGGGCAACCCA
>Stemona_sessilifolia_cpDNA
GCCTTGATGGTGAAATGGTAGACACGCGAGACTCAAAATCTCGTGCTAAAGAGCGTGGAGGTTCGAGTCCTCTTCAAGGCA
>Stemona_sessilifolia_cpDNA
GCCTTGATGGTGAAATGGTAGACACGCGAGACTCAAAATCTCGTGCTAAAGAGCGTGGAGGTTCGAGTCCTCTTCAAGGCA
>Stemona_sessilifolia_cpDNA
GGGGATATGGCGAAATTGGTAGACGCTACGGACTTAAAATCCGTCGACTTTAGAAATCGTGAGGGTTCAAGTCCCTCTATCCCTA
>Stemona_sessilifolia_cpDNA
GCCGCCATGGTGAAATCGGTAGACACGCTGCTCTTAGGAAGCAGTGCTAGAGCATCTCGGTTCGAGTCCGAGTGGCGGCA
>Stemona_sessilifolia_cpDNA
CCTACTTAACTCAGTGGTTAGAGTATTGCTTTCATACGGCGGGAGTCATTGGTTCAAATCCAATAGTAGGTA
>Stemona_sessilifolia_cpDNA
TCCTCAGTAGCTCAGTGGTAGAGCGGTTGGCTGTTAACTGACTGGTCGTAGGTTCGAATCCTACTTGGGGAG
>Stemona_sessilifolia_cpDNA
TCCTCAGTAGCTCAGTGGTAGAGCGGTTGGCTGTTAACTGACTGGTCGTAGGTTCGAATCCTACTTGGGGAG
>Stemona_sessilifolia_cpDNA
AGGGATGTAGCGCAGCTTGGTAGCGCGTTTGTTTTGGGTACAAAATGTCACGGGTTCAAATCCTGTCATCCCTA
>Stemona_sessilifolia_cpDNA
TGGGGCGTGGCCAAGCGGTAAGGCAGCGGGTTTTGGTCCCGTTACCCGGAGGTTCGAATCCTTCCGTCCCAG
>Stemona_sessilifolia_cpDNA
GGGCCTGTAGCTCAGAGGATTAGAGCACGTGGCTACGAACCACGGTGTCGGGGGTTCGAATCCCTCCTCGCCCA
>Stemona_sessilifolia_cpDNA
GGGCCTGTAGCTCAGAGGATTAGAGCACGTGGCTACGAACCACGGTGTCGGGGGTTCGAATCCCTCCTCGCCCA
>Stemona_sessilifolia_cpDNA
GCGTCCATTGTCTAATGGATAGGACAGAGGTCTTCTAAACCTTTGGTATAGGTTCAAATCCTATTGGACGCA
>Stemona_sessilifolia_cpDNA
GGAGAGATGGCTGAGTGGACTAAAGCGGCGGATTGCTAATCCGTTGTACGAGTTATTGGTACCGAGGGTTCGAATCCCTCTCTCTCCG
>Stemona_sessilifolia_cpDNA
GGAGAGATGGCCGAGTGGTTCAAGGCGTAGCATTGGAACTGCTATGTAGGCTTTTGTTTACCGAGGGTTCGAATCCCTCTCTTTCCG
>Stemona_sessilifolia_cpDNA
GGAGAGATGGCTGAGCGGTTGATAGCCCCGGTCTTGAAAACCGGTATAGTTTTGAAAAAAGAACTATCGAGGGTTCGAATCCCCCTCTCTCCT
>Stemona_sessilifolia_cpDNA
GCCCTTTTAACTCAGCGGTAGAGTAACGCCATGGTAAGGCGTAAGTCATCGGTTCAAATCCGATAAAGGGCT
>Stemona_sessilifolia_cpDNA
GCCCGCTTAGCTCAGAGGTTAGAGCACCGCATTTGTAATGCGATGGTCATCGGTTCGATTCCGATAGCCGGCT
>Stemona_sessilifolia_cpDNA
AGGGATATAACTCAGCGGTAGAGTGTCACCTTGACGTGGTGGAAGTCATCAGTTCGAGCCTGATTATCCCTA
>Stemona_sessilifolia_cpDNA
AGGGATATAACTCAGCGGTAGAGTGTCACCTTGACGTGGTGGAAGTCATCAGTTCGAGCCTGATTATCCCTA
>Stemona_sessilifolia_cpDNA
AGGGCTATAGCTCAGTTAGGTAGAGCACCTCGTTTACACACCGAGAAGGTCTACGGTTCGAGTCCGTATAGCCCTA
>Stemona_sessilifolia_cpDNA
GCGCTCTTAGTTCAGTTCGGTAGAACGCGGGTCTCCAAAACCCGATGCCGTAGGTTCAAATCCTACAGAGCGTG
>Stemona_sessilifolia_cpDNA
GGGTCGATGCCCGAGCGGTTAATGGGGACGGACTGTAAATTCGTTGGCAATATGTCTACGCTGGTTCAAATCCAGCTCGGCCCA
>Stemona_sessilifolia_cpDNA
CGCGGAGTAGAGCAGTTTGGTAGCTCGCAAGGCTCATAACCTTGAGGTCACGGGTTCAAATCCTGTCTCCGCAA
