# Supplementary material for: Mitochondrial genome complexity in Stemona sessilifolia: nanopore sequencing reveals chloroplast gene transfer and DNA rearrangements
Source: Front Genet. 2024 Jun 4;15:1395805. doi: 10.3389/fgene.2024.1395805 (PMC11188483; doi:10.3389/fgene.2024.1395805)
Supplement: Supplementary file 1 [file DataSheet1.ZIP › Supplementary Data/Supplementary Data2/Mitochondria_tRNA.fa]

>trnE-UUC_contig1:[240694:240730](+),contig1:[240733:240768](+)
CTCGTGATGGAATAGAGGTAATTCGCCGGGTCTTTCTTGCCCGGAGATGTGGGTTCGACTCCCGCTCACGACC
>trnE-UUC_contig1:[56614:56583](-),contig1:[55660:55622](-)
GGGCTATTAGCTCAGTGGTAGAGCGCGCCCCTTTCACGGGCGAGATCTCTGGTTCAAGTCAGGATGGCCGC
>trnL-UAA_contig5:[55343:55309](-),contig5:[54800:54751](-)
GGGGATATGGCGAAATTGGTAGACGCTACGGACTTAAAATCCGTCGACTTTAGAAATCGTGAGGGTTCAAGTCCCTCTATCCCTA
>trnP-GGG_contig2:[14060:14023](-),contig2:[14012:13984](-)
AGGGATGTAGCGCAGCTTGGTAGCGCGTTTGATTGGGGAACAAAGGCGATACCGCCTGTCATCCCTA
>trnR-CCG_contig1:[60465:60429](-),contig1:[60363:60305](-)
AATAGGTTTAGTGTAGTGGTTCTGACAGTTCATCGCTCCGGTTCATGAGCTAACGTTTTCGTTAGTGTTTAGCGGGTTCCATTCTCTTGCCTATTA
>trnR-UCU_contig1:[261878:261840](-),contig1:[261833:261799](-)
GTCACGATTCGAATAAAGGGAAAGTTCACTGGTTTTCTTTTCCAGAAGTGTTGGTTCCAATCCAACTCGTGACA
>trnT-CGU_contig6:[34037:34004](-),contig6:[33278:33234](-)
GCGGGTATAGTTTAGTGGTAAAAGTGCGATTCGTCCTTCCAAGCTAACGATGCGGGTTCGATTCCCGCTACCCGCTCCA
>trnC-GCA_pt_contig3:[31910:31840](-)
GGCGGCATGGCCAAGTGGTAAGGCGGGGGACTGCAAATCCTTTATCCCCAGTTCAAATCCGGGTGTCGCCT
>trnC-GCA_mt_contig2:[10530:10460](-)
GGCTAGGTAACATAATGGAAATGTATCGGACTGCAAATCCTGGAATGACGGTTCGACCCCGTCCTTGGCCT
>trnD-GUC_mt_contig2:[79455:79382](-)
GGGGAAATAGCTCAGTTGGTTAGAGTGCTGGTCTGTCACGCCAGAAGTCGCGGGTTCGAACCCCGTTTTCCCCG
>trnE-UUC_mt_contig2:[96687:96616](-)
GTCCCTTTCGTCCAGTGGTTAGGACATCGTCTTTTCATGTCGAAGACACGGGTTCGATTCCCGTAAGGGATA
>trnF-GAA_mt_contig5:[44366:44439](+)
GTTCAGGTAGCTCAGCAGGTTAGAGCAAAGGACTGAAAATCCTTGTGTCAGTGGTTCGAATCCACTTCTGAGCG
>trnF-GAA_pt_contig5:[54371:54299](-)
GTCGGGATAGCTCAGTTGGTAGAGCAGAGGACTGAAAATCCTCGTGTCACCAGTTCAAATCTGGTTCCTGACA
>trnH-GUG_pt_contig2:[81725:81798](+)
GCGGATGTAGCCAAGTGGATCAAGGCAGTGGATTGTGAATCCACCATGCGCGGGTTCAATTCCCGTCGTTCGCC
>trnK-UUU_mt_contig4:[39643:39571](-)
GGGTGTATAGCTCAGTTGGTAGAGCATTGGGCTTTTAACCTAATGGTCGCAGGTTCAAGTCCTGCTATACCCA
>trnL-CAA_pt_contig3:[23687:23607](-)
GCCTTGATGGTGAAATGGTAGACACGCGAGACTCAAAATCTCGTGCTAAAGAGCGTGGAGGTTCGAGTCCTCTTCAAGGCA
>trnL-UAG_pt_contig2:[86200:86279](+)
GCCGCCATGGTGAAATCGGTAGACACGCTGCTCTTAGGAAGCAGTGCTAGAGCATCTCGGTTCGAGTCCGAGTGGCGGCA
>trnI-CAU_mt_contig2:[80220:80293](+)
GGGCTTATAGTTTAATTGGTTGAAACGTACCGCTCATAACGGTGATATTGTAGGTTCGAGCCCTACTAAGCCCA
>trnM-CAU_pt_contig4:[12375:12303](-)
ACCTACTTGACTCAGCGGTTAGAGTATCGCTTTCATACGGCGAGAGTCATTGGTTCAAATCCAATAGTAGGTA
>trnM-CAU_pt_contig5:[50141:50069](-)
ACCTACTTAACTCAGTGGTTAGAGTATTGCTTTCATACGGCGGGAGTCATTGGTTCAAATCCAATAGTAGGTA
>trnfM-CAU_mt_contig5:[1783:1710](-)
AGCGGGGTAGAGGAATTGGTCGACTCATCAGGCTCATGACCTGAAGACTGCAGGTTCGAATCCTGTCCCCGCCT
>trnI-CAU_pt_contig2:[88737:88664](-)
GCATCCATGGCTGAATGGTTAAAGCGCCCAACTCATAATTGGCAAATTCGTAGGTTCAATTCCTGCTGGATGCA
>trnN-GUU_pt_contig1:[50902:50973](+)
TCCTCAGTAGCTCAGTGGTAGAGCGGTTGGCTGTTAACTGACTGGTCGTAGGTTCGAATCCTACTTGGGGAG
>trnN-GUU_pt_contig2:[78655:78726](+)
TCCTCAGTAGCTCAGTGGTAGAGCGGTCGGCTGTTAACTGACTGGTCGTAGGTTCGAATCCTACTTGGGGAG
>trnP-UGG_mt_contig5:[44625:44699](+)
CGAGGTGTAGCGCAGTCTGGTCAGCGCATCTGTTTTGGGTACAGAGGGCCATAGGTTCGAATCCTGTCACCTTGA
>trnP-UGG_pt_contig2:[60424:60351](-)
AGGGATGTAGCGCAGCTTGGTAGCGCGTTTGTTTTGGGTACAAAATGTCACGGGTTCAAATCCTGTCATCCCTA
>trnQ-UUG_mt_contig1:[224419:224348](-)
TGGAGTATAGCCAAGTGGTAAGGCATCGGTTTTTGGTACCGGCATGCAAAGGTTCGAATCCTTTTACTCCAG
>trnQ-UUG_pt_contig6:[35715:35786](+)
TGGGGCGTGGCCAAGCGGTAAGGCAGCGGGTTTTGGTCCCGTTACCCGGAGGTTCGAATCCTTCCGTCCCAG
>trnR-ACG_pt_contig1:[51327:51254](-)
GGGCCTGTAGCTCAGAGGATTAGAGCACGTGGCTACGAACCACGGTGTCGGGGGTTCGAATCCCTCCTCGCCCA
>trnS-GCU_mt_contig5:[44053:44140](+)
GGAGGTATGGCTGAGTGGCTTAAGGCATTGGTTTGCTAAATCGACATACAAGAAGATTGTATCATGGGTTCGAATCCCATTTCCTCCG
>trnS-GCU_pt_contig6:[34557:34644](+)
GGAGAGATGGCTGAGTGGACTAAAGCGGCGGATTGCTAATCCGTTGTACGAGTTATTGGTACCGAGGGTTCGAATCCCTCTCTCTCCG
>trnS-GGA_pt_contig5:[57586:57500](-)
GGAGAGATGGCCGAGTGGTTCAAGGCGTAGCATTGGAACTGCTATGTAGGCTTTTGTTTACCGAGGGTTCGAATCCCTCTCTTTCCG
>trnS-UGA_mt_contig1:[174974:174888](-)
GGATGGATGTCTGAGCGGTTGAAAGAGTCGGTCTTGAAAACCGAAGTATTTATAGGAATACCGGGGGTTCGAATCCCTCTCCATCCG
>trnT-UGU_pt_contig5:[56196:56268](+)
GCCCGCTTAGCTCAGAGGTTAGAGCACCGCATTTGTAATGCGATGGTCATCGGTTCGATTCCGATAGCCGGCT
>trnV-GAC_pt_contig1:[58690:58619](-)
AGGGATATAACTCAGCGGTAGAGTGTCACCTTGACGTGGTGGAAGTCATCAGTTCGAGCCTGATTATCCCTA
>trnW-CCA_pt_contig2:[13829:13756](-)
GCGCTCTTAGTTCAGTTCGGTAGAACGTGGGTCTCCAAAACCCGATGTCGTAGGTTCAAATCCTACAGAGCGTG
>trnW-CCA_pt_contig2:[60187:60114](-)
GCGCTCTTAGTTCAGTTCGGTAGAACGCGGGTCTCCAAAACCCGATGCCGTAGGTTCAAATCCTACAGAGCGTG
>trnY-GUA_mt_contig6:[8115:8033](-)
GGGAGAGTGGCCGAGTGGTCAAAAGCGACAGACTGTAAATCTGTTGAAGGTTTTCTACGTAGGTTCGAATCCTGCCTCTCCCA
>trnK-UUU_pt_contig6:[37970:38006](+),contig6:[40582:40616](+)
GGGTTGCTAACTCAACGGTAGAGTACTCGGCTTTTAACCGACTAGTTCCGGGTTCGAATCCCGGGCAACCCA
