# Supplementary material for: Mitochondrial genome complexity in Stemona sessilifolia: nanopore sequencing reveals chloroplast gene transfer and DNA rearrangements
Source: Front Genet. 2024 Jun 4;15:1395805. doi: 10.3389/fgene.2024.1395805 (PMC11188483; doi:10.3389/fgene.2024.1395805)
Supplement: Supplementary file 2 [file Table1.XLSX]

## Sheet: Table S1
Table S1. Summary of Illumina sequencing and assembling.
NCBI Accession number	Contigs	Type	Length	GC content
/	Total		724,751 bp	0.4472
	Chromosome 1	linear	262,041 bp	0.4554
	Chromosome 2	circular	114,908 bp	0.442
	Chromosome 3	circular	111,513 bp	0.4462
	Chromosome 4	circular	68,177 bp	0.4333
	Chromosome 5	circular	65,695 bp	0.4415
	Chromosome 6	circular	53,402 bp	0.4371
	Chromosome 7	circular	49,015 bp	0.4553

## Sheet: Table S2
Table S2. The homologous DNA fragment in the S. sessilifolia mitochondrial genome.
Number	Mitochondrial genome	% Identity	Alignment Length	Mismatches	Gap Openings	Alignment start (chloroplast genome)	Alignment end (chloroplast genome)	Alignment start (mitochondrial genome)	Alignment end (mitochondrial genome)	E-value	Bit Score	MTPT annotation
MTPT1	Chr7	100	28	0	0	98224	98251	23843	23816	9.44e-07	52.8	IGS(rps7,trnV-GAC)
	Chr7	100	28	0	0	137600	137627	23816	23843	9.44e-07	52.8	IGS(rps7,trnV-GAC)
MTPT2	Chr2	100	41	0	0	97451	97491	46798	46838	1.31e-13	76.8	IGS(rps7,trnV-GAC)
	Chr2	100	41	0	0	138360	138400	46838	46798	1.31e-13	76.8	IGS(rps7,trnV-GAC)
MTPT3	Chr1	100	43	0	0	17742	17784	162912	162954	2.32e-14	80.5	Partial (rpoC2)
MTPT4	Chr1	100	117	0	0	122004	122120	155837	155953	1.69e-55	217	Partial (rps15)
MTPT5	Chr4	100	123	0	0	55750	55872	1	123	2.03e-59	228	IGS(rbcL,accD)
MTPT6	Chr1	100	1851	0	0	15963	17813	150346	152196	0	3419	Partial (rpoC2)
MTPT7	Chr4	100	2314	0	0	55859	58172	68177	65864	0	4274	Complete (accD),Partial (psaI)
MTPT8	Chr3	100	6360	0	0	91082	97441	21793	28152	0	11745	Partial (ycf2),Complete (trnL-CAA,ndhB,rps7)
	Chr3	100	6360	0	0	138410	144769	28152	21793	0	11745	Partial (ycf2),Complete (trnL-CAA,ndhB,rps7)
MTPT9	Chr6	100	8179	0	0	672	8850	41343	33165	0	15104	Partial (psbA),Complete (trnK-UUU,matK,rps16,trnQ-UUG,psbK,psbI,trnS-GCU,trnG-UCC)
MTPT10	Chr2	99.98	5109	1	0	109054	114162	82305	87413	0	9430	Partial (ndhF),Complete (rpl32,trnL-UAG,ccsA)
MTPT11	Chr2	99.979	4736	1	0	63753	68488	59028	63763	0	8741	Complete (petL,petG,trnW-CCA,trnP-UGG,psaJ,rpl33,rps18,rpl20),Partial (rps12,clpP)
MTPT12	Chr2	99.973	7292	2	0	114609	121900	42318	49609	0	13455	Partial (ndhD),Complete (psaC,ndhE,ndhG,ndhI,ndhA,ndhH)
MTPT13	Chr2	99.849	1993	3	0	84886	86878	40327	42319	0	3664	Partial (trnI-CAU,ycf2)
	Chr2	99.849	1993	3	0	148973	150965	42319	40327	0	3664	Partial (trnI-CAU,ycf2)
MTPT14	Chr2	99.838	1238	2	0	82130	83367	81077	82314	0	2276	Partial (rpl22,rpl2),Complete (rps19,trnH-GUG)
	Chr2	99.838	1238	2	0	152484	153721	82314	81077	0	2276	Partial (rpl22,rpl2),Complete (rps19,trnH-GUG)
MTPT15	Chr6	99.838	4321	7	0	9340	13660	49098	44778	0	7941	Partial (atpA,atpI),Complete (atpF,atpH)
MTPT16	Chr1	99.829	585	0	1	97	680	130234	130818	0	1074	Partial (psbA)
MTPT17	Chr4	99.8	2993	4	2	20707	23697	3289	6281	0	5493	Partial (rpoC1,rpoB)
MTPT18	Chr4	99.627	268	1	0	153702	153969	3200	2933	2.35e-138	490	Partial (rpl22)
MTPT19	Chr2	99.553	1342	1	1	83577	84918	87401	88737	0	2440	Partial (rpl2),Complete (rpl23,trnI-CAU)
	Chr2	99.553	1342	1	1	150933	152274	88737	87401	0	2440	Partial (rpl2),Complete (rpl23,trnI-CAU)
MTPT20	Chr3	99.504	3226	11	1	23641	26861	34950	31725	0	5864	Partial (rpoB),Complete (trnC-GCA)
MTPT21	Chr1	99.488	2736	12	2	17794	20527	98892	101627	0	4974	Partial (rpoC2,rpoC1)
MTPT22	Chr1	99.485	2330	6	2	31351	33680	135986	133663	0	4231	Complete (psbD),Partial (psbC)
MTPT23	Chr2	99.392	1152	6	1	62605	63756	57670	58820	0	2087	Complete (psbL,psbF,psbE）
MTPT24	Chr4	99.344	10361	21	7	68687	79043	22531	32848	0	18713	Partial (clpP),Complete (psbB,psbT,psbT,psbH,petB,petD,rpoA,rps11,rpl36,infA,rps8)
MTPT25	Chr4	99.174	121	0	1	82562	82681	3309	3189	4.4e-56	217	Partial (rps19)
	Chr4	99.174	121	0	1	153170	153289	3189	3309	4.4e-56	217	Partial (rps19)
MTPT26	Chr4	99.103	3120	3	2	79030	82149	106	3200	0	5583	Complete (rpl14,rpl16,rps3),Partial (rpl22)
MTPT27	Chr5	99.074	20203	110	30	35594	55751	65695	45525	0	36200	Partial (rps14),Complete (psaB,psaA,ycf3,trnS-GGA,rps4,trnT-UGU,trnL-UAA,trnF-GAA,ndhJ,ndhK,ndhC,trnV-UAC,trnM-CAU,atpE,atpB,rbcL)
MTPT28	Chr1	98.12	266	4	1	56632	56897	137876	138140	1.97e-129	462	Partial (accD)
MTPT29	Chr1	97.541	122	2	1	14000	14120	156160	156039	1.02e-52	207	Partial (atpI)
MTPT30	Chr2	97.531	81	2	0	107366	107446	78730	78650	1.65e-32	139	Complete (trnN-GUU)
	Chr2	97.531	81	2	0	128405	128485	78650	78730	1.65e-32	139	Complete (trnN-GUU)
MTPT31	Chr6	96.552	58	2	0	23305	23362	14	71	4.69e-20	97.1	Partial (rpoB)
MTPT32	Chr1	95.098	102	3	2	57277	57376	192063	192164	2.89e-38	159	Partial (accD)
MTPT33	Chr6	94.156	770	31	4	22523	23282	52637	53402	0	1160	Partial (rpoB)
MTPT34	Chr5	93.927	247	13	1	35348	35592	248	2	8.55e-103	372	Partial (trnfM-CAU,rps14)
MTPT35	Chr4	93.671	79	5	0	51132	51210	12377	12299	1.28e-26	119	Complete (trnM-CAU）
MTPT36	Chr1	92.063	63	0	1	14083	14145	156040	155983	1.79e-15	84.2	IGS(atpI,rps2)
MTPT37	Chr4	91.753	194	11	1	63903	64096	15904	16092	1.55e-70	265	IGS(psbE,petL)
MTPT38	Chr3	91.429	280	23	1	26938	27216	31715	31436	6.71e-106	383	Partial (petN)
MTPT39	Chr2	90.551	127	8	2	106951	107077	5922	6044	2.73e-40	165	Partial (trnR-ACG)
	Chr2	90.551	127	8	2	128774	128900	6044	5922	2.73e-40	165	Partial (trnR-ACG)
MTPT40	Chr3	89.655	58	6	0	23305	23362	99845	99788	4.59e-13	75	Partial (rpoB)
MTPT41	Chr4	88.667	150	14	2	33511	33657	15315	15464	5.78e-45	180	Partial (psbC)
MTPT42	Chr2	81.159	483	54	20	64762	65226	13674	14137	5.42e-97	353	Complete (trnW-CCA,trnP-UGG)

## Sheet: Table S3
Table S3. Evolutionary tree species information.
		ID
Pandanales	Stemona sessilifolia
	Pandanus odorifer mitochondrion, complete genome	NC_080521.1
Alismatales	Stratiotes aloides voucher Seberg et al. C2459 mitochondrion, complete genome	NC_035317.1
	Pinellia ternata mitochondrion, complete genome	OQ948332.1
	Zostera japonica mitochondrion, complete genome	NC_068803.1
	Butomus umbellatus mitochondrion, complete genome	NC_021399.1
	Spirodela polyrhiza mitochondrion, complete genome	NC_017840.1
	Zantedeschia aethiopica mitochondrion, complete sequence	NC_073008.1
Asparagales	Crocus sativus mitochondrion, complete genome	OL804177.1
	Chlorophytum comosum mitochondrion, complete genome	MW411187.1
	Asparagus officinalis cultivar Atlas mitochondrion, complete genome	NC_053642.1
	Allium cepa mitochondrion, complete genome	NC_030100.1
	Hemerocallis citrina mitochondrion, complete sequence	MZ726801_3.1
	Apostasia shenzhenica mitochondrion, complete genome	OQ645347.1
Arecales	Phoenix dactylifera mitochondrion, complete genome	NC_016740.1
	Cocos nucifera mitochondrion, complete genome	NC_031696.1
Poales	Luzula sylvatica mitochondrion, complete genome	NC_069587.1
	Juncus effusus mitochondrion, complete genome	NC_069588.1
	Carex breviculmis mitochondrion, complete genome	NC_068626.1
	Rhynchospora breviuscula mitochondrion, complete genome	NC_068215.1
	Rhynchospora pubera mitochondrion, complete genome	NC_068216.1
	Rhynchospora tenuis mitochondrion, complete genome	NC_068217.1
	Oryza sativa Indica Group mitochondrion, complete genome	NC_007886.1
	Oryza minuta voucher W1340 mitochondrion, complete genome	NC_029816.1
	Cyperus esculentus mitochondrion, complete genome	NC_058697.1
	Chrysopogon zizanioides mitochondrion, complete genome	NC_056367.1
	Eleusine indica mitochondrion, complete genome	NC_040989.1
	Triticum aestivum cultivar Chinese Yumai mitochondrion, complete genome	NC_036024.1
	Sorghum bicolor mitochondrion, complete genome	NC_008360.1
	Tripsacum dactyloides mitochondrion, complete genome	NC_008362.1
	Zea perennis mitochondrion, complete genome	NC_008331.1
	Zea mays subsp. parviglumis mitochondrion, complete genome	NC_008332.1
	Zea luxurians mitochondrion, complete genome	NC_008333.1
Ranunculales	Pulsatilla dahurica mitochondrion, complete genome	NC_071219.1
	Aconitum kusnezoffii mitochondrion, complete genome	NC_053920.1

## Sheet: Table S4
Table S4. S. sessilifolia mitogenome relative synonymous codon usage (RSCU).
Ala	GCU	GCA	GCC	GCG
	1.61	1.02	0.87	0.5
Arg	AGA	CGA	CGU	CGG	AGG	CGC
	1.45	1.26	1.22	0.73	0.73	0.61
Asn	AAU	AAC
	1.31	0.69
Asp	GAU	GAC
	1.41	0.59
Cys	UGU	UGC
	1.15	0.85
End	UAA	UGA	UAG
	1.25	1	0.75
Gln	CAA	CAG
	1.52	0.48
Glu	GAA	GAG
	1.38	0.62
Gly	GGA	GGU	GGG	GGC
	1.44	1.32	0.69	0.55
His	CAU	CAC
	1.53	0.47
Ile	AUU	AUC	AUA
	1.3	0.85	0.85
Leu	UUA	CUU	UUG	CUA	CUG	CUC
	1.38	1.25	1.19	0.9	0.65	0.63
Lys	AAA	AAG
	1.13	0.87
Met	AUG
	1
Phe	UUU	UUC
	1.14	0.86
Pro	CCU	CCA	CCC	CCG
	1.47	1.14	0.79	0.61
Ser	UCU	UCA	UCC	AGU	UCG	AGC
	1.4	1.14	1	0.99	0.85	0.62
Thr	ACU	ACA	ACC	ACG
	1.35	1.02	1	0.64
Trp	UGG
	1
Tyr	UAU	UAC
	1.47	0.53
Val	GUU	GUA	GUG	GUC
	1.18	1.13	0.91	0.79

## Sheet: Table S5
Table S5. SSRs in the mitochondrial genome of S. sessilifolia.
Mitochondrial genome	SSR nr.	SSR type	SSR	size	start	end
Chromosome 1	1	p1	(T)10	10	1849	1858
Chromosome 1	2	p4	(TCTT)3	12	2965	2976
Chromosome 1	3	p4	(AGAA)3	12	3095	3106
Chromosome 1	4	p4	(GGAA)3	12	4679	4690
Chromosome 1	5	p4	(AAAG)3	12	8731	8742
Chromosome 1	6	p1	(A)10	10	10459	10468
Chromosome 1	7	p4	(ATCT)4	16	10699	10714
Chromosome 1	8	p4	(TTCT)3	12	14874	14885
Chromosome 1	9	p4	(CTTA)3	12	16784	16795
Chromosome 1	10	p5	(AATAA)3	15	17610	17624
Chromosome 1	11	p4	(AAAG)3	12	18049	18060
Chromosome 1	12	p1	(A)11	11	23443	23453
Chromosome 1	13	p1	(A)10	10	24096	24105
Chromosome 1	14	p1	(A)11	11	24344	24354
Chromosome 1	15	p1	(A)15	15	26642	26656
Chromosome 1	16	p1	(G)10	10	26827	26836
Chromosome 1	17	p1	(A)13	13	29120	29132
Chromosome 1	18	p5	(ACTTA)3	15	30978	30992
Chromosome 1	19	p4	(GTTA)3	12	32699	32710
Chromosome 1	20	p1	(T)12	12	33945	33956
Chromosome 1	21	p2	(TA)7	14	38632	38645
Chromosome 1	22	p4	(AGCA)3	12	42715	42726
Chromosome 1	23	p1	(T)13	13	46217	46229
Chromosome 1	24	p4	(CATT)3	12	46788	46799
Chromosome 1	25	p1	(T)11	11	48221	48231
Chromosome 1	26	p1	(C)10	10	60470	60479
Chromosome 1	27	p1	(A)10	10	60782	60791
Chromosome 1	28	p2	(TG)5	10	61335	61344
Chromosome 1	29	p4	(CCTA)3	12	66224	66235
Chromosome 1	30	p4	(AGAA)3	12	70711	70722
Chromosome 1	31	p1	(A)10	10	76017	76026
Chromosome 1	32	p1	(A)10	10	76200	76209
Chromosome 1	33	p3	(TGT)4	12	78129	78140
Chromosome 1	34	p4	(TAGC)3	12	79919	79930
Chromosome 1	35	p1	(T)10	10	82207	82216
Chromosome 1	36	p4	(AAAG)3	12	91299	91310
Chromosome 1	37	p1	(A)11	11	91468	91478
Chromosome 1	38	p4	(GACT)3	12	91709	91720
Chromosome 1	39	p4	(GAAT)3	12	97387	97398
Chromosome 1	40	p4	(CTTT)3	12	97691	97702
Chromosome 1	41	p3	(CAG)4	12	97777	97788
Chromosome 1	42	p4	(TCTT)3	12	98088	98099
Chromosome 1	43	p2	(TA)5	10	99666	99675
Chromosome 1	44	p4	(AAGA)3	12	104497	104508
Chromosome 1	45	p1	(A)11	11	114177	114187
Chromosome 1	46	p2	(AT)9	18	114747	114764
Chromosome 1	47	p1	(T)10	10	116498	116507
Chromosome 1	48	p3	(AGA)4	12	119855	119866
Chromosome 1	49	p2	(TC)5	10	120506	120515
Chromosome 1	50	p3	(AGC)4	12	125146	125157
Chromosome 1	51	p5	(GTAGT)3	15	127121	127135
Chromosome 1	52	p5	(GTAGT)3	15	127150	127164
Chromosome 1	53	p5	(GTAGT)3	15	127179	127193
Chromosome 1	54	p1	(T)11	11	136290	136300
Chromosome 1	55	p4	(AAAT)3	12	141287	141298
Chromosome 1	56	p2	(AT)13	26	147188	147213
Chromosome 1	57	p1	(A)11	11	149133	149143
Chromosome 1	58	p1	(T)10	10	151479	151488
Chromosome 1	59	p1	(T)10	10	166249	166258
Chromosome 1	60	p3	(TAA)4	12	167167	167178
Chromosome 1	61	p2	(AT)8	16	170812	170827
Chromosome 1	62	p2	(TA)5	10	170838	170847
Chromosome 1	63	p1	(A)10	10	173742	173751
Chromosome 1	64	p3	(CTA)9	27	175592	175618
Chromosome 1	65	p2	(CT)5	10	176464	176473
Chromosome 1	66	p2	(TA)6	12	177364	177375
Chromosome 1	67	p4	(ATAG)3	12	177588	177599
Chromosome 1	68	p3	(TTC)4	12	178987	178998
Chromosome 1	69	p4	(GATG)3	12	181035	181046
Chromosome 1	70	p1	(T)10	10	183172	183181
Chromosome 1	71	p4	(TAGA)3	12	193213	193224
Chromosome 1	72	p1	(A)11	11	194154	194164
Chromosome 1	73	p4	(GGAA)3	12	198008	198019
Chromosome 1	74	p3	(CTT)4	12	199432	199443
Chromosome 1	75	p4	(AAAG)3	12	207353	207364
Chromosome 1	76	p1	(T)13	13	209470	209482
Chromosome 1	77	p4	(CCTT)3	12	211986	211997
Chromosome 1	78	p2	(CT)5	10	214686	214695
Chromosome 1	79	p1	(A)10	10	219205	219214
Chromosome 1	80	p1	(A)11	11	223572	223582
Chromosome 1	81	p3	(GAA)4	12	236960	236971
Chromosome 1	82	p3	(GAA)4	12	237923	237934
Chromosome 1	83	p4	(AAAG)3	12	243393	243404
Chromosome 1	84	p3	(CTT)4	12	247700	247711
Chromosome 1	85	p4	(AGAA)3	12	254259	254270
Chromosome 2	1	p1	(A)15	15	2622	2636
Chromosome 2	2	p2	(TC)8	16	6858	6873
Chromosome 2	3	p2	(GA)5	10	8000	8009
Chromosome 2	4	p3	(GTT)4	12	10353	10364
Chromosome 2	5	p4	(TTTC)3	12	10380	10391
Chromosome 2	6	p1	(T)11	11	13648	13658
Chromosome 2	7	p3	(GAA)4	12	17406	17417
Chromosome 2	8	p5	(ACAAA)3	15	22382	22396
Chromosome 2	9	p1	(T)10	10	25192	25201
Chromosome 2	10	p3	(TAT)5	15	25453	25467
Chromosome 2	11	p2	(CT)5	10	27807	27816
Chromosome 2	12	p4	(CAAG)3	12	38482	38493
Chromosome 2	13	p4	(TATT)4	16	42181	42196
Chromosome 2	14	p1	(T)12	12	44675	44686
Chromosome 2	15	p1	(A)11	11	46960	46970
Chromosome 2	16	p4	(AGAA)3	12	47117	47128
Chromosome 2	17	p1	(T)11	11	47159	47169
Chromosome 2	18	p4	(AAAT)3	12	47219	47230
Chromosome 2	19	p3	(GCT)4	12	50104	50115
Chromosome 2	20	p1	(G)12	12	58268	58279
Chromosome 2	21	p1	(A)10	10	59149	59158
Chromosome 2	22	p1	(A)10	10	60938	60947
Chromosome 2	23	p2	(AT)10	20	61602	61621
Chromosome 2	24	p1	(A)10	10	61622	61631
Chromosome 2	25	p2	(AT)6	12	61633	61644
Chromosome 2	26	p1	(A)10	10	62120	62129
Chromosome 2	27	p1	(T)11	11	62147	62157
Chromosome 2	28	p1	(A)10	10	62941	62950
Chromosome 2	29	p2	(AT)5	10	63503	63512
Chromosome 2	30	p1	(A)10	10	64416	64425
Chromosome 2	31	p1	(T)15	15	69391	69405
Chromosome 2	32	p4	(ACTT)3	12	69755	69766
Chromosome 2	33	p1	(A)13	13	71115	71127
Chromosome 2	34	p1	(A)10	10	79812	79821
Chromosome 2	35	p1	(T)10	10	84934	84943
Chromosome 2	36	p1	(A)10	10	85057	85066
Chromosome 2	37	p2	(AT)5	10	85128	85137
Chromosome 2	38	p4	(ACAA)3	12	85401	85412
Chromosome 2	39	p3	(TAA)4	12	85786	85797
Chromosome 2	40	p3	(TTA)4	12	86178	86189
Chromosome 2	41	p1	(T)11	11	88758	88768
Chromosome 2	42	p4	(GGTC)3	12	94632	94643
Chromosome 2	43	p4	(AGAA)3	12	95017	95028
Chromosome 2	44	p4	(CAGT)3	12	95181	95192
Chromosome 2	45	p1	(A)10	10	95334	95343
Chromosome 2	46	p1	(T)11	11	100523	100533
Chromosome 2	47	p1	(T)11	11	102022	102032
Chromosome 2	48	p1	(T)11	11	103588	103598
Chromosome 2	49	p4	(CTTC)3	12	106538	106549
Chromosome 2	50	p4	(AATG)3	12	107157	107168
Chromosome 2	51	p1	(T)14	14	110949	110962
Chromosome 2	52	p1	(A)10	10	110995	111004
Chromosome 2	53	p2	(TC)5	10	112692	112701
Chromosome 2	54	p3	(AGC)4	12	113240	113251
Chromosome 2	55	p3	(CAG)4	12	113391	113402
Chromosome 2	56	p2	(TA)12	24	114287	114310
Chromosome 3	1	p1	(T)19	19	2817	2835
Chromosome 3	2	p1	(T)11	11	5118	5128
Chromosome 3	3	p1	(T)10	10	8895	8904
Chromosome 3	4	p1	(A)10	10	9533	9542
Chromosome 3	5	p1	(T)12	12	12501	12512
Chromosome 3	6	p1	(T)10	10	12514	12523
Chromosome 3	7	p1	(T)10	10	12604	12613
Chromosome 3	8	p1	(T)12	12	14816	14827
Chromosome 3	9	p1	(A)10	10	18653	18662
Chromosome 3	10	p2	(TA)6	12	19774	19785
Chromosome 3	11	p1	(A)12	12	19828	19839
Chromosome 3	12	p1	(T)10	10	21548	21557
Chromosome 3	13	p4	(AGAT)3	12	29946	29957
Chromosome 3	14	p4	(AAAG)3	12	31065	31076
Chromosome 3	15	p1	(A)11	11	32283	32293
Chromosome 3	16	p1	(T)10	10	32889	32898
Chromosome 3	17	p1	(T)10	10	36113	36122
Chromosome 3	18	p4	(TTTA)3	12	36218	36229
Chromosome 3	19	p3	(AGA)4	12	37693	37704
Chromosome 3	20	p2	(CA)6	12	40619	40630
Chromosome 3	21	p1	(T)11	11	52178	52188
Chromosome 3	22	p2	(TA)5	10	53791	53800
Chromosome 3	23	p2	(AC)5	10	53823	53832
Chromosome 3	24	p4	(ATCA)3	12	54713	54724
Chromosome 3	25	p1	(T)12	12	54905	54916
Chromosome 3	26	p4	(ATGG)3	12	55350	55361
Chromosome 3	27	p4	(GAAA)3	12	55855	55866
Chromosome 3	28	p1	(G)11	11	56293	56303
Chromosome 3	29	p1	(A)10	10	60078	60087
Chromosome 3	30	p4	(AGCC)3	12	62163	62174
Chromosome 3	31	p3	(TCA)4	12	64260	64271
Chromosome 3	32	p1	(T)11	11	64442	64452
Chromosome 3	33	p1	(A)10	10	64588	64597
Chromosome 3	34	p4	(ATTT)3	12	68686	68697
Chromosome 3	35	p4	(CAAT)3	12	70356	70367
Chromosome 3	36	p3	(GAT)4	12	72406	72417
Chromosome 3	37	p3	(GAT)4	12	72511	72522
Chromosome 3	38	p3	(AGG)4	12	73475	73486
Chromosome 3	39	p4	(AATC)3	12	76991	77002
Chromosome 3	40	p1	(A)10	10	80196	80205
Chromosome 3	41	p1	(T)11	11	82061	82071
Chromosome 3	42	p1	(T)11	11	82643	82653
Chromosome 3	43	p4	(TATC)3	12	85360	85371
Chromosome 3	44	p4	(TCAA)3	12	86750	86761
Chromosome 3	45	p1	(A)11	11	87590	87600
Chromosome 3	46	p1	(A)10	10	95605	95614
Chromosome 3	47	p1	(T)10	10	101474	101483
Chromosome 3	48	p1	(T)10	10	103524	103533
Chromosome 3	49	p1	(A)10	10	107528	107537
Chromosome 3	50	p5	(CTTTG)3	15	110383	110397
Chromosome 3	51	p6	(CAACTA)3	18	111273	111290
Chromosome 4	1	p1	(T)11	11	110	120
Chromosome 4	2	p1	(A)10	10	628	637
Chromosome 4	3	p1	(T)17	17	1375	1391
Chromosome 4	4	p1	(T)11	11	1741	1751
Chromosome 4	5	p1	(T)10	10	2952	2961
Chromosome 4	6	p1	(C)11	11	3711	3721
Chromosome 4	7	p4	(CTTG)3	12	4102	4113
Chromosome 4	8	p3	(TGC)4	12	6829	6840
Chromosome 4	9	p1	(T)12	12	9705	9716
Chromosome 4	10	p5	(TATAG)3	15	10480	10494
Chromosome 4	11	p1	(A)12	12	11226	11237
Chromosome 4	12	p1	(T)10	10	14190	14199
Chromosome 4	13	p1	(T)10	10	16112	16121
Chromosome 4	14	p1	(A)11	11	22534	22544
Chromosome 4	15	p1	(T)10	10	22571	22580
Chromosome 4	16	p1	(T)12	12	22729	22740
Chromosome 4	17	p1	(T)11	11	22808	22818
Chromosome 4	18	p1	(T)14	14	23080	23093
Chromosome 4	19	p1	(A)10	10	23480	23489
Chromosome 4	20	p1	(T)10	10	23546	23555
Chromosome 4	21	p1	(A)15	15	23569	23583
Chromosome 4	22	p1	(A)10	10	27265	27274
Chromosome 4	23	p1	(T)13	13	30090	30102
Chromosome 4	24	p1	(A)10	10	31953	31962
Chromosome 4	25	p1	(T)12	12	32839	32850
Chromosome 4	26	p3	(GAT)4	12	40282	40293
Chromosome 4	27	p1	(T)10	10	42745	42754
Chromosome 4	28	p2	(AT)9	18	48991	49008
Chromosome 4	29	p1	(T)11	11	49499	49509
Chromosome 4	30	p1	(T)10	10	54833	54842
Chromosome 4	31	p2	(CT)5	10	62009	62018
Chromosome 4	32	p2	(TA)5	10	66330	66339
Chromosome 4	33	p1	(T)12	12	66401	66412
Chromosome 4	34	p1	(A)11	11	68167	68177
Chromosome 5	1	p1	(A)16	16	455	470
Chromosome 5	2	p1	(A)10	10	747	756
Chromosome 5	3	p3	(CAT)4	12	882	893
Chromosome 5	4	p2	(GA)5	10	9118	9127
Chromosome 5	5	p1	(T)10	10	9136	9145
Chromosome 5	6	p4	(CTTG)3	12	9184	9195
Chromosome 5	7	p1	(A)10	10	9242	9251
Chromosome 5	8	p2	(TA)6	12	13884	13895
Chromosome 5	9	p1	(T)10	10	15720	15729
Chromosome 5	10	p3	(CAA)4	12	16372	16383
Chromosome 5	11	p1	(T)10	10	16852	16861
Chromosome 5	12	p4	(GGCC)3	12	18286	18297
Chromosome 5	13	p1	(A)10	10	18349	18358
Chromosome 5	14	p4	(CAGG)3	12	22990	23001
Chromosome 5	15	p4	(GCCG)3	12	25162	25173
Chromosome 5	16	p5	(CAAGA)3	15	26535	26549
Chromosome 5	17	p4	(CCTT)3	12	29329	29340
Chromosome 5	18	p4	(CTTT)3	12	34564	34575
Chromosome 5	19	p1	(T)10	10	36092	36101
Chromosome 5	20	p1	(T)10	10	37988	37997
Chromosome 5	21	p1	(T)11	11	40197	40207
Chromosome 5	22	p1	(T)10	10	40924	40933
Chromosome 5	23	p1	(A)10	10	42952	42961
Chromosome 5	24	p1	(A)11	11	44177	44187
Chromosome 5	25	p1	(T)12	12	45527	45538
Chromosome 5	26	p1	(A)20	20	47501	47520
Chromosome 5	27	p3	(TTA)4	12	48002	48013
Chromosome 5	28	p1	(T)12	12	50975	50986
Chromosome 5	29	p1	(A)12	12	51064	51075
Chromosome 5	30	p1	(T)10	10	51295	51304
Chromosome 5	31	p2	(TA)6	12	51870	51881
Chromosome 5	32	p1	(A)10	10	52039	52048
Chromosome 5	33	p1	(A)12	12	54696	54707
Chromosome 5	34	p1	(A)10	10	55958	55967
Chromosome 5	35	p1	(A)12	12	59357	59368
Chromosome 5	36	p1	(A)11	11	60743	60753
Chromosome 6	1	p1	(A)10	10	2425	2434
Chromosome 6	2	p4	(AAAG)3	12	3073	3084
Chromosome 6	3	p1	(A)12	12	5228	5239
Chromosome 6	4	p1	(A)11	11	5465	5475
Chromosome 6	5	p1	(T)10	10	5906	5915
Chromosome 6	6	p1	(A)10	10	7633	7642
Chromosome 6	7	p4	(CATA)3	12	9877	9888
Chromosome 6	8	p4	(CCTA)3	12	17590	17601
Chromosome 6	9	p1	(A)13	13	18213	18225
Chromosome 6	10	p1	(A)10	10	23700	23709
Chromosome 6	11	p4	(CCCA)3	12	25260	25271
Chromosome 6	12	p3	(CCA)4	12	25914	25925
Chromosome 6	13	p4	(ATTC)3	12	28337	28348
Chromosome 6	14	p4	(TGGT)3	12	29262	29273
Chromosome 6	15	p1	(A)12	12	33406	33417
Chromosome 6	16	p1	(A)11	11	33440	33450
Chromosome 6	17	p1	(T)10	10	34165	34174
Chromosome 6	18	p1	(A)13	13	34207	34219
Chromosome 6	19	p1	(A)10	10	34741	34750
Chromosome 6	20	p1	(T)10	10	35592	35601
Chromosome 6	21	p1	(A)11	11	36621	36631
Chromosome 6	22	p1	(A)11	11	37031	37041
Chromosome 6	23	p1	(G)11	11	37165	37175
Chromosome 6	24	p1	(T)10	10	37651	37660
Chromosome 6	25	p1	(T)11	11	38217	38227
Chromosome 6	26	p2	(TA)6	12	38657	38668
Chromosome 6	27	p1	(A)12	12	40630	40641
Chromosome 6	28	p1	(A)10	10	43767	43776
Chromosome 6	29	p5	(ATATT)3	15	45519	45533
Chromosome 6	30	p1	(T)10	10	45580	45589
Chromosome 6	31	p1	(A)10	10	47025	47034
Chromosome 6	32	p1	(T)10	10	47810	47819
Chromosome 6	33	p4	(GACA)3	12	48363	48374
Chromosome 7	1	p4	(TTTG)3	12	298	309
Chromosome 7	2	p2	(CT)5	10	492	501
Chromosome 7	3	p1	(T)10	10	935	944
Chromosome 7	4	p3	(AGC)4	12	3132	3143
Chromosome 7	5	p3	(CTT)4	12	4320	4331
Chromosome 7	6	p1	(A)10	10	4485	4494
Chromosome 7	7	p1	(A)11	11	4599	4609
Chromosome 7	8	p1	(A)10	10	5503	5512
Chromosome 7	9	p4	(GGAA)3	12	8039	8050
Chromosome 7	10	p2	(GA)7	14	8099	8112
Chromosome 7	11	p4	(CTGC)3	12	9334	9345
Chromosome 7	12	p4	(TTCA)3	12	12269	12280
Chromosome 7	13	p1	(A)10	10	15445	15454
Chromosome 7	14	p1	(T)14	14	16295	16308
Chromosome 7	15	p2	(AT)5	10	17662	17671
Chromosome 7	16	p2	(GA)5	10	18442	18451
Chromosome 7	17	p4	(GAAA)3	12	19155	19166
Chromosome 7	18	p2	(AT)5	10	19780	19789
Chromosome 7	19	p3	(AAG)4	12	22911	22922
Chromosome 7	20	p3	(CTT)4	12	25223	25234
Chromosome 7	21	p2	(TA)10	20	26135	26154
Chromosome 7	22	p4	(GATA)3	12	26155	26166
Chromosome 7	23	p4	(GATG)3	12	26934	26945
Chromosome 7	24	p4	(ATAG)3	12	26999	27010
Chromosome 7	25	p2	(CT)6	12	27810	27821
Chromosome 7	26	p1	(T)12	12	29090	29101
Chromosome 7	27	p3	(CTA)6	18	29690	29707
Chromosome 7	28	p2	(TA)11	22	31408	31429
Chromosome 7	29	p2	(CT)5	10	31574	31583
Chromosome 7	30	p4	(AGCT)3	12	32728	32739
Chromosome 7	31	p1	(A)10	10	33592	33601
Chromosome 7	32	p4	(ACAA)3	12	35887	35898
Chromosome 7	33	p4	(CTGA)3	12	36114	36125
Chromosome 7	34	p4	(CAAA)3	12	38439	38450
Chromosome 7	35	p1	(T)10	10	38824	38833
Chromosome 7	36	p4	(TTTA)3	12	41319	41330
Chromosome 7	37	p4	(CCTT)3	12	44201	44212
Chromosome 7	38	p1	(T)10	10	48424	48433
Chromosome 7	39	p1	(A)11	11	48905	48915
Chromosome 7	40	p1	(G)11	11	48959	48969
